# Supplementary material for: Coetaneous catalytic kinetic resolution of alkynes and azides through asymmetric triazole formation
Source: Sci Rep. 2019 Oct 21;9:15086. doi: 10.1038/s41598-019-50940-4 (PMC6803658; doi:10.1038/s41598-019-50940-4)
Supplement: Supplementary file 2 — Supplementary Information [file 41598_2019_50940_MOESM2_ESM.cif]

data_ws09_iodide#gaussian
_audit_creation_date              2017-01-16
_audit_creation_method
;
Olex2 1.2
(compiled 2017.01.04 svn.r3372 for OlexSys, GUI svn.r5292)
;
_shelxl_version_number            2014/6
_publ_contact_author_address      ?
_publ_contact_author_email        ?
_publ_contact_author_id_orcid     ?
_publ_contact_author_name         ''
_publ_contact_author_phone        ?
_publ_section_references
;
Dolomanov, O.V., Bourhis, L.J., Gildea, R.J, Howard, J.A.K. & Puschmann, H.
 (2009), J. Appl. Cryst. 42, 339-341.

Sheldrick, G.M. (2008). Acta Cryst. A64, 112-122.

Sheldrick, G.M. (2015). Acta Cryst. C71, 3-8.
;
_chemical_name_common             ?
_chemical_name_systematic         ?
_chemical_formula_moiety          'C19 H16 I N O, C2 H3 N'
_chemical_formula_sum             'C21 H19 I N2 O'
_chemical_formula_weight          442.28
_chemical_melting_point           ?
_chemical_oxdiff_formula          'C19 H16 N O I'
loop_
  _atom_type_symbol
  _atom_type_description
  _atom_type_scat_dispersion_real
  _atom_type_scat_dispersion_imag
  _atom_type_scat_source
 'C' 'C' 0.0181 0.0091 'International Tables Vol C Tables 4.2.6.8 and 6.1.1.4'
 'H' 'H' 0.0000 0.0000 'International Tables Vol C Tables 4.2.6.8 and 6.1.1.4'
 'I' 'I' -0.3257 6.8362 'International Tables Vol C Tables 4.2.6.8 and 6.1.1.4'
 'N' 'N' 0.0311 0.0180 'International Tables Vol C Tables 4.2.6.8 and 6.1.1.4'
 'O' 'O' 0.0492 0.0322 'International Tables Vol C Tables 4.2.6.8 and 6.1.1.4'

_shelx_space_group_comment
;
The symmetry employed for this shelxl refinement is uniquely defined
by the following loop, which should always be used as a source of
symmetry information in preference to the above space-group names.
They are only intended as comments.
;
_space_group_crystal_system       'monoclinic'
_space_group_IT_number            14
_space_group_name_H-M_alt         'P 1 21/c 1'
_space_group_name_Hall            '-P 2ybc'
loop_
  _space_group_symop_operation_xyz
 'x, y, z'
 '-x, y+1/2, -z+1/2'
 '-x, -y, -z'
 'x, -y-1/2, z-1/2'

_cell_length_a                    15.31276(18)
_cell_length_b                    8.17349(9)
_cell_length_c                    15.58899(17)
_cell_angle_alpha                 90
_cell_angle_beta                  106.1831(12)
_cell_angle_gamma                 90
_cell_volume                      1873.79(4)
_cell_formula_units_Z             4
_cell_measurement_reflns_used     12811
_cell_measurement_temperature     99.98(10)
_cell_measurement_theta_max       74.0000
_cell_measurement_theta_min       5.7950
_shelx_estimated_absorpt_T_max    ?
_shelx_estimated_absorpt_T_min    ?
_exptl_absorpt_coefficient_mu     13.502
_exptl_absorpt_correction_T_max   0.845
_exptl_absorpt_correction_T_min   0.696
_exptl_absorpt_correction_type    gaussian
_exptl_absorpt_process_details
;
CrysAlisPro, Agilent Technologies,
Version 1.171.37.35 (release 13-08-2014 CrysAlis171 .NET)
(compiled Aug 13 2014,18:06:01)
Numerical absorption correction based on gaussian integration over
			a multifaceted crystal model
Empirical absorption correction using spherical harmonics,
 implemented in SCALE3 ABSPACK scaling algorithm.
;
_exptl_absorpt_special_details    ?
_exptl_crystal_colour             colourless
_exptl_crystal_colour_primary     colourless
_exptl_crystal_density_diffrn     1.568
_exptl_crystal_density_meas       ?
_exptl_crystal_density_method     ?
_exptl_crystal_description        plate
_exptl_crystal_F_000              880
_exptl_crystal_size_max           0.1434
_exptl_crystal_size_mid           0.1382
_exptl_crystal_size_min           0.0708
_exptl_transmission_factor_max    ?
_exptl_transmission_factor_min    ?
_diffrn_reflns_av_R_equivalents   0.0314
_diffrn_reflns_av_unetI/netI      0.0216
_diffrn_reflns_Laue_measured_fraction_full 0.999
_diffrn_reflns_Laue_measured_fraction_max 0.998
_diffrn_reflns_limit_h_max        18
_diffrn_reflns_limit_h_min        -16
_diffrn_reflns_limit_k_max        9
_diffrn_reflns_limit_k_min        -9
_diffrn_reflns_limit_l_max        17
_diffrn_reflns_limit_l_min        -19
_diffrn_reflns_number             18063
_diffrn_reflns_point_group_measured_fraction_full 0.999
_diffrn_reflns_point_group_measured_fraction_max 0.998
_diffrn_reflns_theta_full         67.684
_diffrn_reflns_theta_max          70.057
_diffrn_reflns_theta_min          3.005
_diffrn_ambient_environment       N~2~
_diffrn_ambient_temperature       99.98(10)
_diffrn_detector                  'CCD plate'
_diffrn_detector_area_resol_mean  5.1768
_diffrn_detector_type             Atlas
_diffrn_measured_fraction_theta_full 0.999
_diffrn_measured_fraction_theta_max 0.998
_diffrn_measurement_details
;
#__ type_ start__ end____ width___ exp.time_
  1 omega  -50.00   32.00   1.0000    1.0000
omega____ theta____ kappa____ phi______ frames
    -      -42.0160   38.0000  120.0000 82

#__ type_ start__ end____ width___ exp.time_
  2 omega  -70.00   31.00   1.0000    1.0000
omega____ theta____ kappa____ phi______ frames
    -      -42.0160   57.0000 -120.0000 101

#__ type_ start__ end____ width___ exp.time_
  3 omega  -96.00   -2.00   1.0000    1.0000
omega____ theta____ kappa____ phi______ frames
    -      -42.0160  125.0000  120.0000 94

#__ type_ start__ end____ width___ exp.time_
  4 omega   30.00   91.00   1.0000    2.0000
omega____ theta____ kappa____ phi______ frames
    -      106.5454  -30.0000 -150.0000 61

#__ type_ start__ end____ width___ exp.time_
  5 omega   30.00   91.00   1.0000    2.0000
omega____ theta____ kappa____ phi______ frames
    -      106.5454  -30.0000 -120.0000 61

#__ type_ start__ end____ width___ exp.time_
  6 omega   94.00  178.00   1.0000    2.0000
omega____ theta____ kappa____ phi______ frames
    -      106.5454  125.0000    0.0000 84

#__ type_ start__ end____ width___ exp.time_
  7 omega   30.00   91.00   1.0000    2.0000
omega____ theta____ kappa____ phi______ frames
    -      106.5454  -30.0000    0.0000 61

#__ type_ start__ end____ width___ exp.time_
  8 omega   33.00  122.00   1.0000    2.0000
omega____ theta____ kappa____ phi______ frames
    -      106.5454 -125.0000  120.0000 89

#__ type_ start__ end____ width___ exp.time_
  9 omega   24.00  109.00   1.0000    2.0000
omega____ theta____ kappa____ phi______ frames
    -      106.5454  -94.0000  -60.0000 85

#__ type_ start__ end____ width___ exp.time_
 10 omega   30.00   91.00   1.0000    2.0000
omega____ theta____ kappa____ phi______ frames
    -      106.5454  -30.0000 -180.0000 61

#__ type_ start__ end____ width___ exp.time_
 11 omega   77.00  178.00   1.0000    2.0000
omega____ theta____ kappa____ phi______ frames
    -      106.5454   61.0000 -180.0000 101

#__ type_ start__ end____ width___ exp.time_
 12 omega   34.00   98.00   1.0000    2.0000
omega____ theta____ kappa____ phi______ frames
    -      106.5454  -45.0000  -60.0000 64

#__ type_ start__ end____ width___ exp.time_
 13 omega -118.00   -9.00   1.0000    1.0000
omega____ theta____ kappa____ phi______ frames
    -      -42.0160  -77.0000 -120.0000 109

#__ type_ start__ end____ width___ exp.time_
 14 omega -114.00  -14.00   1.0000    1.0000
omega____ theta____ kappa____ phi______ frames
    -      -42.0160  -57.0000  120.0000 100

#__ type_ start__ end____ width___ exp.time_
 15 omega -114.00  -14.00   1.0000    1.0000
omega____ theta____ kappa____ phi______ frames
    -      -42.0160  -57.0000  -30.0000 100

#__ type_ start__ end____ width___ exp.time_
 16 omega   54.00  178.00   1.0000    2.0000
omega____ theta____ kappa____ phi______ frames
    -      106.5454   15.0000   90.0000 124

#__ type_ start__ end____ width___ exp.time_
 17 omega   34.00   98.00   1.0000    2.0000
omega____ theta____ kappa____ phi______ frames
    -      106.5454  -45.0000   90.0000 64

#__ type_ start__ end____ width___ exp.time_
 18 omega   77.00  171.00   1.0000    2.0000
omega____ theta____ kappa____ phi______ frames
    -      106.5454   61.0000 -120.0000 94

#__ type_ start__ end____ width___ exp.time_
 19 omega   78.00  178.00   1.0000    2.0000
omega____ theta____ kappa____ phi______ frames
    -      106.5454   30.0000  -30.0000 100
;
_diffrn_measurement_device        'four-circle diffractometer'
_diffrn_measurement_device_type   'SuperNova, Dual, Cu at zero, Atlas'
_diffrn_measurement_method        '\w scans'
_diffrn_orient_matrix_UB_11       -0.0070239000
_diffrn_orient_matrix_UB_12       -0.1791977000
_diffrn_orient_matrix_UB_13       -0.0319404000
_diffrn_orient_matrix_UB_21       -0.0690071000
_diffrn_orient_matrix_UB_22       0.0509985000
_diffrn_orient_matrix_UB_23       -0.0882460000
_diffrn_orient_matrix_UB_31       0.0785289000
_diffrn_orient_matrix_UB_32       0.0287154000
_diffrn_orient_matrix_UB_33       -0.0421282000
_diffrn_radiation_monochromator   mirror
_diffrn_radiation_probe           x-ray
_diffrn_radiation_type            CuK\a
_diffrn_radiation_wavelength      1.54184
_diffrn_source                    'sealed X-ray tube'
_diffrn_source_type               'SuperNova (Cu) X-ray Source'
_reflns_Friedel_coverage          0.000
_reflns_Friedel_fraction_full     .
_reflns_Friedel_fraction_max      .
_reflns_number_gt                 3367
_reflns_number_total              3548
_reflns_odcompleteness_completeness 100.00
_reflns_odcompleteness_iscentric  1
_reflns_odcompleteness_theta      66.97
_reflns_special_details
;
 Reflections were merged by SHELXL according to the crystal
 class for the calculation of statistics and refinement.
 
 _reflns_Friedel_fraction is defined as the number of unique
 Friedel pairs measured divided by the number that would be
 possible theoretically, ignoring centric projections and
 systematic absences.
;
_reflns_threshold_expression      'I > 2\s(I)'
_computing_cell_refinement
;
CrysAlisPro, Agilent Technologies,
Version 1.171.37.35 (release 13-08-2014 CrysAlis171 .NET)
(compiled Aug 13 2014,18:06:01)
;
_computing_data_collection
;
CrysAlisPro, Agilent Technologies,
Version 1.171.37.35 (release 13-08-2014 CrysAlis171 .NET)
(compiled Aug 13 2014,18:06:01)
;
_computing_data_reduction
;
CrysAlisPro, Agilent Technologies,
Version 1.171.37.35 (release 13-08-2014 CrysAlis171 .NET)
(compiled Aug 13 2014,18:06:01)
;
_computing_molecular_graphics     'Olex2 (Dolomanov et al., 2009)'
_computing_publication_material   'Olex2 (Dolomanov et al., 2009)'
_computing_structure_refinement   'ShelXL (Sheldrick, 2015)'
_computing_structure_solution     'ShelXS (Sheldrick, 2008)'
_refine_diff_density_max          0.533
_refine_diff_density_min          -0.312
_refine_diff_density_rms          0.069
_refine_ls_extinction_coef        .
_refine_ls_extinction_method      none
_refine_ls_goodness_of_fit_ref    1.077
_refine_ls_hydrogen_treatment     constr
_refine_ls_matrix_type            full
_refine_ls_number_parameters      228
_refine_ls_number_reflns          3548
_refine_ls_number_restraints      0
_refine_ls_R_factor_all           0.0226
_refine_ls_R_factor_gt            0.0211
_refine_ls_restrained_S_all       1.077
_refine_ls_shift/su_max           0.003
_refine_ls_shift/su_mean          0.000
_refine_ls_structure_factor_coef  Fsqd
_refine_ls_weighting_details
'w=1/[\s^2^(Fo^2^)+(0.0230P)^2^+2.0830P] where P=(Fo^2^+2Fc^2^)/3'
_refine_ls_weighting_scheme       calc
_refine_ls_wR_factor_gt           0.0534
_refine_ls_wR_factor_ref          0.0544
_refine_special_details           ?
_olex2_refinement_description
;
1. Others
 Fixed Uiso: H4(0.021) H5(0.025) H6(0.025) H7(0.022) H9A(0.022) H9B(0.022)
 H11(0.023) H12(0.026) H13(0.026) H14(0.026) H15(0.022) H16A(0.03) H16B(0.03)
 H16C(0.03) H17A(0.021) H17B(0.021) H10A(0.064) H10B(0.064) H10C(0.064)
 Fixed X: H4(0.6427) H5(0.6554) H6(0.7673) H7(0.8677) H9A(0.9846) H9B(0.9891)
 H11(1.0391) H12(1.0157) H13(0.8926) H14(0.7898) H15(0.8123) H16A(0.7347)
 H16B(0.8359) H16C(0.8033) H17A(0.6904) H17B(0.6259) H10A(0.3564) H10B(0.4491)
 H10C(0.4089)
 Fixed Y: H4(-0.3344) H5(-0.5767) H6(-0.6064) H7(-0.3926) H9A(0.0125) H9B(-
 0.1779) H11(-0.1898) H12(-0.1466) H13(0.0078) H14(0.1083) H15(0.063) H16A(-
 0.105) H16B(-0.1408) H16C(0.04) H17A(0.1632) H17B(0.011) H10A(0.2374)
 H10B(0.248) H10C(0.077)
 Fixed Z: H4(-0.1481) H5(-0.067) H6(0.0663) H7(0.1239) H9A(0.1042) H9B(0.1162)
 H11(0.2749) H12(0.4136) H13(0.4257) H14(0.2975) H15(0.1591) H16A(-0.2343)
 H16B(-0.1811) H16C(-0.2037) H17A(-0.1352) H17B(-0.1574) H10A(0.3873)
 H10B(0.462) H10C(0.4258)
;
_atom_sites_solution_hydrogens    geom
_atom_sites_solution_primary      direct
_atom_sites_solution_secondary    ?
loop_
  _atom_site_label
  _atom_site_type_symbol
  _atom_site_fract_x
  _atom_site_fract_y
  _atom_site_fract_z
  _atom_site_U_iso_or_equiv
  _atom_site_adp_type
  _atom_site_occupancy
  _atom_site_site_symmetry_order
  _atom_site_calc_flag
  _atom_site_refinement_flags_posn
  _atom_site_refinement_flags_adp
  _atom_site_refinement_flags_occupancy
  _atom_site_disorder_assembly
  _atom_site_disorder_group
 C1 C 0.84149(15) 0.0163(3) -0.02755(15) 0.0160(4) Uani 1 1 d . . . . .
 C2 C 0.76026(15) -0.0549(3) -0.09971(15) 0.0155(4) Uani 1 1 d . . . . .
 C3 C 0.74838(15) -0.2199(3) -0.06143(14) 0.0150(4) Uani 1 1 d . . . . .
 C4 C 0.68776(16) -0.3462(3) -0.09440(16) 0.0175(5) Uani 1 1 d . . . . .
 H4 H 0.6427 -0.3344 -0.1481 0.021 Uiso 1 1 calc R . . . .
 C5 C 0.69555(16) -0.4910(3) -0.04555(16) 0.0207(5) Uani 1 1 d . . . . .
 H5 H 0.6554 -0.5767 -0.0670 0.025 Uiso 1 1 calc R . . . .
 C6 C 0.76278(16) -0.5086(3) 0.03495(16) 0.0207(5) Uani 1 1 d . . . . .
 H6 H 0.7673 -0.6064 0.0663 0.025 Uiso 1 1 calc R . . . .
 C7 C 0.82360(16) -0.3820(3) 0.06941(15) 0.0182(5) Uani 1 1 d . . . . .
 H7 H 0.8677 -0.3926 0.1239 0.022 Uiso 1 1 calc R . . . .
 C8 C 0.81567(15) -0.2403(3) 0.01946(15) 0.0157(4) Uani 1 1 d . . . . .
 C9 C 0.95059(15) -0.0827(3) 0.11361(15) 0.0187(5) Uani 1 1 d . . . . .
 H9A H 0.9846 0.0125 0.1042 0.022 Uiso 1 1 calc R . . . .
 H9B H 0.9891 -0.1779 0.1162 0.022 Uiso 1 1 calc R . . . .
 C10 C 0.92922(15) -0.0649(3) 0.20216(15) 0.0160(4) Uani 1 1 d . . . . .
 C11 C 0.98925(16) -0.1290(3) 0.27933(16) 0.0194(5) Uani 1 1 d . . . . .
 H11 H 1.0391 -0.1898 0.2749 0.023 Uiso 1 1 calc R . . . .
 C12 C 0.97538(16) -0.1030(3) 0.36272(16) 0.0215(5) Uani 1 1 d . . . . .
 H12 H 1.0157 -0.1466 0.4136 0.026 Uiso 1 1 calc R . . . .
 C13 C 0.90138(17) -0.0121(3) 0.36992(16) 0.0221(5) Uani 1 1 d . . . . .
 H13 H 0.8926 0.0078 0.4257 0.026 Uiso 1 1 calc R . . . .
 C14 C 0.84024(17) 0.0490(3) 0.29307(17) 0.0220(5) Uani 1 1 d . . . . .
 H14 H 0.7898 0.1083 0.2975 0.026 Uiso 1 1 calc R . . . .
 C15 C 0.85386(15) 0.0223(3) 0.21001(16) 0.0187(5) Uani 1 1 d . . . . .
 H15 H 0.8123 0.0630 0.1591 0.022 Uiso 1 1 calc R . . . .
 C16 C 0.78594(16) -0.0662(3) -0.18797(15) 0.0203(5) Uani 1 1 d . . . . .
 H16A H 0.7347 -0.1050 -0.2343 0.030 Uiso 1 1 calc GR . . . .
 H16B H 0.8359 -0.1408 -0.1811 0.030 Uiso 1 1 calc GR . . . .
 H16C H 0.8033 0.0400 -0.2037 0.030 Uiso 1 1 calc GR . . . .
 C17 C 0.67673(15) 0.0586(3) -0.11261(15) 0.0178(5) Uani 1 1 d . . . . .
 H17A H 0.6904 0.1632 -0.1352 0.021 Uiso 1 1 calc R . . . .
 H17B H 0.6259 0.0110 -0.1574 0.021 Uiso 1 1 calc R . . . .
 C18 C 0.64939(15) 0.0865(3) -0.03081(15) 0.0173(5) Uani 1 1 d . . . . .
 C19 C 0.62744(15) 0.1145(3) 0.03515(16) 0.0189(5) Uani 1 1 d . . . . .
 I1 I 0.58319(2) 0.15946(2) 0.14295(2) 0.02020(6) Uani 1 1 d . . . . .
 N1 N 0.87046(12) -0.0999(2) 0.03779(12) 0.0159(4) Uani 1 1 d . . . . .
 O1 O 0.87491(12) 0.1513(2) -0.02851(12) 0.0219(4) Uani 1 1 d . . . . .
 C101 C 0.46330(17) 0.1954(3) 0.34263(18) 0.0249(5) Uani 1 1 d . . . . .
 C102 C 0.4154(2) 0.1889(4) 0.4100(2) 0.0429(8) Uani 1 1 d . . . . .
 H10A H 0.3564 0.2374 0.3873 0.064 Uiso 1 1 calc GR . . . .
 H10B H 0.4491 0.2480 0.4620 0.064 Uiso 1 1 calc GR . . . .
 H10C H 0.4089 0.0770 0.4258 0.064 Uiso 1 1 calc GR . . . .
 N101 N 0.50057(15) 0.1978(3) 0.28893(15) 0.0306(5) Uani 1 1 d . . . . .

loop_
  _atom_site_aniso_label
  _atom_site_aniso_U_11
  _atom_site_aniso_U_22
  _atom_site_aniso_U_33
  _atom_site_aniso_U_23
  _atom_site_aniso_U_13
  _atom_site_aniso_U_12
 C1 0.0149(10) 0.0190(11) 0.0170(11) -0.0006(9) 0.0091(8) 0.0015(9)
 C2 0.0160(11) 0.0143(11) 0.0171(11) -0.0013(8) 0.0059(9) 0.0009(8)
 C3 0.0145(10) 0.0156(11) 0.0167(10) -0.0013(8) 0.0073(8) 0.0025(9)
 C4 0.0143(11) 0.0186(11) 0.0202(11) -0.0038(9) 0.0056(9) 0.0020(8)
 C5 0.0186(11) 0.0168(11) 0.0289(12) -0.0045(9) 0.0103(9) -0.0014(9)
 C6 0.0248(12) 0.0144(11) 0.0261(12) 0.0032(9) 0.0123(10) 0.0039(9)
 C7 0.0173(11) 0.0205(11) 0.0182(11) 0.0016(9) 0.0070(9) 0.0050(9)
 C8 0.0138(10) 0.0178(11) 0.0176(10) -0.0022(9) 0.0082(8) 0.0010(8)
 C9 0.0112(10) 0.0233(12) 0.0203(11) -0.0027(9) 0.0026(9) -0.0001(9)
 C10 0.0139(10) 0.0147(10) 0.0185(11) -0.0016(9) 0.0032(8) -0.0023(8)
 C11 0.0125(11) 0.0200(12) 0.0244(12) 0.0003(9) 0.0030(9) 0.0008(9)
 C12 0.0181(11) 0.0226(12) 0.0205(11) 0.0032(9) 0.0001(9) -0.0061(9)
 C13 0.0264(12) 0.0231(12) 0.0182(11) -0.0031(9) 0.0087(9) -0.0096(10)
 C14 0.0214(12) 0.0196(12) 0.0280(12) -0.0012(10) 0.0119(10) 0.0005(9)
 C15 0.0151(11) 0.0195(11) 0.0209(11) 0.0015(9) 0.0040(9) 0.0014(9)
 C16 0.0215(12) 0.0232(12) 0.0184(11) 0.0003(9) 0.0091(9) 0.0025(9)
 C17 0.0171(11) 0.0180(11) 0.0185(11) 0.0019(9) 0.0055(9) 0.0031(9)
 C18 0.0152(11) 0.0126(10) 0.0227(12) 0.0018(9) 0.0032(9) 0.0014(8)
 C19 0.0154(11) 0.0213(12) 0.0210(12) 0.0019(9) 0.0070(9) 0.0007(9)
 I1 0.01626(9) 0.02705(10) 0.01866(9) -0.00240(5) 0.00712(6) 0.00042(5)
 N1 0.0132(9) 0.0174(9) 0.0166(9) -0.0012(7) 0.0031(7) -0.0002(7)
 O1 0.0220(9) 0.0196(9) 0.0264(9) 0.0002(7) 0.0104(7) -0.0057(7)
 C101 0.0202(12) 0.0245(12) 0.0280(13) -0.0053(10) 0.0034(11) -0.0046(10)
 C102 0.0459(18) 0.054(2) 0.0345(16) -0.0138(14) 0.0213(14) -0.0232(15)
 N101 0.0239(11) 0.0453(14) 0.0242(11) -0.0061(10) 0.0091(9) -0.0039(10)

_geom_special_details
;
 All esds (except the esd in the dihedral angle between two l.s. planes)
 are estimated using the full covariance matrix.  The cell esds are taken
 into account individually in the estimation of esds in distances, angles
 and torsion angles; correlations between esds in cell parameters are only
 used when they are defined by crystal symmetry.  An approximate (isotropic)
 treatment of cell esds is used for estimating esds involving l.s. planes.
;
loop_
  _geom_bond_atom_site_label_1
  _geom_bond_atom_site_label_2
  _geom_bond_distance
  _geom_bond_site_symmetry_2
  _geom_bond_publ_flag
 C1 C2 1.540(3) . ?
 C1 N1 1.373(3) . ?
 C1 O1 1.218(3) . ?
 C2 C3 1.506(3) . ?
 C2 C16 1.536(3) . ?
 C2 C17 1.547(3) . ?
 C3 C4 1.388(3) . ?
 C3 C8 1.398(3) . ?
 C4 H4 0.9300 . ?
 C4 C5 1.395(3) . ?
 C5 H5 0.9300 . ?
 C5 C6 1.391(3) . ?
 C6 H6 0.9300 . ?
 C6 C7 1.396(3) . ?
 C7 H7 0.9300 . ?
 C7 C8 1.382(3) . ?
 C8 N1 1.403(3) . ?
 C9 H9A 0.9700 . ?
 C9 H9B 0.9700 . ?
 C9 C10 1.512(3) . ?
 C9 N1 1.454(3) . ?
 C10 C11 1.396(3) . ?
 C10 C15 1.391(3) . ?
 C11 H11 0.9300 . ?
 C11 C12 1.391(4) . ?
 C12 H12 0.9300 . ?
 C12 C13 1.385(4) . ?
 C13 H13 0.9300 . ?
 C13 C14 1.392(3) . ?
 C14 H14 0.9300 . ?
 C14 C15 1.385(3) . ?
 C15 H15 0.9300 . ?
 C16 H16A 0.9600 . ?
 C16 H16B 0.9600 . ?
 C16 H16C 0.9600 . ?
 C17 H17A 0.9700 . ?
 C17 H17B 0.9700 . ?
 C17 C18 1.467(3) . ?
 C18 C19 1.190(3) . ?
 C19 I1 2.013(2) . ?
 C101 C102 1.440(4) . ?
 C101 N101 1.137(4) . ?
 C102 H10A 0.9600 . ?
 C102 H10B 0.9600 . ?
 C102 H10C 0.9600 . ?

loop_
  _geom_angle_atom_site_label_1
  _geom_angle_atom_site_label_2
  _geom_angle_atom_site_label_3
  _geom_angle
  _geom_angle_site_symmetry_1
  _geom_angle_site_symmetry_3
  _geom_angle_publ_flag
 N1 C1 C2 107.96(19) . . ?
 O1 C1 C2 126.2(2) . . ?
 O1 C1 N1 125.9(2) . . ?
 C1 C2 C17 109.78(18) . . ?
 C3 C2 C1 102.20(17) . . ?
 C3 C2 C16 113.00(19) . . ?
 C3 C2 C17 113.67(19) . . ?
 C16 C2 C1 108.71(18) . . ?
 C16 C2 C17 109.17(18) . . ?
 C4 C3 C2 131.4(2) . . ?
 C4 C3 C8 119.6(2) . . ?
 C8 C3 C2 108.91(19) . . ?
 C3 C4 H4 120.6 . . ?
 C3 C4 C5 118.9(2) . . ?
 C5 C4 H4 120.6 . . ?
 C4 C5 H5 119.7 . . ?
 C6 C5 C4 120.6(2) . . ?
 C6 C5 H5 119.7 . . ?
 C5 C6 H6 119.4 . . ?
 C5 C6 C7 121.2(2) . . ?
 C7 C6 H6 119.4 . . ?
 C6 C7 H7 121.3 . . ?
 C8 C7 C6 117.4(2) . . ?
 C8 C7 H7 121.3 . . ?
 C3 C8 N1 109.56(19) . . ?
 C7 C8 C3 122.3(2) . . ?
 C7 C8 N1 128.1(2) . . ?
 H9A C9 H9B 107.7 . . ?
 C10 C9 H9A 108.8 . . ?
 C10 C9 H9B 108.8 . . ?
 N1 C9 H9A 108.8 . . ?
 N1 C9 H9B 108.8 . . ?
 N1 C9 C10 113.78(19) . . ?
 C11 C10 C9 119.5(2) . . ?
 C15 C10 C9 121.7(2) . . ?
 C15 C10 C11 118.7(2) . . ?
 C10 C11 H11 119.6 . . ?
 C12 C11 C10 120.8(2) . . ?
 C12 C11 H11 119.6 . . ?
 C11 C12 H12 120.0 . . ?
 C13 C12 C11 119.9(2) . . ?
 C13 C12 H12 120.0 . . ?
 C12 C13 H13 120.3 . . ?
 C12 C13 C14 119.5(2) . . ?
 C14 C13 H13 120.3 . . ?
 C13 C14 H14 119.7 . . ?
 C15 C14 C13 120.5(2) . . ?
 C15 C14 H14 119.7 . . ?
 C10 C15 H15 119.7 . . ?
 C14 C15 C10 120.5(2) . . ?
 C14 C15 H15 119.7 . . ?
 C2 C16 H16A 109.5 . . ?
 C2 C16 H16B 109.5 . . ?
 C2 C16 H16C 109.5 . . ?
 H16A C16 H16B 109.5 . . ?
 H16A C16 H16C 109.5 . . ?
 H16B C16 H16C 109.5 . . ?
 C2 C17 H17A 108.8 . . ?
 C2 C17 H17B 108.8 . . ?
 H17A C17 H17B 107.7 . . ?
 C18 C17 C2 113.97(18) . . ?
 C18 C17 H17A 108.8 . . ?
 C18 C17 H17B 108.8 . . ?
 C19 C18 C17 177.8(2) . . ?
 C18 C19 I1 176.9(2) . . ?
 C1 N1 C8 111.31(18) . . ?
 C1 N1 C9 124.14(19) . . ?
 C8 N1 C9 124.47(19) . . ?
 N101 C101 C102 178.8(3) . . ?
 C101 C102 H10A 109.5 . . ?
 C101 C102 H10B 109.5 . . ?
 C101 C102 H10C 109.5 . . ?
 H10A C102 H10B 109.5 . . ?
 H10A C102 H10C 109.5 . . ?
 H10B C102 H10C 109.5 . . ?

loop_
  _geom_torsion_atom_site_label_1
  _geom_torsion_atom_site_label_2
  _geom_torsion_atom_site_label_3
  _geom_torsion_atom_site_label_4
  _geom_torsion
  _geom_torsion_site_symmetry_1
  _geom_torsion_site_symmetry_2
  _geom_torsion_site_symmetry_3
  _geom_torsion_site_symmetry_4
  _geom_torsion_publ_flag
 C1 C2 C3 C4 -178.7(2) . . . . ?
 C1 C2 C3 C8 -1.8(2) . . . . ?
 C1 C2 C17 C18 -57.4(3) . . . . ?
 C2 C1 N1 C8 -2.1(2) . . . . ?
 C2 C1 N1 C9 174.8(2) . . . . ?
 C2 C3 C4 C5 176.8(2) . . . . ?
 C2 C3 C8 C7 -178.4(2) . . . . ?
 C2 C3 C8 N1 0.6(3) . . . . ?
 C3 C2 C17 C18 56.4(3) . . . . ?
 C3 C4 C5 C6 0.1(4) . . . . ?
 C3 C8 N1 C1 1.0(3) . . . . ?
 C3 C8 N1 C9 -175.9(2) . . . . ?
 C4 C3 C8 C7 -1.0(3) . . . . ?
 C4 C3 C8 N1 178.0(2) . . . . ?
 C4 C5 C6 C7 0.6(4) . . . . ?
 C5 C6 C7 C8 -1.4(4) . . . . ?
 C6 C7 C8 C3 1.7(3) . . . . ?
 C6 C7 C8 N1 -177.2(2) . . . . ?
 C7 C8 N1 C1 180.0(2) . . . . ?
 C7 C8 N1 C9 3.0(4) . . . . ?
 C8 C3 C4 C5 0.1(3) . . . . ?
 C9 C10 C11 C12 174.7(2) . . . . ?
 C9 C10 C15 C14 -174.3(2) . . . . ?
 C10 C9 N1 C1 111.4(2) . . . . ?
 C10 C9 N1 C8 -72.0(3) . . . . ?
 C10 C11 C12 C13 -0.2(4) . . . . ?
 C11 C10 C15 C14 1.9(3) . . . . ?
 C11 C12 C13 C14 1.6(4) . . . . ?
 C12 C13 C14 C15 -1.2(4) . . . . ?
 C13 C14 C15 C10 -0.5(4) . . . . ?
 C15 C10 C11 C12 -1.5(3) . . . . ?
 C16 C2 C3 C4 -62.1(3) . . . . ?
 C16 C2 C3 C8 114.8(2) . . . . ?
 C16 C2 C17 C18 -176.48(19) . . . . ?
 C17 C2 C3 C4 63.1(3) . . . . ?
 C17 C2 C3 C8 -120.0(2) . . . . ?
 N1 C1 C2 C3 2.4(2) . . . . ?
 N1 C1 C2 C16 -117.3(2) . . . . ?
 N1 C1 C2 C17 123.3(2) . . . . ?
 N1 C9 C10 C11 147.2(2) . . . . ?
 N1 C9 C10 C15 -36.7(3) . . . . ?
 O1 C1 C2 C3 -178.3(2) . . . . ?
 O1 C1 C2 C16 62.0(3) . . . . ?
 O1 C1 C2 C17 -57.4(3) . . . . ?
 O1 C1 N1 C8 178.6(2) . . . . ?
 O1 C1 N1 C9 -4.5(4) . . . . ?

_shelx_res_file
;
TITL WS09_iodide#gaussian in P21/c #14
REM reset to P21/c #14
CELL 1.54184 15.312761 8.173486 15.588985 90 106.1831 90
ZERR 4 0.00018 0.000091 0.000171 0 0.0012 0
LATT 1
SYMM -X,0.5+Y,0.5-Z
SFAC C H I N O
UNIT 84 76 4 8 4

L.S. 50
PLAN  5
BOND $H
CONF
fmap 2
acta
SHEL 20 0.82
OMIT 0 2 0
REM <olex2.extras>
REM <HklSrc "%.\\WS09_iodide#gaussian.hkl">
REM </olex2.extras>

WGHT    0.023000    2.083000
FVAR       3.52376
C1    1    0.841486    0.016319   -0.027553    11.00000    0.01487    0.01899 =
         0.01699   -0.00058    0.00909    0.00152
C2    1    0.760260   -0.054929   -0.099706    11.00000    0.01603    0.01427 =
         0.01706   -0.00127    0.00586    0.00091
C3    1    0.748375   -0.219870   -0.061429    11.00000    0.01449    0.01557 =
         0.01669   -0.00128    0.00728    0.00245
C4    1    0.687755   -0.346172   -0.094400    11.00000    0.01428    0.01859 =
         0.02021   -0.00375    0.00556    0.00201
AFIX  43
H4    2    0.642705   -0.334437   -0.148146    11.00000   -1.20000
AFIX   0
C5    1    0.695554   -0.491018   -0.045545    11.00000    0.01864    0.01681 =
         0.02894   -0.00453    0.01027   -0.00140
AFIX  43
H5    2    0.655424   -0.576663   -0.066992    11.00000   -1.20000
AFIX   0
C6    1    0.762776   -0.508610    0.034947    11.00000    0.02481    0.01442 =
         0.02611    0.00321    0.01233    0.00391
AFIX  43
H6    2    0.767269   -0.606438    0.066346    11.00000   -1.20000
AFIX   0
C7    1    0.823596   -0.382018    0.069411    11.00000    0.01734    0.02046 =
         0.01816    0.00164    0.00701    0.00504
AFIX  43
H7    2    0.867736   -0.392618    0.123854    11.00000   -1.20000
AFIX   0
C8    1    0.815666   -0.240261    0.019463    11.00000    0.01382    0.01782 =
         0.01764   -0.00223    0.00817    0.00102
C9    1    0.950587   -0.082728    0.113607    11.00000    0.01124    0.02330 =
         0.02032   -0.00273    0.00256   -0.00009
AFIX  23
H9A   2    0.984629    0.012466    0.104237    11.00000   -1.20000
H9B   2    0.989102   -0.177884    0.116246    11.00000   -1.20000
AFIX   0
C10   1    0.929221   -0.064897    0.202160    11.00000    0.01389    0.01468 =
         0.01853   -0.00159    0.00315   -0.00230
C11   1    0.989249   -0.128966    0.279329    11.00000    0.01250    0.01999 =
         0.02445    0.00035    0.00304    0.00079
AFIX  43
H11   2    1.039144   -0.189767    0.274900    11.00000   -1.20000
AFIX   0
C12   1    0.975377   -0.103023    0.362716    11.00000    0.01807    0.02260 =
         0.02053    0.00322    0.00009   -0.00614
AFIX  43
H12   2    1.015734   -0.146640    0.413597    11.00000   -1.20000
AFIX   0
C13   1    0.901375   -0.012134    0.369918    11.00000    0.02643    0.02310 =
         0.01820   -0.00312    0.00867   -0.00963
AFIX  43
H13   2    0.892629    0.007846    0.425672    11.00000   -1.20000
AFIX   0
C14   1    0.840238    0.049020    0.293065    11.00000    0.02139    0.01955 =
         0.02795   -0.00116    0.01187    0.00050
AFIX  43
H14   2    0.789838    0.108289    0.297510    11.00000   -1.20000
AFIX   0
C15   1    0.853860    0.022315    0.210014    11.00000    0.01511    0.01947 =
         0.02093    0.00146    0.00404    0.00139
AFIX  43
H15   2    0.812268    0.063038    0.159084    11.00000   -1.20000
AFIX   0
C16   1    0.785936   -0.066228   -0.187971    11.00000    0.02150    0.02317 =
         0.01840    0.00030    0.00909    0.00246
AFIX 137
H16A  2    0.734662   -0.104973   -0.234258    11.00000   -1.50000
H16B  2    0.835860   -0.140777   -0.181122    11.00000   -1.50000
H16C  2    0.803337    0.040003   -0.203716    11.00000   -1.50000
AFIX   0
C17   1    0.676729    0.058569   -0.112610    11.00000    0.01712    0.01800 =
         0.01850    0.00188    0.00546    0.00306
AFIX  23
H17A  2    0.690403    0.163217   -0.135227    11.00000   -1.20000
H17B  2    0.625910    0.010993   -0.157364    11.00000   -1.20000
AFIX   0
C18   1    0.649394    0.086501   -0.030813    11.00000    0.01519    0.01260 =
         0.02271    0.00184    0.00316    0.00139
C19   1    0.627441    0.114541    0.035151    11.00000    0.01544    0.02133 =
         0.02105    0.00190    0.00695    0.00067
I1    3    0.583192    0.159457    0.142950    11.00000    0.01626    0.02705 =
         0.01866   -0.00240    0.00712    0.00042
N1    4    0.870464   -0.099928    0.037791    11.00000    0.01317    0.01743 =
         0.01656   -0.00123    0.00309   -0.00018
O1    5    0.874910    0.151298   -0.028512    11.00000    0.02199    0.01963 =
         0.02636    0.00017    0.01036   -0.00566

C101  1    0.463300    0.195436    0.342635    11.00000    0.02019    0.02446 =
         0.02804   -0.00534    0.00343   -0.00465
C102  1    0.415417    0.188901    0.410039    11.00000    0.04588    0.05432 =
         0.03450   -0.01376    0.02128   -0.02325
AFIX 137
H10A  2    0.356379    0.237408    0.387265    11.00000   -1.50000
H10B  2    0.449099    0.247982    0.461959    11.00000   -1.50000
H10C  2    0.408854    0.076958    0.425824    11.00000   -1.50000
AFIX   0
N101  4    0.500566    0.197831    0.288930    11.00000    0.02391    0.04528 =
         0.02419   -0.00611    0.00914   -0.00393
HKLF 4

REM  WS09_iodide#gaussian in P21/c #14
REM R1 =  0.0211 for    3367 Fo > 4sig(Fo)  and  0.0226 for all    3548 data
REM    228 parameters refined using      0 restraints

END

WGHT      0.0232      2.0845

REM Highest difference peak  0.533,  deepest hole -0.312,  1-sigma level  0.069
Q1    1   0.5947  0.1334  0.0819  11.00000  0.05    0.53
Q2    1   0.5849  0.0554  0.1444  11.00000  0.05    0.49
Q3    1   0.4683  0.1810  0.3923  11.00000  0.05    0.47
Q4    1   0.5903  0.2733  0.1494  11.00000  0.05    0.41
Q5    1   0.5748  0.1482  0.2015  11.00000  0.05    0.40
;
_shelx_res_checksum               55658
_shelx_hkl_file
;
   0   0   1 69.4876 34.0159  14
   0   0  -1 33.0089 30.9279   1
   0   0  -1 80.4123 23.4151   3
   0   0  -1 109.613 39.8516  13
   0   0  -2 42667.2 1126.61  13
   0   0   2 43834.5 1095.11  14
   0   0  -2 41088.7 1116.53   1
   0   0  -2 40008.7 996.105   3
   0   0  -3 131.297 110.435   1
   0   0  -3 157.964 65.6513   3
   0   0   3 64.8670 81.7435  14
   0   0  -3 184.548 118.681  13
   0   0   4 259489. 5743.67  14
   0   0  -4 252288. 5579.22   3
   0   0  -4 257218. 5912.66  13
   0   0  -4 258515. 5838.40   1
   0   0  -5 59.6435 137.368   1
   0   0   5 86.8781 126.176  14
   0   0  -5 268.696 186.958  13
   0   0  -6 94717.0 2999.30  13
   0   0   6 95648.2 2691.82  14
   0   0  -6 103451. 2888.81   1
   0   0   7-86.6601 127.995  14
   0   0  -7 349.298 238.613  13
   0   0  -7-50.0188 160.928   1
   0   0  -8 45577.5 2181.08  13
   0   0   8 52094.9 1883.14  14
   0   0  -8 51143.6 2078.51   1
   0   0  -9 184.078 196.743  13
   0   0  -9 128.678 218.401   1
   0   0   9 288.756 190.168  14
   0   0 -10 104904. 3749.74   1
   0   0 -11 303.539 268.672  18
   0   0 -11-110.147 174.844   7
   0   0  11-95.4631 145.232  16
   0   0 -11 129.018 214.407   1
   0   0 -11 48.8976 184.107  11
   0   0 -12 82003.2 3664.85   1
   0   0 -12 85699.7 2796.23   7
   0   0 -12 83475.1 3165.06  18
   0   0  12 87403.1 2714.13  16
   0   0 -12 87503.0 2896.42  11
   0   0 -13 100.997 265.613   1
   0   0 -13 117.345 204.740   7
   0   0 -13-95.9458 184.492  11
   0   0  13 103.571 147.310  16
   0   0 -13-17.1566 251.933  18
   0   0 -14 67477.6 2800.90  18
   0   0  14 64924.3 2281.70  16
   0   0 -14 66249.3 2537.04  11
   0   0 -14 65001.0 2424.05   7
   0   0 -15-477.644 259.026  11
   0   0  15 279.828 166.270  16
   0   0 -15-88.3982 230.880   7
   0   0 -15-85.5986 327.183  18
   0   0 -15 431.810 404.625   8
   0   0  16 27605.1 1259.18  16
   0   0 -16 30672.4 1769.99   8
   0   0 -16 28139.0 1409.32   7
   0   0 -17 148.418 262.005   8
   0   0 -17 103.517 167.498   7
   0   0  17-75.4094 124.608  16
   0   0 -18 65798.8 2146.59   8
   0   0 -18 57997.2 1941.87   7
   0  -1   0 70.3039 88.2342  14
   0   1   0 97.1891 101.719  15
   0  -1   0 63.8382 70.7225  13
   0   1   0 154.675 91.6615   2
   0  -1   1 155357. 3660.86  14
   0   1   1 147895. 3343.72   2
   0  -1  -1 163288. 3548.23  13
   0   1   1 146394. 3363.11  15
   0   1  -1 158274. 3543.67  15
   0   1  -1 145808. 3624.85   2
   0   1  -2 174009. 3924.38   3
   0  -1  -2 178917. 4154.81  13
   0  -1  -2 170651. 3958.93   1
   0   1   2 174797. 3893.08   2
   0   1  -2 176073. 4028.05  15
   0  -1   2 179686. 4246.86  14
   0  -1   3 54382.1 1700.11  14
   0  -1  -3 50871.2 1517.51   1
   0   1  -3 52176.0 1379.51   3
   0  -1  -3 53086.4 1699.47  13
   0   1  -3 49417.7 1231.23  13
   0  -1  -4 78265.7 2413.43  13
   0   1  -4 72958.3 1885.89  13
   0   1  -4 78020.2 2221.95   1
   0  -1  -4 75284.8 2136.20   1
   0  -1   4 76590.1 2294.82  14
   0   1  -4 73845.5 1903.41   3
   0   1  -5 6119.14 384.412   3
   0   1  -5 6444.75 545.445   1
   0  -1  -5 6445.70 643.170  13
   0  -1   5 6209.57 547.920  14
   0   1  -5 5982.53 425.663  13
   0  -1  -5 5873.32 492.373   1
   0  -1  -6 215911. 5923.40  13
   0  -1   6 221043. 5594.87  14
   0  -1  -6 220657. 5498.09   1
   0   1  -6 209429. 5265.64  13
   0   1  -6 230026. 5093.60   3
   0   1  -6 234660. 5664.96   1
   0  -1  -7 94843.3 3460.40  13
   0  -1   7 94339.1 3033.32  14
   0   1  -7 96166.0 2576.49   3
   0   1  -7 103467. 3181.98   1
   0   1  -7 99971.6 2863.26  13
   0  -1  -7 95562.0 3001.88   1
   0  -1   8 57955.1 2254.04  14
   0  -1  -8 53250.7 2634.25  13
   0  -1  -8 59460.5 2279.14   1
   0   1  -8 61599.7 2416.33   1
   0  -1   9 110.050 174.466  14
   0   1  -9 171.196 181.992   1
   0  -1  -9-69.9040 287.571  13
   0  -1  -9 165.555 206.141   1
   0  -1  10 4189.36 610.981  14
   0  -1 -10 2475.71 616.140  13
   0   1 -10 4121.57 684.318   1
   0  -1 -10 3997.30 621.433   1
   0  -1 -11 18690.1 1073.82  11
   0   1 -11 18684.2 1262.17  18
   0   1 -11 18757.5 1548.81   1
   0  -1  11 18441.9 995.089  16
   0  -1 -11 17492.7 1405.30   1
   0   1 -11 18293.7 1108.76  11
   0  -1  11 15385.6 1247.31  14
   0  -1 -11 18287.3 1042.24  12
   0   1  11 18816.3 1007.41  16
   0   1 -11 17931.8 1057.76   7
   0  -1  12 133801. 3744.65  16
   0  -1 -12 134201. 3917.89  11
   0   1 -12 138887. 5069.54   1
   0   1 -12 136625. 3926.82   7
   0  -1 -12 125851. 3743.99   7
   0   1  12 132672. 3726.89  16
   0  -1 -12 129792. 4761.75   1
   0  -1 -12 134506. 3864.16  12
   0   1 -12 133025. 3996.12  11
   0   1  12 122141. 4433.54   2
   0   1 -12 130765. 4264.16  18
   0   1 -13 1189.62 350.200   7
   0  -1  13 751.224 244.357  16
   0   1 -13 1044.60 384.785  18
   0  -1 -13 1276.39 331.152   7
   0   1 -13 878.608 278.060  11
   0  -1 -13 937.303 295.302  11
   0   1  13 1174.10 274.138  16
   0   1 -14 1535.26 441.112  18
   0   1 -14 748.908 394.298   8
   0   1  14 914.480 270.507  16
   0  -1  14 502.889 178.971  16
   0  -1 -14 985.735 323.656  11
   0   1 -14 1229.34 354.978   7
   0  -1 -14 1151.41 313.079   7
   0   1  15 468.987 213.734  16
   0  -1 -15 474.596 226.318  11
   0   1 -15 212.839 257.068  18
   0   1 -15 270.110 223.579   7
   0  -1 -15 655.297 416.286   8
   0   1 -15 614.981 352.313   8
   0  -1  15 398.697 185.140  16
   0  -1 -15 224.399 225.674   7
   0   1 -16 36276.9 1814.81   8
   0  -1  16 32261.2 1371.58  16
   0  -1 -16 34515.4 1896.04   8
   0  -1 -16 33279.2 1527.01   7
   0   1 -16 32670.3 1544.35   7
   0   1  16 32504.9 1392.89  16
   0   1 -16 33288.4 1620.15  18
   0  -1 -16 31284.9 1554.26  11
   0   1 -17 18892.1 1135.60   8
   0   1 -17 17326.8 958.628  18
   0   1  17 16556.9 868.029  16
   0  -1 -17 18211.6 1014.50   7
   0  -1 -17 18728.1 1224.21   8
   0   1 -17 18091.3 1019.65   7
   0  -1 -18 3702.33 403.588   7
   0  -1 -18 3541.34 440.863   8
   0   1 -18 4885.86 469.324   8
   0   1 -18 4147.10 405.175   7
   0   2   0 39314.4 1554.78  15
   0  -2   0 42206.1 1497.95  14
   0   2   0 38302.6 1411.12   2
   0  -2   1 186373. 4280.78  13
   0   2   1 180272. 4310.23   2
   0  -2   1 182710. 4689.73  14
   0   2  -1 187579. 4662.11   2
   0  -2  -1 195981. 4558.34  13
   0   2  -1 182239. 4615.19  15
   0   2   1 182099. 4409.65  15
   0  -2   2 2646.03 417.944  14
   0   2   2 3309.56 292.830   2
   0  -2  -2 3602.74 413.125  13
   0   2   2 3098.21 307.840  15
   0   2  -2 2842.21 363.218  15
   0   2  -2 3109.75 459.595   2
   0   2   3 13023.3 632.255   2
   0   2   3 12797.0 653.935  15
   0  -2  -3 13019.9 855.052  13
   0   2  -3 12695.9 778.514  15
   0   2  -3 12987.7 738.487   3
   0  -2   3 11881.6 867.901  14
   0   2  -4 43201.6 1496.24   3
   0   2   4 41856.1 1445.02  15
   0  -2  -4 43056.9 1815.57  13
   0   2   4 43177.3 1442.17   2
   0  -2  -4 44762.4 1571.65   1
   0  -2   4 45196.2 1847.04  14
   0   2  -4 44120.5 1664.81  15
   0  -2  -5 275172. 6602.63   1
   0  -2  -5 275383. 7122.48  13
   0  -2   5 274223. 6980.23  14
   0   2  -5 274582. 6394.85   3
   0   2   5 273769. 6415.03   2
   0   2  -5 279921. 6890.94   1
   0  -2  -6 10209.0 765.136   1
   0   2  -6 11831.8 699.619   3
   0  -2  -6 11479.9 1022.70  13
   0   2   6 12266.0 761.814   2
   0   2  -6 11496.9 908.661   1
   0  -2   6 11026.3 914.405  14
   0   2  -7 2.42778 203.557   1
   0  -2  -7 173.413 298.209  13
   0  -2   7-129.008 229.559  14
   0  -2  -7 55.8086 160.689   1
   0   2   7-76.0166 148.657   2
   0  -2  -8 13082.8 1325.58  13
   0   2  -8 16554.1 1279.42   1
   0   2   8 15489.3 1010.50   2
   0  -2  -8 15397.1 1098.00   1
   0  -2   8 15979.6 1216.65  14
   0  -2  -9 43500.4 2106.55   1
   0   2  -9 44096.5 2301.63   1
   0  -2  -9 43531.3 2678.12  13
   0  -2   9 42239.4 2190.21  14
   0   2   9 44841.2 1958.42   2
   0   2  10 31786.7 1701.94   2
   0   2 -10 29519.2 1986.71   1
   0  -2 -10 32333.7 1410.47  12
   0   2 -10 33998.2 1519.00   7
   0   2 -10 31990.1 1649.92  18
   0  -2 -10 29839.2 2360.13  13
   0   2  10 32941.5 1385.29  16
   0   2 -10 33438.2 1561.11  11
   0  -2 -10 32281.6 1445.37  11
   0  -2  10 29706.5 1869.07  14
   0  -2 -10 31836.7 1853.43   1
   0  -2 -11 68960.8 2459.12  11
   0   2 -11 70600.3 2742.63  18
   0  -2 -11 67335.1 3065.14   1
   0   2  11 69448.5 2351.28  16
   0  -2  11 71924.3 2365.86  16
   0  -2 -11 70885.8 3929.19  13
   0   2 -11 72116.9 3429.38   1
   0  -2 -11 72009.3 2435.09  12
   0   2 -11 70714.6 2527.55   7
   0  -2  11 64292.5 3041.85  14
   0  -2 -12 11042.7 1185.62   1
   0   2 -12 10553.7 1304.96   1
   0  -2 -12 8687.37 1362.33  13
   0  -2 -12 12485.5 908.344  12
   0   2  12 10830.6 796.016  16
   0  -2  12 10499.4 1126.47  14
   0   2 -12 10806.3 901.183   7
   0  -2 -12 9465.62 818.044  11
   0  -2  12 10504.6 787.161  16
   0   2 -12 11046.4 1006.17  18
   0  -2 -13 58293.7 2266.69  12
   0   2 -13 59389.3 2530.95   8
   0  -2  13 57581.4 2120.59  16
   0   2  13 57423.8 2129.91  16
   0  -2 -13 56657.4 2298.34  11
   0   2 -13 57042.9 2356.46   7
   0   2 -13 57157.3 2495.08  18
   0   2  14 32824.3 1506.26  16
   0   2 -14 35529.9 1841.01   8
   0  -2 -14 32726.6 1582.12   7
   0   2 -14 32526.4 1671.49   7
   0   2 -14 35995.0 1842.61  18
   0  -2  14 32476.5 1483.36  16
   0  -2 -14 32815.4 1663.61  11
   0  -2  15 36316.2 1534.43  16
   0   2 -15 40316.2 1881.73   8
   0   2  15 36411.4 1562.52  16
   0  -2 -15 40028.3 1715.91   7
   0   2 -15 39275.6 1783.89   7
   0   2 -15 38433.7 1848.72  18
   0  -2 -15 35087.2 1955.32   8
   0  -2 -15 37835.4 1788.05  11
   0  -2 -16 458.889 221.407   7
   0   2 -16 320.305 222.263   8
   0   2 -16 269.179 196.184  18
   0  -2 -16 14.5014 288.412   8
   0  -2 -16 318.632 239.188  11
   0   2  16 256.355 180.826  16
   0   2 -16 236.354 197.728   7
   0   2 -17 10026.2 707.877   8
   0   2  17 9602.75 635.242  16
   0   2 -17 10122.7 711.962   7
   0   2 -17 10746.2 707.695  18
   0  -2 -17 9857.36 757.894  11
   0  -2 -17 11397.1 769.583   7
   0  -2 -17 10527.2 810.080   8
   0   2 -18 2954.95 312.849   7
   0  -2 -18 2826.96 339.508   7
   0   2 -18 2297.61 264.986   8
   0   3   0-95.9757 187.296   2
   0   3   0-13.1048 209.551  15
   0  -3   0 149.251 225.257  14
   0  -3   0-107.548 172.121  13
   0   3  -1 139425. 3867.98  15
   0  -3   1 135048. 3948.82  14
   0   3  -1 146156. 3935.31   2
   0   3   1 128149. 3579.20   2
   0  -3  -1 131073. 3751.16  13
   0  -3  -1 131893. 3687.69  14
   0   3   1 135967. 3749.58  15
   0  -3  -2 4472.09 562.078  13
   0   3  -2 3684.10 534.789   2
   0   3  -2 4230.36 526.720  15
   0  -3  -2 4541.39 466.966  14
   0   3   2 4365.20 429.350   2
   0  -3   2 4164.13 578.991  14
   0   3   2 3551.97 431.707  15
   0   3   3 37503.5 1504.33  15
   0  -3  -3 39349.8 1780.56  13
   0   3  -3 36197.3 1626.20   3
   0   3  -3 34910.3 1625.63  15
   0   3   3 37937.5 1415.14   2
   0   3   4 33024.8 1421.32  15
   0  -3   4 37761.0 1859.81  14
   0  -3  -4 35424.7 1792.03  13
   0   3  -4 30994.1 1498.58   3
   0   3   4 33873.7 1363.88   2
   0   3  -4 34752.3 1656.00  15
   0   3   5 3743.79 424.499   2
   0  -3   5 3724.78 598.187  14
   0   3   5 3097.26 426.182  15
   0   3  -5 2867.09 446.573   3
   0  -3  -5 3174.87 582.329  13
   0   3   6 13680.4 922.924  15
   0  -3  -6 14560.0 1273.76  13
   0   3  -6 13185.4 1121.84   1
   0  -3   6 13438.7 1147.78  14
   0   3   6 14400.9 885.169   2
   0   3  -6 12573.7 896.054   3
   0  -3   7 311074. 8431.15  14
   0   3  -7 305595. 8475.04   1
   0   3   7 302253. 7708.75  15
   0   3   7 328192. 7692.30   2
   0  -3  -7 309334. 8826.14  13
   0   3   8 1566.36 359.602   2
   0  -3  -8 1306.32 499.674  13
   0   3  -8 2360.78 566.942   1
   0   3   8 1345.28 331.020  15
   0  -3   8 1822.50 542.828  14
   0  -3  -9 38914.9 2691.83  13
   0   3   9 38321.5 1552.21  16
   0  -3  -9 38724.3 1635.83  11
   0  -3  -9 39162.6 1595.38  12
   0   3   9 36353.5 1887.76  15
   0  -3   9 36894.8 2212.71  14
   0   3  -9 38957.4 1701.21   7
   0   3  -9 36473.6 2343.19   1
   0   3  -9 38228.1 1791.71  18
   0   3  10 568.768 293.327  15
   0   3 -10 85.5113 193.278   8
   0  -3 -10-28.2096 198.028  12
   0   3 -10-20.8249 218.844   7
   0   3 -10-60.8340 245.385  18
   0  -3 -10 102.600 376.599  13
   0  -3  10 205.985 176.998  16
   0  -3 -10 219.303 217.179  11
   0   3  10 29.5730 150.804  16
   0  -3  10-527.000 337.867  14
   0   3 -10 1015.31 508.937   1
   0  -3 -11 150701. 6541.69  13
   0   3 -11 158385. 4777.85  18
   0   3  11 154457. 5058.05  15
   0   3  11 158760. 4378.02  16
   0  -3  11 151358. 5521.50  14
   0  -3 -11 166419. 4616.06  11
   0  -3  11 154872. 4319.10  16
   0  -3 -11 164680. 4506.34  12
   0   3 -11 158994. 4664.90   7
   0   3 -11 156624. 4568.19   8
   0   3 -11 161111. 6008.61   1
   0  -3 -12 2439.01 422.484  12
   0   3  12 2351.03 396.583  16
   0  -3 -12 3102.88 499.516  11
   0   3 -12 1773.09 429.051  18
   0   3 -12 2496.11 482.166   8
   0   3 -12 2513.14 467.335   7
   0  -3  12 2549.80 399.842  16
   0  -3 -13 12658.2 963.952  12
   0   3 -13 12133.2 1011.53   7
   0   3  13 11632.7 863.779  16
   0   3 -13 13955.3 1102.84  18
   0  -3 -13 13515.6 1034.24  11
   0   3 -13 11970.0 946.285   8
   0  -3  13 11437.2 837.512  16
   0  -3 -14 4488.87 599.628  11
   0   3 -14 4658.23 609.296   7
   0   3 -14 4614.25 632.089  18
   0   3 -14 3930.50 542.143   8
   0  -3  14 3831.46 466.530  16
   0  -3 -14 3236.47 542.251   8
   0   3  14 4508.71 524.732  16
   0  -3 -15 20663.1 1279.66   8
   0   3 -15 22959.0 1300.74   7
   0   3 -15 26590.1 1394.45  18
   0   3  15 22985.5 1184.69  16
   0  -3 -15 22291.2 1225.87   7
   0   3 -15 24911.5 1250.29   8
   0  -3 -15 24559.3 1376.45  11
   0  -3 -16 2365.49 383.375   7
   0   3 -16 1921.32 349.476   7
   0   3  16 1960.88 315.655  16
   0   3 -16 1446.39 281.989   8
   0   3 -16 2015.95 358.017  18
   0  -3 -16 1773.78 330.943   8
   0  -3 -16 2607.57 443.082  11
   0   3  17 26256.8 1055.88  16
   0   3 -17 27042.3 1111.66   7
   0  -3 -17 26227.5 1236.01  11
   0   3 -17 23464.4 936.000   8
   0   3 -17 24518.4 1048.97  18
   0   4   0 148964. 4324.89  15
   0  -4   0 142269. 4364.44  14
   0   4   0 140709. 4205.41   2
   0   4  -1 126992. 3884.32  15
   0   4   1 127248. 3830.53  15
   0  -4   1 116565. 3926.06  14
   0   4   1 127999. 3747.66   2
   0  -4  -1 121957. 3827.32  14
   0  -4  -1 124243. 3819.94  13
   0   4  -1 126203. 3905.56   2
   0  -4  -2 2271.43 466.496  13
   0   4   2 3087.23 498.361  15
   0   4  -2 3324.11 526.710  15
   0  -4   2 3138.09 556.548  14
   0   4   2 2587.12 424.710   2
   0   4  -2 3469.87 559.923   2
   0  -4  -2 2647.79 457.543  14
   0  -4  -3 55670.4 2131.77  14
   0   4  -3 56862.8 2355.28  15
   0  -4   3 56265.1 2488.84  14
   0  -4  -3 54059.2 2433.29  13
   0   4  -3 55716.0 2366.18   3
   0   4   3 55606.0 2087.66   2
   0   4   3 53947.3 2199.06  15
   0   4  -4 82566.8 3074.50   3
   0  -4   4 87848.2 3322.92  14
   0   4   4 81494.5 2894.98  15
   0   4   4 84691.4 2763.44   2
   0  -4  -4 83681.9 3305.71  13
   0   4  -4 87537.8 3183.74  15
   0  -4  -4 81953.5 2747.45  14
   0   4   5 108740. 3356.07   2
   0   4  -5 111975. 3730.12   3
   0  -4   5 109530. 3975.56  14
   0  -4  -5 109782. 4119.38  13
   0   4   5 109938. 3547.57  15
   0   4  -6 15831.1 1370.72   1
   0   4   6 17297.8 1103.21   2
   0   4  -6 14027.3 1105.64   3
   0  -4  -6 14939.5 1428.30  13
   0  -4   6 16687.3 1391.27  14
   0   4   6 16631.6 1167.03  15
   0  -4  -7-128.840 288.532  13
   0   4   7-307.190 290.859  15
   0  -4   7 140.125 281.431  14
   0   4  -7-43.1086 254.519   1
   0  -4   8 18635.8 1601.61  14
   0  -4  -8 22075.2 1946.87  13
   0  -4  -8 21390.0 1208.71  11
   0  -4  -8 20868.3 1145.38  12
   0   4   8 20154.9 1403.09  15
   0   4  -8 19347.2 1697.84   1
   0   4  -8 20409.5 1226.47  18
   0   4  -8 21777.3 1239.02   7
   0  -4  -9 108871. 4960.99  13
   0  -4   9 105126. 3213.07  16
   0   4  -9 108577. 4570.09   1
   0   4   9 111603. 3933.09  15
   0  -4  -9 104295. 3399.79  11
   0   4  -9 108981. 3481.44   7
   0   4  -9 110933. 3535.08  18
   0   4   9 109111. 3326.18  16
   0  -4  -9 105071. 3316.08  12
   0  -4   9 105730. 4357.45  14
   0   4  10 43315.9 1853.43  16
   0   4 -10 45658.0 2039.31   7
   0  -4  10 43555.3 1789.12  16
   0   4 -10 44141.9 2823.66   1
   0  -4 -10 42657.6 1878.50  12
   0   4 -10 47152.1 2082.11  18
   0  -4 -10 48098.1 3258.06  13
   0  -4 -10 45641.5 2012.30  11
   0  -4  10 46682.5 2733.67  14
   0   4  11 8342.10 747.559  16
   0  -4 -11 8066.37 807.653  11
   0  -4  11 7519.76 672.633  16
   0  -4 -11 8116.30 753.961  12
   0   4 -11 7801.06 808.345   7
   0   4 -11 7773.74 813.288  18
   0   4  12 193.182 253.014  16
   0  -4 -12 261.969 204.120  12
   0   4 -12 307.983 231.747   7
   0  -4  12 200.091 165.005  16
   0   4 -12 577.801 328.637  18
   0  -4 -12 249.603 274.476  11
   0  -4 -13 45604.9 2055.88  11
   0  -4 -13 42395.5 1918.44  12
   0   4 -13 45134.4 1993.12  18
   0   4  13 42756.5 1832.22  16
   0   4 -13 45026.7 1995.70   7
   0  -4 -14 22907.9 1376.04  11
   0   4  14 23076.1 1220.18  16
   0   4 -14 23417.8 1309.20  18
   0   4 -14 23997.6 1316.17   7
   0   4 -15 15055.2 930.348   7
   0  -4 -15 14656.2 939.721   7
   0   4  15 13432.4 856.761  16
   0   4 -15 13465.5 887.511  18
   0  -4 -15 13746.8 990.311  11
   0   4  16 3200.61 361.206  16
   0  -4 -16 3950.44 443.720   7
   0   4 -16 3654.63 399.913  18
   0  -4 -16 3001.42 434.468  11
   0  -4 -17 2753.82 347.826  11
   0  -4 -17 3136.94 334.378   7
   0   5   0 283.134 250.569  15
   0   5   0 210.592 168.683   2
   0  -5   0-216.878 313.119  14
   0   5  -1 1985.05 472.354   2
   0  -5  -1 2517.69 518.445  14
   0   5   1 3866.14 578.494  15
   0   5   1 2982.78 467.450   2
   0   5  -1 3005.89 526.633  15
   0  -5   1 2879.06 556.798  14
   0  -5   2 159454. 5172.76  14
   0   5   2 158952. 4861.31  15
   0  -5  -2 151607. 4843.51  14
   0   5   2 173443. 4874.11   2
   0   5  -2 162038. 4970.60  15
   0  -5  -2 156199. 5054.35  13
   0   5  -2 165892. 5197.70   3
   0   5  -3 11774.8 1084.91  15
   0   5   3 11463.5 963.809   2
   0  -5   3 10830.2 1114.30  14
   0  -5  -3 11433.4 1131.40  13
   0   5   3 10794.4 978.547  15
   0  -5  -3 9120.93 879.406  14
   0   5  -3 9734.34 1023.95   3
   0  -5  -4 42837.9 2441.86  13
   0  -5   4 42716.9 2334.45  14
   0   5  -4 45991.4 2333.32   3
   0   5   4 45979.2 2214.00  15
   0   5  -4 44346.8 2292.60  15
   0  -5  -5 3097.07 450.416  11
   0  -5  -5 2319.18 624.752  13
   0   5  -5 3282.26 578.751   3
   0  -5   5 3328.50 644.625  14
   0   5   5 2103.80 441.365  15
   0  -5  -6 70868.0 3543.30  13
   0   5  -6 72730.6 3386.95   1
   0  -5  -6 68947.4 2549.10  11
   0   5   6 70228.1 2505.91  19
   0   5  -6 73951.4 2517.88  18
   0   5   6 69153.3 2964.13  15
   0   5  -6 71090.1 3037.44   3
   0  -5   6 70491.1 2378.04  16
   0  -5   6 71404.6 3300.37  14
   0  -5  -7 6400.30 641.223  12
   0  -5   7 6807.13 983.769  14
   0   5   7 7874.54 919.306  15
   0  -5  -7 7508.27 759.111  11
   0  -5   7 7315.91 648.893  16
   0   5   7 6740.13 666.319  19
   0   5  -7 6430.20 982.713   1
   0   5  -7 6640.32 686.540   7
   0  -5  -7 7400.87 1150.93  13
   0   5  -7 7953.88 752.507  18
   0  -5   8 47697.1 2708.03  14
   0   5  -8 44137.0 1919.34  18
   0  -5  -8 43119.6 1979.63  11
   0   5   8 42258.2 1836.67  19
   0  -5  -8 40804.5 2832.84  13
   0   5  -8 42971.9 1903.66   7
   0  -5  -8 41668.3 1844.93  12
   0   5  -8 44193.5 2758.65   1
   0  -5   8 42826.9 1746.86  16
   0  -5   9-54.1330 125.103  16
   0  -5  -9-4.80479 202.608  11
   0   5  -9-4.39195 255.871  18
   0  -5  -9 52.9588 195.169  12
   0  -5   9 50.4130 242.003  14
   0  -5  -9 465.043 600.729  13
   0   5   9-73.7291 212.254  16
   0   5  -9-519.633 342.240   1
   0   5   9 96.3651 191.824  19
   0   5  -9 2.19072 210.142   7
   0   5  10 31681.0 1605.12  16
   0   5 -10 32390.5 1655.15   7
   0   5  10 29715.4 1469.33  19
   0  -5 -10 32994.2 1748.81  11
   0   5 -10 36537.8 1737.53  18
   0  -5 -10 31866.8 1617.57  12
   0  -5  10 32078.9 1448.23  16
   0   5  11 2411.99 449.664  16
   0  -5 -11 2770.53 504.141  11
   0   5 -11 3220.33 517.531  18
   0  -5 -11 2864.20 475.514  12
   0   5 -11 2408.58 464.574   7
   0  -5 -12 43261.8 1922.36  12
   0   5 -12 45792.5 1961.85  18
   0   5 -12 48154.6 2013.27   7
   0  -5 -12 47048.6 2122.08  11
   0   5  12 45653.4 1925.08  16
   0  -5 -13 14156.3 984.254  12
   0   5 -13 17059.4 1056.33  18
   0  -5 -13 15462.2 1110.75  11
   0   5  13 16681.9 1025.95  16
   0  -5 -14 54.1535 235.471  11
   0   5 -14 474.894 245.944  18
   0   5  14 602.322 227.778  16
   0   5  15 14443.7 797.826  16
   0  -5 -15 14258.8 932.845  11
   0  -5 -15 13792.5 848.579   7
   0   5 -15 14131.7 787.113  18
   0  -5 -16 32602.4 1216.40   7
   0   5  16 32846.3 1123.74  16
   0  -5 -16 30691.4 1266.23  11
   0   5  16 29968.1 1107.52   6
   0  -6   0 101548. 3964.68  14
   0   6   0 111825. 3265.48  17
   0   6   0 110058. 3883.47  15
   0   6   0 112593. 4266.24   3
   0   6   0 112442. 3998.54   2
   0   6   0 104442. 3318.98  19
   0   6  -1 1195.19 331.498  19
   0   6   1 1341.86 292.802  17
   0  -6  -1 1317.88 349.076   5
   0   6   1 1727.50 419.087  19
   0  -6   1 573.212 269.693  14
   0   6  -1 1575.21 345.795  17
   0   6   1 1944.65 471.279  15
   0  -6  -1 1042.72 381.672  14
   0   6  -1 2015.44 450.504  15
   0  -6  -1 1892.71 361.996  11
   0   6  -1 1685.55 533.810   3
   0   6   2 4100.82 549.752  19
   0   6  -2 3707.01 460.029  17
   0   6   2 4195.62 669.146  15
   0   6  -2 4424.35 754.873   3
   0  -6  -2 5297.66 592.952  11
   0   6  -2 3551.72 480.428  19
   0   6  -2 3510.94 628.179  15
   0  -6  -2 4099.73 534.809   5
   0  -6   2 3626.74 669.237  14
   0   6   3 4118.63 642.312  15
   0   6   3 4544.96 574.587  19
   0  -6  -3 4363.27 561.050   5
   0  -6  -3 5581.98 633.737  11
   0   6  -3 4679.13 775.421   3
   0   6  -3 5078.56 577.446  19
   0   6  -3 4850.54 565.923  17
   0  -6   3 3657.68 737.963  14
   0   6  -3 4606.56 734.954  15
   0   6  -4 77508.4 2579.54  19
   0   6  -4 81342.6 3464.37   3
   0   6  -4 79505.7 3333.56  15
   0  -6   4 77357.0 3463.56  14
   0  -6  -4 76844.6 2776.42  11
   0   6   4 74933.5 2736.63  19
   0  -6   4 77546.4 2580.95  16
   0   6  -5 6747.54 635.805  19
   0  -6  -5 7341.94 756.167  11
   0   6   5 7037.14 725.599  19
   0   6  -5 7598.55 982.454   3
   0  -6   5 7526.72 656.945  16
   0  -6   5 7317.96 1002.35  14
   0   6  -6 32747.3 1455.31  19
   0   6  -6 31706.5 1520.46  18
   0  -6   6 31470.3 1439.34  16
   0   6   6 33188.4 1674.79  19
   0   6  -6 33450.1 2267.89   1
   0  -6  -6 33817.3 1723.44  11
   0  -6   6 32232.6 2180.66  14
   0  -6  -7-322.965 259.540  11
   0   6  -7 260.110 200.436  18
   0   6  -7-530.324 358.035   1
   0   6   7 141.894 235.885  19
   0  -6   7 445.641 197.869  16
   0  -6   7-799.988 429.738  14
   0  -6   8 30588.8 1377.21  16
   0   6   8 28440.6 1529.11  19
   0   6  -8 32792.9 1562.37  18
   0  -6  -8 29023.5 1637.08  11
   0  -6  -8 28507.7 1474.23  12
   0   6   9 13051.4 996.441  16
   0   6   9 11658.5 923.989  19
   0  -6  -9 10563.6 850.673  12
   0   6  -9 12788.1 951.994  18
   0  -6  -9 12928.3 1057.20  11
   0   6 -10 62798.2 2317.30  18
   0   6  10 62590.2 2385.12  16
   0  -6 -10 58797.5 2251.58  12
   0   6  10 61733.0 2271.57  19
   0  -6 -10 60160.4 2500.84  11
   0  -6 -11 1617.52 411.900  11
   0  -6 -11 1173.88 279.172  12
   0   6  11 1412.85 368.082  16
   0   6 -11 833.786 313.698  18
   0  -6 -12 1144.47 367.979  11
   0   6  12 1499.21 331.202  16
   0  -6 -12 966.540 252.063  12
   0   6 -12 1548.34 325.883  18
   0  -6 -13 601.531 269.207  11
   0   6  13 18.7934 169.052  16
   0  -6 -14 40081.6 1588.38  11
   0   6  14 42123.3 1462.18  16
   0   6 -14 44088.1 1431.63  17
   0   6 -15 33.8464 87.8648  17
   0  -6 -15 276.753 119.133   7
   0   6  15 150.544 82.1045  16
   0  -7   0 215.292 233.337  11
   0   7   0-38.5147 161.514  17
   0   7   0-120.621 210.730  19
   0   7  -1 1870.73 353.181  17
   0   7   1 1662.13 542.908   3
   0  -7  -1 1096.00 285.201  11
   0   7   1 1970.85 424.243  19
   0  -7  -1 721.638 238.885   5
   0   7   1 1451.79 274.044  17
   0   7  -1 1537.07 477.188   3
   0   7  -1 1879.95 400.432  19
   0  -7  -2 37583.4 1726.17  11
   0   7  -2 36934.3 2317.04   3
   0  -7   2 38458.1 2288.33  14
   0   7   2 37633.2 1791.77  19
   0   7  -2 38054.5 1636.34  17
   0   7   2 41055.8 2477.44   3
   0   7  -2 35350.0 1670.48  19
   0  -7  -3 36220.6 1685.91  11
   0   7  -3 34909.8 1566.23  17
   0   7   3 33755.7 1716.05  19
   0   7  -3 34217.5 1589.18  19
   0   7   4 676.096 383.825  19
   0  -7  -4 1100.65 375.578  11
   0   7  -4 579.551 263.773  17
   0   7  -4 551.972 266.104  19
   0  -7  -5 600.804 273.784  11
   0   7  -5 260.947 237.291  17
   0   7  -5 425.168 211.534  19
   0   7   5 459.875 257.957  19
   0   7   6 20081.3 1287.48  19
   0   7  -6 20325.2 1167.84  17
   0  -7  -6 19703.6 1245.79  11
   0   7  -6 21075.2 1115.23  19
   0   7   7 51274.1 2173.89  19
   0   7  -7 52465.6 2038.26  17
   0  -7  -7 55818.9 2270.67  11
   0   7   8 14387.7 1035.62  19
   0   7  -8 16632.9 1025.39  17
   0   7   8 16687.2 1093.38  16
   0  -7  -8 16518.7 1134.97  11
   0   7   9 2478.91 415.075  19
   0  -7  -9 3394.86 525.992  11
   0   7   9 3441.09 478.838  16
   0   7  -9 4005.99 510.270  17
   0   7 -10 4502.21 499.495  17
   0   7  10 4485.04 524.545  16
   0  -7 -10 4599.35 577.410  11
   0   7 -11 18981.5 966.664  17
   0   7  11 18640.3 1006.45  16
   0  -7 -11 17169.3 1048.56  11
   0   7  12 9523.53 636.610  16
   0   7 -12 9421.50 605.477  17
   0  -7 -12 9093.18 687.831  11
   0  -7 -13 18261.3 877.923  11
   0   7  13 18579.2 809.049  16
   0   7 -13 17449.1 755.382  17
   0   8   0 1684.95 440.714  19
   0  -8   0 1460.69 361.499  11
   0   8   0 1124.02 322.938  17
   0   8  -1 35528.4 1634.14  19
   0  -8   1 35440.2 1529.48  11
   0  -8  -1 34554.3 1543.65  11
   0   8   1 36287.7 1690.00  19
   0   8  -1 37175.3 1516.47  17
   0  -8   2 10011.2 739.673  11
   0  -8  -2 11629.2 834.299  11
   0   8  -2 11163.0 849.626  19
   0   8  -2 10767.3 764.515  17
   0   8   2 11444.6 907.733  19
   0   8   3 4007.38 568.082  19
   0   8  -3 3561.55 444.291  17
   0  -8  -3 3504.79 471.210  11
   0   8  -3 4115.32 522.031  19
   0  -8   3 3126.41 411.417  11
   0   8   4 11773.2 921.187  19
   0  -8  -4 13648.4 940.722  11
   0   8  -4 12934.6 863.264  19
   0   8  -4 12779.6 838.695  17
   0   8  -5 64779.2 2191.58  17
   0   8  -5 63763.2 2165.48  19
   0  -8  -5 65253.1 2297.34  11
   0   8   5 66756.4 2428.20  19
   0  -8  -6 272.184 256.414  11
   0   8  -6-77.3451 142.581  19
   0   8   6 29.9374 190.481  19
   0   8  -6-63.7019 168.127  17
   0   8   7 41.0235 212.848  16
   0   8   7 219.608 219.353  19
   0  -8  -7-27.6764 155.659  11
   0   8  -7 121.534 149.308  17
   0   8   8 443.110 222.057  16
   0   8   8 360.849 216.357  19
   0   8  -8 505.372 189.478  17
   0  -8  -8 325.298 203.292  11
   0  -8  -9 36083.3 1435.13  11
   0   8  -9 36152.6 1334.22  17
   0   8   9 33730.6 1358.59  16
   0  -8 -10 4826.19 438.844  11
   0   8  10 3823.02 379.300  16
   0   8 -10 3859.40 357.263  17
   0   8 -11 2590.96 260.448  17
   0   8  11 2812.15 283.888  16
   0  -8 -11 2577.10 282.547  11
   0  -9   0 181.495 138.377  11
   0   9   0-196.561 174.952  19
   0   9   1 20708.9 1076.37  19
   0   9  -1 19590.2 1020.61  19
   0  -9  -1 18906.5 908.864  11
   0  -9   1 18988.4 891.634  11
   0  -9   2 16663.1 810.786  11
   0   9  -2 18080.4 944.347  19
   0  -9  -2 16863.0 861.312  11
   0   9   2 17735.9 987.683  19
   0   9  -3 45932.0 1620.72  19
   0  -9  -3 48041.5 1607.60  11
   0  -9   3 43719.8 1468.12  11
   0   9   3 48033.7 1757.93  19
   0   9  -3 45191.5 1492.23  17
   0   9  -4 2643.94 324.903  19
   0   9   4 2099.64 351.940  19
   0  -9   4 2272.67 262.887  11
   0   9  -4 1445.58 224.254  17
   0  -9  -4 1748.10 277.968  11
   0  -9  -5 3572.33 368.169  11
   0   9  -5 4511.38 374.124  17
   0   9   5 3987.68 384.734  16
   0   9   5 3196.34 401.928  19
   0   9  -5 4203.85 368.641  19
   0  -9  -6 1859.04 250.292  11
   0   9   6 2068.30 270.533  16
   0   9  -6 1871.95 246.170  17
   0   9   6 1835.69 285.282  19
   0   9   7 27385.6 1022.98  16
   0   9  -7 27274.5 971.606  17
   0   9   7 28514.8 1077.65  19
   0  -9  -7 30524.8 1068.96  11
   0  -9  -8 417.260 107.868  11
   0   9   8 703.632 137.048  16
   0  10   0 12775.5 605.742  19
   0  10  -1 3591.62 304.385  19
   0  10   1 4015.90 330.500  19
   0  10   2 4286.96 337.611  19
   0  10   3 710.152 151.093  19
   1   0 -18 41209.1 1677.42   8
   1   0 -18 37779.4 1488.63   7
   1   0 -17 41.2337 210.007   7
   1   0 -17-49.0576 270.488   8
   1   0 -16 3976.58 683.529   8
  -1   0  16 4304.39 460.959  16
   1   0 -16 4672.34 560.223   7
   1   0 -15-183.952 221.374   7
   1   0 -15 254.790 372.307   8
  -1   0  15 123.548 176.426  16
   1   0 -15 161.536 271.253  11
   1   0 -14 74880.7 3235.22   8
   1   0 -14 72835.4 2735.09  11
   1   0 -14 73306.9 2614.95   7
   1   0 -14 74199.9 2952.09  18
  -1   0  14 74033.0 2444.74  16
   1   0 -13 149.088 266.017   1
   1   0 -13 370.692 311.119  18
   1   0 -13 60.5977 186.512  11
   1   0 -13-1.88385 160.811   7
  -1   0  13 78.8118 117.282  16
   1   0 -12 38759.1 1940.48  18
   1   0 -12 36809.7 1606.74   7
   1   0 -12 39015.3 2312.08   1
   1   0 -12 37740.0 1706.61  11
  -1   0  12 37612.7 1522.43  16
   1   0 -11 66.1142 127.493  11
   1   0 -11-88.7353 157.823  12
  -1   0  11-85.1206 119.050  16
   1   0 -11 48.7693 174.046   1
   1   0 -11-465.444 195.378   7
   1   0 -10 80707.4 3110.84   1
   1   0  -9 104.960 253.659  13
   1   0  -9 457.664 243.563   1
  -1   0   9 386.658 209.879  14
   1   0  -8 210038. 5469.84   1
  -1   0   8 204947. 5085.89  14
   1   0  -8 196378. 5679.23  13
   1   0  -7 140.578 185.317   1
   1   0  -7 265.178 210.549  13
  -1   0   7-98.2507 111.735  14
   1   0  -6 7889.97 523.010   3
   1   0  -6 7639.74 602.193   1
  -1   0   6 7604.72 509.233  14
   1   0  -6 8786.87 727.704  13
   1   0  -5 499.789 180.240   1
  -1   0   5 38.9159 98.3892  14
   1   0  -5 225.088 119.210   3
   1   0  -5 24.9632 176.182  13
   1   0  -4 519639. 10835.1   3
  -1   0   4 520797. 10813.4  14
   1   0  -4 507223. 10952.2   1
   1   0  -3 162.384 147.142  13
   1   0  -3 280.621 124.381   1
  -1   0   3 204.597 84.8829  14
   1   0  -3 160.149 86.8748   3
   1   0  -2 1175.17 172.034  13
  -1   0   2 1014.26 118.852  14
   1   0  -2 1354.87 137.950   3
   1   0  -2 1186.49 130.696   1
   1   0  -1 270.340 64.6217   2
   1   0  -1 401.948 52.2230   1
   1   0   0 105717. 2191.90   3
  -1   0   0 97581.1 2215.23  15
  -1   0  -1 64.6021 48.6023   1
   1   0   1 161.260 68.9450  14
  -1   0  -1 139.816 57.0502  13
   1   0   2 32953.9 963.996  14
  -1   0  -2 31783.6 954.335   1
  -1   0  -2 31389.7 956.563  13
  -1   0  -3 351.643 129.540  13
  -1   0  -3 28.9376 110.410   1
   1   0   3 82.1821 103.182  14
  -1   0  -4 172052. 4186.56   1
  -1   0  -4 168871. 4201.33  13
   1   0   4 178832. 4151.95  14
  -1   0  -5 265.070 191.393  13
   1   0   5 77.4628 131.077  14
  -1   0  -5 106.058 129.674   1
  -1   0  -6 196381. 4982.19   1
   1   0   6 203752. 4897.33  14
  -1   0  -7 65.6322 167.665   1
   1   0   7 224.668 182.855  14
  -1   0  -7 21.5304 211.461  13
  -1   0  -8 813.900 335.874  13
   1   0   8 814.763 266.501  14
  -1   0  -8 891.544 295.676   1
  -1   0  -9 23.0925 180.623   1
  -1   0  -9 121.227 260.972  13
  -1   0 -10 182446. 4728.55   7
  -1   0 -10 182833. 5622.30   1
  -1   0 -11 206.509 298.060   1
  -1   0 -11-107.466 233.862  18
  -1   0 -11 154.832 164.785   7
   1   0  11 79.2862 163.769  16
  -1   0 -11 411.555 197.439  11
  -1   0 -12 62300.0 3093.17   1
  -1   0 -12 63497.5 2301.43   7
  -1   0 -12 61394.2 2631.62  18
  -1   0 -12 63471.6 2347.98  11
   1   0  12 63438.0 2220.23  16
   1   0  13 29.7798 156.373  16
  -1   0 -13-150.615 247.557   7
  -1   0 -13 293.862 287.827  18
  -1   0 -13-119.038 220.255  11
  -1   0 -14 46618.0 1924.48   7
   1   0  14 41212.5 1753.11  16
  -1   0 -14 42340.3 1902.99  11
  -1   0 -14 46009.0 2237.21  18
  -1   0 -15-175.768 298.767  18
  -1   0 -15-642.881 448.236   8
  -1   0 -15 180.958 211.232   7
  -1   0 -15-123.063 236.825  11
   1   0  15 43.1386 145.308  16
  -1   0 -16 50070.5 1970.28   7
  -1   0 -16 52280.6 2108.49  18
  -1   0 -16 54955.6 2377.27   8
   1   0  16 52106.2 1876.79  16
  -1   0 -17-40.7966 174.181   7
   1   0  17-8.00976 135.713  16
  -1   0 -17-47.2949 238.207   8
  -1   0 -18 6850.07 513.026   7
  -1   0 -18 8591.31 618.447   8
   1   1 -18 1238.40 255.516   7
   1  -1 -18 1361.76 327.117   8
   1  -1 -18 1367.00 267.078   7
   1   1 -18 1613.00 314.577   8
   1   1 -17 4829.01 525.293   7
   1  -1 -17 4015.98 486.810   7
   1   1 -17 5670.59 657.130   8
   1  -1 -17 4570.47 638.285   8
  -1   1  17 5061.60 455.800  16
  -1   1  16 50643.2 1831.10  16
   1  -1 -16 49263.2 2087.09  11
   1   1 -16 47882.5 1988.78   7
   1   1 -16 48361.1 2042.32  18
   1  -1 -16 52220.5 2431.33   8
   1   1 -16 53788.8 2340.45   8
   1  -1 -16 51794.2 2001.57   7
   1   1 -15 34284.1 1646.42   7
   1  -1 -15 33424.9 1600.33   7
  -1   1  15 34649.5 1496.22  16
   1   1 -15 35176.6 1976.00   8
  -1  -1  15 32906.5 1433.68  16
   1  -1 -15 33730.8 2035.80   8
   1  -1 -15 32132.8 1663.44  11
   1   1 -15 36022.3 1821.18  18
   1  -1 -14 15216.9 1359.55   8
   1  -1 -14 15297.3 1042.71   7
  -1  -1  14 15387.0 935.343  16
   1   1 -14 15795.6 1078.90   7
   1   1 -14 15966.8 1244.86  18
   1   1 -14 15989.6 1329.67   8
  -1   1  14 15800.2 959.737  16
   1  -1 -14 15264.6 1102.18  11
   1  -1 -13 848.782 300.465  11
  -1   1  13 493.615 194.949  16
  -1  -1  13 763.912 222.396  16
   1   1 -13 928.921 299.014  11
   1  -1 -13 517.240 230.427   7
   1   1 -13 766.159 358.965  18
   1  -1 -13 396.206 219.259  12
   1   1 -13 284.223 351.468   1
   1   1 -13 417.174 203.252   7
   1  -1 -13 372.973 280.761   1
   1  -1 -12 13810.5 978.901  11
   1  -1 -12 12046.7 875.981  12
  -1   1  12 13568.9 854.172  16
   1   1 -12 13319.9 935.336   7
   1   1 -12 12566.7 1065.61  18
   1   1 -12 12472.6 1303.47   1
  -1  -1  12 12698.5 818.327  16
   1   1 -12 13930.8 994.416  11
   1  -1 -12 12799.5 1261.44   1
   1   1 -11 77275.1 2593.84  11
   1   1 -11 73302.1 3214.60   1
   1  -1 -11 71405.0 3089.50   1
   1   1 -11 75190.6 2487.28   7
  -1   1  11 73900.3 2330.66  16
   1  -1 -11 74083.1 2493.65  11
   1   1 -11 72881.1 2774.92  18
   1  -1 -11 70990.7 2393.97  12
  -1  -1  11 69526.8 2266.80  16
   1  -1 -10 106326. 4465.24  13
   1   1 -10 118138. 4056.41   1
   1  -1 -10 113487. 3873.08   1
  -1  -1  10 113205. 3703.05  14
  -1  -1   9 1224.36 341.240  14
   1  -1  -9 2072.24 438.125   1
   1   1  -9 1813.87 430.772   1
   1  -1  -9 1450.29 492.662  13
  -1  -1   8 30284.9 1486.81  14
   1  -1  -8 33204.3 1980.59  13
   1  -1  -8 34635.7 1626.24   1
   1   1  -8 33203.6 1365.78   3
   1   1  -8 36788.3 1705.87   1
   1   1  -7 93244.1 2632.20   3
   1   1  -7 92729.9 2946.87   1
  -1  -1   7 93215.0 2921.69  14
   1  -1  -7 92270.0 3431.26  13
   1  -1  -7 96656.6 2945.99   1
   1  -1  -6 259065. 7104.40  13
   1  -1  -6 282202. 6601.65   1
   1   1  -6 276229. 6323.47   3
   1   1  -6 280954. 6639.16   1
  -1  -1   6 272534. 6646.70  14
  -1  -1   5 110927. 3142.83  14
   1   1  -5 113160. 3048.56   1
   1  -1  -5 113356. 3030.17   1
   1  -1  -5 109621. 3426.48  13
   1   1  -5 110644. 2833.26   3
   1  -1  -4 16626.8 776.320   1
   1   1  -4 15760.8 685.948   3
   1   1  -4 16738.1 789.746   1
  -1  -1   4 17648.6 905.803  14
   1  -1  -4 16455.0 984.625  13
   1  -1  -3 176326. 4502.78  13
  -1  -1   3 173974. 4403.82  14
   1   1  -3 178233. 4123.23   1
   1  -1  -3 178611. 4144.19   1
   1   1  -3 177243. 4072.41   3
  -1  -1   2 261688. 6068.73  14
   1  -1  -2 274387. 6154.77  13
  -1   1   2 265353. 5564.73   2
   1   1  -2 273936. 5805.81   3
   1   1  -2 244017. 6087.72   2
   1  -1  -2 254980. 5789.90   1
   1   1  -1 90054.3 2254.28   2
   1   1  -1 85415.0 2106.54   3
  -1  -1   1 82204.9 1874.15  13
  -1   1   1 83741.3 1918.87   2
   1  -1  -1 89816.0 2309.41  13
  -1   1   1 82773.2 2080.22  15
   1  -1  -1 84448.5 2000.96  14
   1   1  -1 86132.7 1999.35  15
   1  -1   0 3675.84 277.867  14
  -1   1   0 3717.45 267.074   2
  -1  -1   0 4379.49 242.015  13
   1   1   0 3613.60 246.069  15
   1   1   0 3386.62 263.478   2
  -1   1   0 4328.04 364.064  15
   1  -1   1 1757.00 226.813  14
  -1  -1  -1 1519.06 188.199  13
   1   1   1 1601.31 176.617   2
  -1  -1  -1 1502.76 151.468   1
   1   1   1 1561.07 133.669  15
  -1   1  -1 1846.78 251.182  15
   1  -1   2 60522.1 1758.60  14
  -1  -1  -2 60252.7 1569.58   1
   1   1   2 57782.4 1608.04   2
  -1  -1  -2 61161.9 1694.23  13
  -1   1  -2 55400.4 1448.42  13
  -1   1  -2 59898.6 1718.98  15
  -1  -1  -3 50355.2 1606.19  13
  -1  -1  -3 48603.2 1449.50   1
  -1   1  -3 48725.1 1525.51  15
  -1   1  -3 45175.4 1281.74  13
   1  -1   3 50271.1 1619.66  14
  -1   1  -3 48141.3 1240.18   3
  -1  -1  -4 23600.2 1107.26  13
  -1  -1  -4 24630.8 978.348   1
  -1   1  -4 23999.2 1063.73   1
  -1   1  -4 22804.2 699.529   3
   1  -1   4 24103.3 1085.52  14
  -1   1  -4 20584.3 805.085  13
  -1  -1  -5 2805.83 352.727   1
  -1   1  -5 3365.73 428.057   1
  -1  -1  -5 1624.83 371.667  13
  -1   1  -5 2195.97 182.450   3
  -1   1  -5 2400.70 289.852  13
   1  -1   5 1914.37 345.191  14
  -1  -1  -6 1913.58 346.908   1
  -1   1  -6 2270.65 330.749  13
  -1   1  -6 1703.07 374.755   1
  -1  -1  -6 2542.24 472.835  13
   1  -1   6 2052.01 378.266  14
  -1  -1  -7 92946.7 2935.13   1
  -1   1  -7 96604.0 3116.89   1
  -1  -1  -7 85028.3 3253.95  13
   1  -1   7 94339.2 3035.79  14
  -1   1  -7 89036.5 2796.48  13
  -1   1  -8 275361. 7047.61   1
  -1  -1  -8 251169. 7391.87  13
   1  -1   8 257378. 6823.34  14
  -1  -1  -8 262999. 6765.11   1
  -1  -1  -9 21040.6 1362.42   1
   1  -1   9 20317.4 1335.75  14
  -1  -1  -9 19755.9 1663.52  13
  -1   1  -9 22294.4 1494.85   1
  -1  -1 -10 258.017 198.904   1
  -1  -1 -10 51.7584 274.996  13
   1  -1  10 448.559 282.359  14
  -1   1 -10 889.840 343.148   1
  -1  -1 -10 734.682 247.900  12
  -1   1 -10 291.327 204.031  18
  -1   1 -10 833.430 237.231   7
   1   1  10 765.423 210.309  16
  -1  -1 -10 544.005 193.070  11
  -1   1 -11 23138.2 1763.26   1
   1  -1  11 23115.1 1178.55  16
  -1   1 -11 22107.6 1398.25  18
  -1  -1 -11 24695.0 1249.98  12
  -1  -1 -11 23394.5 1223.20  11
   1   1  11 22363.9 1578.12   2
  -1  -1 -11 25418.2 1447.58  18
  -1  -1 -11 21710.8 1597.82   1
  -1   1 -11 23887.2 1275.40  11
   1   1  11 22283.1 1152.27  16
   1  -1  11 21281.9 1534.48  14
  -1   1 -11 22426.3 1225.70   7
  -1   1 -12 70707.7 2537.36   7
  -1  -1 -12 66934.8 2750.15  18
  -1  -1 -12 65861.7 3154.79   1
  -1   1 -12 71382.9 3461.47   1
  -1   1 -12 69521.5 2545.72  11
  -1  -1 -12 68738.8 2472.62  11
   1   1  12 69674.0 2365.84  16
   1  -1  12 71515.3 2404.57  16
  -1   1 -12 68470.0 2776.15  18
  -1  -1 -12 65387.0 2361.55   7
   1   1  12 67917.0 3086.23   2
  -1  -1 -13 81416.0 2852.97  11
  -1  -1 -13 81056.5 2781.93   7
  -1  -1 -13 82472.9 3204.32  18
  -1   1 -13 79759.4 3159.35  18
   1   1  13 83845.5 2730.94  16
  -1   1 -13 81031.2 2892.49  11
   1  -1  13 86723.5 2784.66  16
  -1   1 -13 83962.9 2888.76   7
  -1   1 -14 7700.52 774.474   7
   1  -1  14 7153.66 660.679  16
  -1  -1 -14 8217.25 892.011  18
  -1   1 -14 9035.21 938.037  18
  -1  -1 -14 7727.65 714.556   7
  -1  -1 -14 7633.72 737.539  11
   1   1  14 7776.48 689.140  16
  -1  -1 -15 1130.87 323.485   7
  -1   1 -15 457.929 303.709  18
   1  -1  15 380.816 190.755  16
  -1   1 -15 1237.20 436.968   8
  -1  -1 -15 887.494 297.177  11
   1   1  15 810.475 240.354  16
  -1   1 -15 1054.08 325.613   7
  -1  -1 -16 14795.1 1187.18   8
  -1  -1 -16 15836.0 995.052  11
  -1   1 -16 16156.8 1141.72   8
  -1   1 -16 14632.4 1024.01  18
  -1  -1 -16 15733.3 989.148   7
   1  -1  16 15699.9 899.338  16
   1   1  16 15098.9 891.742  16
  -1   1 -16 15213.3 986.423   7
  -1  -1 -17 7710.64 616.452   7
   1  -1  17 6509.81 488.130  16
  -1   1 -17 7050.36 591.774   7
  -1   1 -17 5968.53 596.167   8
   1   1  17 6408.34 506.182  16
  -1  -1 -17 6093.65 671.629   8
  -1   1 -17 5954.58 529.237  18
  -1   1 -18 19052.5 851.551   7
  -1  -1 -18 17407.0 909.985   8
  -1   1 -18 18971.0 870.481   8
  -1  -1 -18 19061.2 883.450   7
   1  -2 -18 6544.98 522.481   8
   1   2 -18 7623.44 528.118   7
   1  -2 -18 8277.12 595.881   7
   1   2 -18 7483.56 523.779   8
   1   2 -17 28181.7 1302.73   7
  -1   2  17 29232.8 1185.25  16
   1  -2 -17 28447.7 1317.51   7
   1   2 -17 29112.2 1335.12   8
   1   2 -17 29042.4 1262.54  18
   1  -2 -17 28994.6 1418.29  11
   1  -2 -17 27466.0 1401.98   8
   1   2 -16 200.645 204.809   7
   1   2 -16 736.838 269.297  18
  -1   2  16 87.9615 159.526  16
   1  -2 -16 142.303 315.101   8
   1   2 -16 450.092 269.656   8
   1  -2 -16 339.115 205.063   7
   1  -2 -16-140.922 247.522  11
   1  -2 -15 24513.8 1407.45  11
  -1   2  15 23816.4 1201.78  16
   1   2 -15 23531.3 1418.92  18
   1  -2 -15 23027.0 1539.26   8
   1   2 -15 24485.5 1468.82   8
   1  -2 -15 22606.8 1266.68   7
   1   2 -15 22884.3 1349.96   7
  -1   2  14 28087.7 1362.88  16
   1   2 -14 25839.4 1582.14  18
   1  -2 -14 28240.6 1432.69   7
   1  -2 -14 26683.8 1732.68   8
   1   2 -14 27606.9 1623.44   8
   1  -2 -14 29051.6 1490.58  12
   1   2 -14 27614.4 1505.93   7
   1  -2 -14 27541.6 1521.88  11
   1   2 -13 108914. 3777.77   8
  -1   2  13 110025. 3287.68  16
   1   2 -13 108492. 3521.83   7
   1  -2 -13 110179. 3552.38  11
   1   2 -13 107937. 3740.34  18
   1  -2 -13 109817. 3443.19  12
  -1  -2  13 107326. 3231.15  16
   1  -2 -12 7341.18 686.669  12
  -1  -2  12 7034.16 618.950  16
   1  -2 -12 6640.17 911.070   1
   1   2 -12 7165.69 816.091  18
   1  -2 -12 6369.93 679.439  11
   1   2 -12 6996.13 719.599   7
   1   2 -12 6534.82 761.450   8
   1   2 -12 6699.66 1004.12   1
  -1   2  12 6459.52 600.969  16
   1  -2 -11 11624.8 1504.25  13
  -1  -2  11 12339.2 788.792  16
   1   2 -11 13061.2 927.076   7
   1   2 -11 11741.1 998.822  18
  -1   2  11 11290.0 781.395  16
   1  -2 -11 12761.6 1199.57   1
   1   2 -11 12172.8 1285.13   1
   1  -2 -11 11927.4 843.083  12
   1  -2 -11 12266.7 886.052  11
  -1  -2  11 12407.6 1170.89  14
   1   2 -10 440.376 206.123   7
   1  -2 -10 178.103 356.287  13
   1   2 -10 454.628 333.289  18
   1  -2 -10 777.061 314.040   1
  -1  -2  10 443.408 302.608  14
   1   2 -10 273.599 200.260  11
   1  -2 -10 738.054 200.541  11
   1   2 -10-120.564 318.997   1
   1  -2 -10 456.205 188.148  12
  -1  -2   9 200060. 6020.88  14
   1  -2  -9 207709. 5912.85   1
  -1   2   9 215962. 5566.79   2
   1   2  -9 214338. 6237.02   1
   1  -2  -9 208516. 6949.15  13
  -1   2   8 30310.1 1381.82   2
   1  -2  -8 28571.2 1994.13  13
   1  -2  -8 31603.4 1622.48   1
   1   2  -8 33452.6 1766.34   1
  -1  -2   8 30256.9 1697.84  14
  -1  -2   7 50045.5 2181.57  14
   1  -2  -7 47751.4 2466.33  13
   1   2  -7 50183.7 2132.94   1
   1  -2  -7 49301.0 1995.58   1
  -1   2   7 50974.3 1785.49   2
   1   2  -7 49513.9 1807.38   3
   1  -2  -6 179.226 172.877   1
   1   2  -6 137.343 170.696   3
  -1   2   6 61.1983 119.116   2
   1  -2  -6 338.012 355.604  13
   1   2  -6 60.4561 184.851   1
  -1  -2   6 97.8579 230.686  14
   1  -2  -5 52925.2 1904.53   1
   1   2  -5 54409.1 1844.87   3
   1  -2  -5 56788.7 2358.42  13
   1   2  -5 53937.7 2012.44   1
  -1  -2   5 57064.8 2226.16  14
  -1   2   5 57863.3 1708.48   2
   1  -2  -4 110682. 3052.29   1
   1   2  -4 107903. 3032.82   3
  -1   2   4 108072. 2980.49  15
   1  -2  -4 114527. 3513.44  13
  -1   2   4 112028. 2763.46   2
  -1  -2   4 111958. 3438.86  14
   1   2  -3 166316. 4143.90   3
  -1   2   3 157231. 3736.25   2
   1   2  -3 158991. 4488.90   2
  -1   2   3 161175. 3980.40  15
   1   2  -3 164348. 4081.41  15
   1  -2  -3 177248. 4546.46  13
  -1  -2   3 163868. 4488.14  14
  -1   2   2 1965.48 214.288   2
   1   2  -2 2176.78 385.976   2
  -1  -2   2 2596.68 416.009  14
   1   2  -2 2576.22 320.562  15
  -1   2   2 2287.49 302.123  15
   1   2  -2 2650.21 350.922   3
   1  -2  -2 1974.03 371.170  13
   1  -2  -2 2106.47 246.201  14
  -1  -2   2 2692.21 192.404  13
  -1   2   1 79787.1 2155.82   2
   1  -2  -1 85085.9 2487.99  13
  -1  -2   1 81810.5 2409.69  14
  -1   2   1 80958.6 2322.24  15
   1  -2  -1 79553.4 2272.95  14
   1   2  -1 74075.1 2375.13   2
  -1  -2   1 84070.9 2048.08  13
   1   2  -1 79714.8 2274.02  15
  -1  -2   0 331858. 7117.36  13
   1   2   0 315788. 7263.54  15
  -1   2   0 335408. 7527.26  15
  -1   2   0 318912. 7300.10   2
   1  -2   0 315467. 7402.20  14
   1   2   0 313496. 7277.36   2
   1  -2   1 917772. 19872.8  14
  -1   2  -1 901432. 19811.4   2
   1   2   1 930127. 19508.9  15
  -1   2  -1 958596. 19942.8  15
   1   2   1 918400. 19532.9   2
  -1  -2  -1 929597. 19588.8  13
  -1   2  -2 215985. 5316.57  15
   1   2   2 210707. 4971.74   2
  -1  -2  -2 225760. 5191.72  13
   1  -2   2 215930. 5376.92  14
   1   2   2 204505. 4843.07  15
  -1   2  -3 11720.1 790.624  15
   1   2   3 11634.1 651.276   2
   1   2   3 12221.3 604.185  15
   1  -2   3 11198.1 815.649  14
  -1   2  -3 10319.4 428.698  13
  -1  -2  -3 12416.8 674.759   1
  -1   2  -3 11079.6 659.777   3
  -1  -2  -3 12550.7 794.105  13
  -1   2  -4 42794.0 1415.05   3
   1  -2   4 44072.7 1804.67  14
  -1  -2  -4 45135.4 1786.44  13
   1   2   4 43965.4 1510.22   2
  -1  -2  -4 45436.4 1540.93   1
  -1   2  -4 43548.0 1713.45  15
  -1   2  -5 244250. 6355.75   1
   1  -2   5 242021. 6355.70  14
  -1  -2  -5 241817. 5982.92   1
  -1   2  -5 244757. 5647.12   3
  -1  -2  -5 249356. 6446.81  13
   1   2   5 245639. 5928.37   2
   1  -2   6 54417.0 2297.63  14
   1   2   6 59842.0 2092.15   2
  -1  -2  -6 59840.0 2518.75  13
  -1  -2  -6 53874.7 2040.20   1
  -1   2  -6 58074.0 2364.63   1
  -1  -2  -7 92276.4 3635.63  13
  -1   2  -7 100041. 3478.59   1
  -1  -2  -7 94258.9 3106.60   1
   1  -2   7 95186.7 3393.13  14
   1   2   7 100118. 3122.86   2
  -1  -2  -8 130.247 188.615   1
  -1   2  -8-3.05227 286.822   1
   1   2   8-21.2356 156.764   2
   1  -2   8 188.283 244.402  14
  -1  -2  -8 473.605 334.531  13
   1  -2   9 116059. 4201.99  14
  -1  -2  -9 119338. 4006.20   1
  -1   2  -9 125267. 4471.05   1
  -1  -2  -9 117095. 4840.93  13
   1   2   9 125705. 3965.91   2
   1  -2  10 24807.5 1204.44  16
  -1  -2 -10 21776.7 2030.83  13
  -1   2 -10 23251.3 1390.95  18
  -1  -2 -10 22569.6 1553.37   1
  -1   2 -10 26515.7 1337.53   7
   1   2  10 24716.2 1548.64   2
  -1  -2 -10 24104.7 1214.17  12
   1   2  10 26084.4 1218.63  16
   1  -2  10 23172.2 1677.43  14
  -1  -2 -10 23648.0 1219.50  11
  -1   2 -10 24172.2 1865.27   1
   1   2  11 50579.8 2435.92   2
  -1   2 -11 52118.5 2288.69  18
  -1  -2 -11 53942.6 2034.19  12
  -1   2 -11 53497.1 2136.51   7
  -1  -2 -11 51117.5 2584.34   1
  -1  -2 -11 48982.4 1980.51  11
  -1   2 -11 53132.0 2980.16   1
  -1  -2 -11 47283.3 3231.17  13
   1  -2  11 51402.3 2679.64  14
   1  -2  11 52836.3 1976.85  16
   1   2  11 51162.5 1945.33  16
  -1   2 -12 5648.58 743.680  18
  -1  -2 -12 4964.64 574.520  12
   1  -2  12 6232.06 912.478  14
   1   2  12 6087.93 605.714  16
  -1   2 -12 5912.26 1013.51   1
  -1   2 -12 6204.88 685.321   7
   1  -2  12 4856.81 560.375  16
  -1  -2 -12 5453.39 615.197  11
  -1  -2 -12 5578.71 848.097   1
  -1   2 -13 9803.01 978.816  18
  -1  -2 -13 11499.3 877.953   7
   1   2  13 9722.30 784.486  16
  -1   2 -13 10539.7 910.992   7
  -1  -2 -13 10977.5 904.485  11
   1  -2  13 10725.2 837.992  16
  -1  -2 -14 15410.5 1019.04   7
  -1   2 -14 16121.8 1182.82   8
  -1  -2 -14 14713.1 1050.72  11
  -1   2 -14 15758.4 1100.35   7
  -1   2 -14 16748.0 1227.99  18
   1   2  14 14244.5 943.330  16
   1  -2  14 14931.0 975.911  16
  -1  -2 -15 53229.6 2038.38   7
   1  -2  15 49529.8 1903.95  16
   1   2  15 53273.2 1974.72  16
  -1   2 -15 53009.8 2193.17   8
  -1  -2 -15 52222.8 2113.83  11
  -1   2 -15 56564.9 2264.39  18
  -1  -2 -15 50635.8 2409.47   8
  -1   2 -15 53686.8 2150.15   7
   1   2  16 6128.08 547.989  16
  -1  -2 -16 6225.31 625.483  11
  -1  -2 -16 5330.32 660.115   8
   1  -2  16 5609.40 499.149  16
  -1   2 -16 5760.89 599.107   8
  -1  -2 -16 6126.06 586.212   7
  -1   2 -16 6012.64 598.437   7
  -1   2 -16 6274.31 627.255  18
  -1   2 -17 3119.60 367.969   8
   1   2  17 3799.43 386.751  16
  -1   2 -17 3025.11 363.264  18
  -1  -2 -17 3575.48 414.211   7
  -1   2 -17 3441.57 398.980   7
  -1  -2 -17 3651.69 469.026   8
  -1   2 -18 5001.22 367.102   7
   1  -3 -18 2093.39 283.308   7
   1   3 -17 16687.9 862.351  18
   1  -3 -17 18657.6 1075.72  11
  -1   3  17 17206.3 833.395  16
   1   3 -17 18939.0 927.820   7
   1   3 -17 16549.9 801.073   8
   1  -3 -17 18561.7 982.807   7
   1  -3 -16 2340.38 408.393   7
   1   3 -16 2165.12 377.719   7
   1  -3 -16 1644.17 332.071   8
  -1   3  16 2767.98 375.103  16
   1   3 -16 2210.68 372.510  18
   1  -3 -16 2318.49 444.704  11
   1   3 -16 1731.01 323.261   8
   1  -3 -15 57380.0 2284.38   8
   1   3 -15 58121.1 2277.78   7
   1   3 -15 58838.1 2193.82   8
   1   3 -15 58858.3 2300.76  18
   1  -3 -15 60391.1 2245.34   7
   1  -3 -15 62965.9 2431.70  11
  -1   3  15 58540.5 2107.07  16
   1   3 -14 510.692 243.959   8
   1  -3 -14 914.625 371.308  11
   1  -3 -14 741.747 303.672  12
  -1   3  14 490.034 223.229  16
   1   3 -14 1202.76 400.203  18
   1   3 -14 354.840 279.421   7
   1  -3 -14 604.650 287.702   8
   1   3 -13 16522.1 1135.13   8
   1  -3 -13 16794.4 1208.81   8
   1   3 -13 17723.4 1204.66   7
   1  -3 -13 17900.4 1152.30  12
  -1   3  13 16058.0 1034.22  16
   1  -3 -13 16904.0 1185.78  11
   1   3 -13 17235.4 1242.37  18
   1  -3 -12 358.110 262.921  11
   1   3 -12 449.251 298.044  18
  -1   3  12 839.729 336.488  15
  -1   3  12 538.309 247.252  16
   1  -3 -12 571.240 271.517  12
   1   3 -12 1527.67 479.976   1
  -1  -3  12-633.731 367.192  14
   1   3 -12 383.478 280.635   8
   1   3 -12 762.578 296.587   7
   1   3 -11 110269. 3643.43  18
   1  -3 -11 105662. 3332.04  12
   1  -3 -11 108166. 3442.37  11
   1   3 -11 103853. 3432.37   8
   1   3 -11 106683. 4566.64   1
  -1   3  11 109853. 3276.23  16
  -1  -3  11 103028. 4243.31  14
  -1   3  11 109108. 3982.22  15
   1   3 -11 107432. 3490.32   7
   1   3 -10 2994.08 500.247  18
   1  -3 -10 2784.02 426.328  12
   1  -3 -10 2286.22 398.475  11
  -1   3  10 2662.64 389.961  16
   1  -3 -10 1947.57 764.573  13
   1   3 -10 2731.92 638.509   1
  -1  -3  10 1861.06 530.895  14
   1   3 -10 2736.55 435.252   8
  -1   3  10 2126.83 474.900  15
   1   3 -10 2764.87 450.503   7
   1   3  -9 18560.3 1178.90  18
   1  -3  -9 19220.5 1838.41  13
   1   3  -9 19015.2 1103.03   7
  -1  -3   9 17217.0 1455.72  14
   1   3  -9 18417.7 1527.11   1
   1  -3  -9 18719.4 1066.82  11
  -1   3   9 17906.8 1277.75  15
   1  -3  -8 210.041 432.038  13
   1   3  -8 305.638 299.409   1
  -1  -3   8 584.177 404.030  14
  -1   3   8 519.089 251.713  15
   1   3  -7 86969.9 3055.32   3
   1  -3  -7 102199. 4027.93  13
   1   3  -7 93088.9 3503.47   1
  -1   3   7 96486.4 3225.41  15
  -1  -3   7 94559.8 3599.04  14
  -1   3   7 101914. 2922.44   2
  -1   3   6 655.156 290.916  15
  -1   3   6 663.716 209.414   2
  -1  -3   6 646.984 356.731  14
   1  -3  -6 579.043 366.758  13
   1   3  -6 668.385 326.725   1
   1   3  -6 353.834 206.220   3
  -1   3   5 101620. 2813.61   2
   1  -3  -5 101549. 3681.78  13
   1   3  -5 100035. 3205.56   3
  -1   3   5 100391. 3116.68  15
  -1  -3   5 102022. 3561.15  14
  -1   3   4 7676.64 672.482  15
   1   3  -4 6897.59 672.510  15
   1  -3  -4 6981.88 524.014  14
   1  -3  -4 7285.92 842.612  13
  -1   3   4 7484.45 522.831   2
   1   3  -4 7921.35 719.529   3
  -1  -3   4 8482.52 882.048  14
  -1   3   3 47932.6 1572.15   2
   1  -3  -3 47725.4 2091.14  13
   1  -3  -3 45933.3 1621.45  14
  -1   3   3 48830.1 1800.90  15
   1   3  -3 44438.5 1882.29   3
   1   3  -3 46537.0 1856.21  15
  -1  -3   3 48039.8 2109.67  14
   1   3  -3 52291.8 2187.51   2
  -1   3   2 1530.26 262.635   2
  -1   3   2 1127.59 302.516  15
  -1  -3   2 1419.65 218.770  13
   1  -3  -2 1022.61 260.885  14
  -1  -3   2 1252.48 395.076  14
   1  -3  -2 1087.69 371.851  13
   1   3  -2 1085.47 282.338  15
   1   3  -2 786.452 313.482   3
   1   3  -2 1224.84 362.884   2
   1  -3  -1 139392. 3908.29  13
   1  -3  -1 135144. 3773.35  14
  -1  -3   1 135235. 3924.79  14
  -1   3   1 135396. 3859.16  15
   1   3  -1 137159. 3911.52   2
   1   3  -1 136027. 3779.57  15
  -1   3   1 137423. 3639.64   2
  -1  -3   1 137174. 3493.60  13
  -1  -3   0 14212.3 907.569  14
   1   3   0 15271.3 911.895  15
   1  -3   0 15475.5 973.130  14
   1   3   0 13731.8 880.263   2
  -1   3   0 15711.1 913.949   2
  -1   3   0 15257.9 994.297  15
  -1  -3   0 15667.2 851.326  13
   1  -3   1 3181.21 492.165  14
   1   3   1 2893.99 396.219   2
  -1   3  -1 3538.52 477.470   2
   1   3   1 2921.03 410.510  15
  -1  -3  -1 2966.01 410.773  13
  -1   3  -1 3637.01 517.689  15
   1  -3   2 52330.5 2112.98  14
  -1  -3  -2 50951.8 1947.80  13
   1   3   2 51184.7 1823.75   2
  -1   3  -2 52786.1 2087.13  15
   1   3   2 50564.0 1789.70  15
  -1   3  -3 242264. 6323.23   3
   1  -3   3 266568. 6719.88  14
  -1  -3  -3 252859. 6511.75  13
  -1   3  -3 258969. 6621.00  15
   1   3   3 257887. 6156.16   2
   1   3   3 248889. 6060.01  15
  -1   3  -4 6696.90 765.956  15
   1   3   4 5409.87 545.868   2
   1  -3   4 5479.31 757.217  14
   1   3   4 5392.18 514.733  15
  -1  -3  -4 5615.98 702.578  13
  -1   3  -4 4818.99 551.577   3
   1   3   5 40261.0 1613.38  15
  -1  -3  -5 41964.9 2085.62  13
   1  -3   5 42877.7 2062.98  14
  -1   3  -5 39716.5 1943.43  15
   1   3   5 43631.3 1731.63   2
  -1   3  -5 37776.0 1630.09   3
  -1  -3  -6 13165.1 1203.67  13
  -1   3  -6 12952.1 1146.35   1
   1   3   6 13835.4 956.887   2
   1  -3   6 12123.7 1110.38  14
   1   3   6 12765.9 867.313  15
  -1  -3  -7 117118. 4489.13  13
  -1   3  -7 118301. 4343.35   1
   1   3   7 132233. 3855.04   2
   1  -3   7 123054. 4327.05  14
   1   3   7 117916. 3631.75  15
  -1   3  -8 3391.49 704.457   1
  -1  -3  -8 5344.66 973.121  13
   1   3   8 3677.65 528.016  15
   1   3   8 4551.34 604.352   2
   1  -3   8 5111.01 798.804  14
  -1   3  -9 81424.5 3709.70   1
  -1   3  -9 79832.7 2879.71  18
  -1   3  -9 82940.5 2820.26   7
   1   3   9 83913.2 2619.79  16
   1   3   9 82090.7 3063.96   2
   1  -3   9 80465.4 2605.98  16
  -1  -3  -9 85748.7 2721.51  11
  -1  -3  -9 79461.6 4031.57  13
   1  -3   9 79841.3 3536.49  14
  -1  -3  -9 82337.3 2627.15  12
   1   3   9 78481.3 2960.21  15
  -1   3 -10 1393.76 392.891  18
   1  -3  10 1889.91 554.362  14
  -1   3 -10 1190.66 340.654   7
  -1   3 -10 1002.04 406.613   1
   1   3  10 1680.98 337.603  16
   1   3  10 884.167 283.049  15
  -1  -3 -10 782.877 258.961  12
   1  -3  10 1840.57 357.339  16
  -1  -3 -10 1589.18 354.595  11
  -1  -3 -10-6.19860 305.817  13
  -1  -3 -11 58260.2 2230.70  12
  -1  -3 -11 60549.8 3819.76  13
   1  -3  11 54245.3 2994.80  14
   1  -3  11 60179.8 2220.74  16
   1   3  11 58129.7 2179.57  16
  -1  -3 -11 59212.2 2291.42  11
  -1   3 -11 59850.7 2479.64  18
  -1   3 -11 55867.5 2373.37   7
  -1   3 -11 60733.0 3356.71   1
  -1   3 -12 1288.19 396.571  18
  -1  -3 -12 2104.00 426.614  11
  -1   3 -12 1355.41 383.772   7
  -1  -3 -12 2061.84 414.943  12
   1   3  12 2030.86 380.836  16
  -1   3 -12 1429.21 357.009   8
   1  -3  12 1101.52 304.537  16
   1   3  13 36752.3 1645.51  16
   1  -3  13 34145.1 1590.00  16
  -1   3 -13 35896.7 1715.28   8
  -1   3 -13 37147.6 1866.63  18
  -1  -3 -13 36761.6 1764.17  11
  -1   3 -13 35604.0 1822.59   7
  -1   3 -14 88.0655 237.041  18
  -1   3 -14 226.277 194.374   8
   1   3  14 255.805 225.024  16
   1  -3  14 227.724 145.157  16
  -1  -3 -14 269.895 218.702   7
  -1   3 -14 180.148 258.701   7
  -1  -3 -14-17.1708 228.256  11
  -1  -3 -15 2502.76 410.510   7
   1   3  15 2030.10 346.028  16
   1  -3  15 2865.89 375.194  16
  -1  -3 -15 3054.76 472.599  11
  -1   3 -15 2929.62 479.817  18
  -1  -3 -15 2162.16 410.018   8
  -1   3 -15 2782.80 407.647   8
  -1   3 -15 2703.78 438.637   7
  -1  -3 -16 361.823 171.436   8
  -1   3 -16 760.855 239.578   7
  -1   3 -16 976.151 262.423  18
  -1  -3 -16 725.079 272.632  11
  -1   3 -16 579.690 213.328   8
   1   3  16 893.683 231.750  16
  -1  -3 -16 201.793 187.575   7
   1   3  17 29343.3 1105.72  16
  -1   3 -17 27804.9 1087.41  18
  -1  -3 -17 31761.8 1241.91   7
  -1  -3 -17 28160.0 1212.79  11
  -1   3 -17 30090.3 1128.64   7
   1  -4 -17 19387.5 1001.26  11
  -1   4  17 18898.4 798.700  16
   1  -4 -17 20124.0 945.976   7
   1  -4 -16 143.056 212.644  11
   1  -4 -16 91.7683 175.108   7
  -1   4  16 220.275 167.835  16
   1   4 -16 180.338 182.061  18
   1   4 -16 217.584 177.351   7
   1   4 -15 14963.2 954.504  18
   1  -4 -15 14288.1 1033.41  11
   1  -4 -15 14030.5 943.741   7
  -1   4  15 13827.4 877.830  16
   1   4 -15 14257.0 930.626   7
   1  -4 -14 4561.49 649.766  11
   1  -4 -14 6967.69 711.538  12
   1   4 -14 5183.77 616.066  18
   1   4 -14 5445.05 615.799   7
  -1   4  14 6678.97 629.437  16
   1  -4 -13 33099.6 1758.88  11
   1  -4 -13 33652.7 1673.27  12
   1   4 -13 36677.8 1757.40   7
  -1   4  13 33847.6 1584.75  16
   1   4 -13 34816.3 1721.54  18
  -1   4  12 27364.1 1447.11  16
   1   4 -12 31417.1 1664.74  18
   1  -4 -12 30582.4 1588.48  12
   1   4 -12 29495.2 1606.97   7
   1  -4 -12 29510.6 1646.19  11
  -1   4  11 1482.62 353.567  16
   1   4 -11 1409.48 371.923   7
   1   4 -11 2253.74 628.296   1
   1   4 -11 798.270 344.516  18
   1  -4 -11 1782.31 388.595  12
   1  -4 -11 1803.33 429.285  11
  -1  -4  11 390.617 315.652  14
  -1   4  10 19295.4 1498.41  15
  -1   4  10 20782.0 1186.70  16
   1   4 -10 20302.6 1297.42  18
   1   4 -10 18621.5 1745.83   1
   1  -4 -10 20190.2 1259.26  11
   1   4 -10 20525.5 1274.10   7
  -1  -4  10 18098.1 1637.67  14
   1  -4 -10 21072.4 1238.67  12
  -1   4   9 45279.5 2332.31  15
   1  -4  -9 44779.2 3021.33  13
   1   4  -9 46519.1 1969.80   7
   1  -4  -9 45206.1 1950.20  11
  -1  -4   9 47721.8 2683.21  14
   1  -4  -9 44742.8 1888.66  12
   1   4  -9 44561.6 2681.98   1
   1   4  -9 47141.2 2034.75  18
  -1   4   8 60485.3 2646.07  15
   1   4  -8 53660.1 2142.74   7
   1  -4  -8 59448.3 2168.59  12
   1   4  -8 55371.1 2915.54   1
   1  -4  -8 55917.6 3251.90  13
   1  -4  -8 61299.1 2237.74  11
  -1  -4   8 56149.7 2894.54  14
   1   4  -8 61125.4 2311.75  18
  -1  -4   7 9347.42 1064.74  14
   1   4  -7 7903.33 864.010   3
   1   4  -7 9058.18 1095.23   1
  -1   4   7 8799.55 901.571  15
   1  -4  -7 9181.66 1215.72  13
   1  -4  -6 4263.71 791.718  13
  -1   4   6 3940.08 578.390  15
   1   4  -6 4153.10 640.931   3
  -1  -4   6 5160.72 809.938  14
   1   4  -6 4434.46 708.243   1
   1  -4  -5 48554.4 2539.44  13
  -1  -4   5 54142.3 2550.26  14
   1   4  -5 51027.8 2335.52   3
  -1   4   5 52123.2 2225.99  15
  -1   4   4 39094.3 1604.72   2
  -1   4   4 41870.8 1933.47  15
   1   4  -4 40329.0 1933.15  15
   1  -4  -4 39890.7 2164.82  13
   1   4  -4 39074.9 1991.16   3
  -1  -4   4 46805.3 2268.80  14
  -1   4   3 118764. 3393.54   2
   1  -4  -3 114873. 3484.73  14
   1   4  -3 117803. 3989.01   2
   1   4  -3 114223. 3852.45   3
   1  -4  -3 112796. 3946.16  13
  -1   4   3 118399. 3710.57  15
   1   4  -3 112919. 3665.10  15
  -1  -4   3 119659. 4033.26  14
  -1  -4   2 26978.9 1632.57  14
   1   4  -2 27518.6 1623.98   3
   1  -4  -2 28102.8 1442.49  14
  -1   4   2 30286.2 1384.67   2
   1   4  -2 29735.3 1518.73  15
  -1   4   2 29621.6 1566.69  15
   1   4  -2 30361.1 1656.12   2
   1  -4  -2 27644.1 1596.25  13
   1   4  -1 24709.6 1437.32   2
   1   4  -1 28973.4 1462.52  15
  -1  -4   1 26669.7 1252.43  13
  -1   4   1 29007.4 1547.22  15
   1  -4  -1 29860.2 1511.13  14
  -1  -4   1 26669.8 1560.90  14
  -1   4   1 28336.8 1376.59   2
  -1   4   0 49050.3 2127.15  15
  -1  -4   0 47029.8 1904.93  13
   1   4   0 50168.6 2015.29  15
   1   4   0 46906.9 2031.12   2
  -1   4   0 47250.8 1964.07   2
   1  -4   0 46287.6 2074.33  14
  -1  -4   0 41770.0 2035.72  14
  -1   4  -1 228668. 6082.25  15
  -1   4  -1 228696. 6013.16   2
  -1  -4  -1 215603. 5937.61  14
   1   4   1 226036. 5912.28   2
   1  -4   1 211903. 6021.98  14
  -1  -4  -1 216100. 5885.34  13
   1   4   1 229964. 5885.01  15
   1   4   2 56798.2 2178.66   2
  -1   4  -2 60389.9 2442.19  15
   1  -4   2 54115.9 2362.82  14
  -1  -4  -2 54674.0 2194.01  14
  -1  -4  -2 51485.5 2243.68  13
   1   4   2 54960.6 2150.13  15
  -1  -4  -3 15864.1 1050.15  14
  -1   4  -3 16239.7 1193.95  15
   1   4   3 14984.2 1024.82  15
   1   4   3 12844.9 920.767   2
  -1   4  -3 13723.4 1066.67   3
   1  -4   3 16052.8 1226.76  14
  -1  -4  -3 15074.6 1188.41  13
  -1   4  -4 54980.2 2362.97   3
   1   4   4 63334.9 2342.07   2
  -1   4  -4 60153.4 2584.90  15
  -1  -4  -4 55823.6 2594.25  13
   1  -4   4 55504.0 2562.60  14
   1   4   4 56163.5 2220.03  15
   1   4   5 73986.2 2684.62  15
  -1   4  -5 73093.4 2804.45   3
   1   4   5 81811.3 2798.76   2
  -1   4  -5 73957.4 3067.62  15
  -1  -4  -5 76222.9 3259.46  13
   1  -4   5 74303.9 3141.04  14
  -1   4  -6 67947.0 3126.64   1
   1   4   6 64044.3 2513.06  15
   1   4   6 69488.8 2610.05   2
   1  -4   6 66223.7 3011.13  14
  -1  -4  -6 62292.3 3116.05  13
   1   4   7 15998.7 1154.04  15
   1  -4   7 15686.4 1423.20  14
  -1   4  -7 13908.0 1411.21   1
   1   4   7 16353.9 1172.19   2
  -1  -4  -7 16647.2 1021.57  11
  -1  -4  -7 16345.6 1567.91  13
  -1   4  -7 14908.4 991.277   7
  -1   4  -8-421.098 427.361   1
  -1  -4  -8 295.522 219.541  11
  -1   4  -8 322.746 225.297   7
   1   4   8 576.553 261.206  19
   1  -4   8 186.753 150.938  16
  -1   4  -8 262.932 225.769  18
  -1  -4  -8 769.580 244.641  12
   1   4   8 140.214 162.921  16
   1  -4   8 754.700 401.419  14
  -1  -4  -8 283.948 389.507  13
  -1   4  -9 42172.4 1910.52  18
  -1  -4  -9 35585.6 2718.36  13
  -1   4  -9 41253.0 2687.80   1
  -1  -4  -9 40596.3 1829.34  11
  -1  -4  -9 39599.5 1722.81  12
   1   4   9 40017.5 1729.85  16
   1  -4   9 38219.8 2440.74  14
   1   4   9 39337.3 1660.08  19
  -1   4  -9 41244.9 1887.55   7
   1  -4   9 39261.5 1693.66  16
  -1   4 -10 24074.9 2075.02   1
  -1   4 -10 24578.7 1448.86   7
  -1  -4 -10 23288.7 1380.68  11
   1   4  10 23860.3 1299.93  16
   1  -4  10 25248.5 1973.84  14
  -1  -4 -10 27120.0 2427.02  13
   1  -4  10 22240.4 1250.15  16
  -1   4 -10 24623.8 1438.78  18
  -1  -4 -10 23944.7 1323.58  12
   1  -4  11 16953.8 1071.74  16
   1   4  11 17432.0 1110.04  16
  -1   4 -11 19222.8 1270.94   7
  -1   4 -11 18626.5 1254.20  18
  -1  -4 -11 19382.2 1200.05  12
  -1  -4 -11 17515.8 1197.06  11
   1  -4  12 15752.1 1005.04  16
  -1  -4 -12 14882.1 1073.00  12
  -1  -4 -12 17195.9 1189.39  11
   1   4  12 15440.9 1030.51  16
  -1   4 -12 16864.9 1182.27  18
  -1   4 -12 15637.6 1158.97   7
  -1  -4 -13 6937.36 734.529  11
   1  -4  13 4879.11 546.113  16
   1   4  13 5917.47 612.013  16
  -1   4 -13 7209.33 743.601   7
  -1   4 -13 6092.54 685.758  18
   1  -4  14 27269.9 1220.08  16
  -1   4 -14 30218.4 1464.39   7
  -1  -4 -14 28051.2 1497.31  11
  -1   4 -14 29763.0 1456.91  18
   1   4  14 29513.3 1382.80  16
  -1  -4 -15 34556.6 1596.26  11
  -1   4 -15 39004.7 1550.86  18
   1   4  15 35135.4 1451.98  16
  -1  -4 -15 34886.2 1510.00   7
  -1   4 -15 37060.1 1515.59   7
  -1   4 -16 5447.90 461.465  18
  -1  -4 -16 5400.01 524.889  11
  -1  -4 -16 5509.47 491.616   7
   1   4  16 6189.55 481.968  16
   1  -5 -16 20997.9 967.769   7
   1  -5 -16 20500.7 1028.67  11
   1   5 -16 19081.6 803.734  17
  -1   5  16 20003.8 856.131  16
   1   5 -15 6694.18 538.292  18
   1  -5 -15 5439.16 600.168  11
  -1   5  15 6035.27 517.200  16
   1  -5 -15 4832.37 520.967   7
   1  -5 -14 6293.59 704.853  11
  -1   5  14 5657.22 555.564  16
   1  -5 -14 4896.00 554.989  12
   1   5 -14 6851.31 629.051  18
   1   5 -13 2340.49 435.524  18
   1  -5 -13 2102.87 411.596  12
   1  -5 -13 1247.14 381.616  11
  -1   5  13 1770.01 379.460  16
   1   5 -12 31930.5 1590.51  18
  -1   5  12 31656.6 1564.45  16
   1  -5 -12 30103.1 1578.88  12
   1  -5 -12 33756.9 1773.99  11
   1   5 -12 33525.4 1629.03   7
   1   5 -11 4350.52 599.177  18
   1  -5 -11 4245.18 578.363  12
   1   5 -11 3557.84 538.158   7
   1  -5 -11 3780.57 593.424  11
  -1   5  11 3883.36 549.255  16
   1   5 -10 67000.7 2516.26   7
   1   5 -10 66350.1 2527.82  18
   1  -5 -10 59860.1 2431.74  12
  -1   5  10 65066.5 2473.89  16
   1  -5 -10 63010.1 2578.84  11
   1   5  -9 48.6592 193.593   7
   1   5  -9 235.541 340.522   1
   1  -5  -9 309.566 225.006  11
   1  -5  -9 186.684 222.127  12
  -1   5   9 380.847 271.980  19
   1   5  -9 206.605 219.664  18
  -1  -5   8 27180.2 2019.20  14
  -1   5   8 28881.4 1911.35  15
   1   5  -8 30047.9 1530.55  18
   1  -5  -8 26366.4 1493.07  11
   1  -5  -8 28207.1 1489.76  12
   1   5  -8 28635.5 1476.38   7
  -1   5   8 29504.5 1452.42  19
   1   5  -8 27907.2 2096.22   1
  -1   5   7 4389.68 538.639  19
   1   5  -7 5461.39 614.738  18
   1   5  -7 3799.25 759.363   1
  -1   5   7 4849.14 766.720  15
   1  -5  -7 4308.30 555.191  12
   1  -5  -7 4100.71 568.173  11
  -1  -5   7 5504.19 916.313  14
   1  -5  -6 172444. 4783.56  11
   1   5  -6 168765. 5785.56   1
   1   5  -6 175742. 4750.28  18
  -1   5   6 173990. 5509.49  15
   1   5  -6 175917. 5596.44   3
  -1   5   6 171227. 4708.60  19
  -1  -5   6 175317. 5800.09  14
   1  -5  -6 167104. 4715.24  12
  -1   5   5 28746.8 1796.55  15
   1  -5  -5 28626.5 1467.36   5
   1   5  -5 27928.7 1835.92   3
  -1  -5   5 30172.4 1968.56  14
   1   5  -4 3325.33 641.338   3
  -1   5   4 4078.86 659.404  15
   1   5  -4 4449.43 674.038  15
  -1  -5   4 4089.80 710.676  14
   1   5  -3 4600.64 730.055   2
   1   5  -3 5484.73 724.718  15
   1   5  -3 4574.27 734.533   3
  -1   5   3 5478.98 746.196  15
  -1  -5   3 5859.40 831.987  14
  -1   5   2 100099. 3643.65  15
   1   5  -2 105763. 3593.59  15
   1   5  -2 104387. 3803.25   2
  -1   5   2 109469. 3443.56   2
   1  -5  -2 101941. 3497.56  14
  -1  -5   2 96651.1 3820.72  14
   1   5  -2 106931. 3915.28   3
   1   5  -1 3485.44 661.491   3
  -1   5   1 2744.22 505.120  15
  -1   5   1 2664.83 457.825   2
  -1  -5   1 2928.09 582.502  14
   1   5  -1 3305.83 523.586  15
   1   5  -1 2582.80 519.920   2
   1  -5  -1 3184.59 540.909  14
  -1  -5   0 47483.6 2400.82  14
  -1   5   0 49304.6 2303.06  15
   1  -5   0 50129.3 2335.35  14
  -1   5   0 53174.3 2279.24   2
   1   5   0 57119.6 2306.57  15
   1   5   0 54702.9 2579.70   3
   1   5   0 52897.4 2394.99   2
   1  -5   1 4814.18 693.339  14
  -1  -5  -1 5303.89 690.800  13
  -1  -5  -1 5214.78 737.791  14
  -1   5  -1 4599.82 648.341  15
   1   5   1 4713.20 604.274  15
   1   5   1 5459.89 708.245   2
   1   5   2 126479. 4122.45   2
  -1   5  -2 131153. 4295.37  15
  -1  -5  -2 119141. 4139.38  14
   1  -5   2 116545. 4171.07  14
   1   5   2 126608. 3969.18  15
  -1  -5  -2 116779. 4189.27  13
  -1   5  -2 130650. 4321.53   3
  -1  -5  -3 3417.02 582.744  14
  -1  -5  -3 4768.27 762.257  13
  -1   5  -3 3624.75 636.717   3
   1   5   3 4435.22 609.185  15
   1   5   3 3905.94 586.814   2
   1  -5   3 4552.29 706.934  14
  -1   5  -3 4175.29 697.570  15
  -1   5  -4 45805.0 2349.56  15
  -1   5  -4 42347.0 2202.39   3
   1  -5   4 39046.0 2245.86  14
   1   5   4 43480.9 2083.47  15
  -1  -5  -4 40810.7 2379.40  13
  -1   5  -5 186.429 227.072   3
  -1   5  -5 323.962 283.532  15
  -1  -5  -5 267.213 327.897  13
   1   5   5 100.438 232.414  19
  -1  -5  -5 187.496 190.978  11
   1  -5   5 374.526 383.516  14
  -1  -5  -6 9914.34 1270.27  13
  -1   5  -6 10650.1 826.328  18
   1  -5   6 9070.76 1129.32  14
  -1   5  -6 12249.6 1328.96   1
  -1   5  -6 11458.5 793.228  19
  -1  -5  -6 10916.8 889.753  11
   1   5   6 10873.4 857.270  19
   1  -5   6 11750.5 825.755  16
  -1   5  -7 23628.9 1313.72  18
  -1   5  -7 24550.2 1973.60   1
  -1   5  -7 23774.9 1330.25   7
  -1  -5  -7 23349.4 1383.32  11
   1   5   7 23720.1 1316.80  19
  -1   5  -7 25169.9 1221.65  19
   1  -5   7 25718.3 1289.34  16
  -1  -5  -7 23514.3 2018.93  13
   1  -5   7 23363.0 1835.76  14
  -1   5  -8 128223. 5118.22   1
   1   5   8 121522. 3685.87  19
  -1  -5  -8 115482. 3589.69  12
   1  -5   8 118479. 3542.93  16
  -1   5  -8 121509. 3771.30   7
  -1  -5  -8 118899. 5217.96  13
  -1  -5  -8 119217. 3812.79  11
  -1   5  -8 119116. 3715.32  18
   1  -5   8 115920. 4678.14  14
   1  -5   9 440.166 224.280  16
  -1  -5  -9 284.550 265.165  11
   1   5   9 223.760 225.162  16
   1   5   9 334.515 209.598  19
  -1   5  -9-366.094 471.951   1
  -1  -5  -9 502.832 235.979  12
  -1   5  -9 602.874 291.612  18
  -1   5  -9 181.677 243.853   7
  -1   5 -10 1439.99 409.074   7
  -1   5 -10 637.430 311.176  18
  -1  -5 -10 1495.30 351.898  12
   1  -5  10 1606.90 334.879  16
  -1  -5 -10 1410.00 420.340  11
   1   5  10 1240.15 307.741  16
  -1  -5 -11 1087.73 358.142  11
   1   5  11 1040.56 320.581  16
  -1  -5 -11 662.361 286.415  12
  -1   5 -11 526.081 281.593   7
   1  -5  11 1576.22 322.216  16
  -1   5 -11 1195.29 371.977  18
  -1  -5 -12 46735.1 2095.10  11
  -1   5 -12 50662.2 2038.50   7
   1   5  12 46863.6 1925.69  16
   1  -5  12 43470.4 1700.37  16
  -1  -5 -12 43928.6 1888.94  12
  -1   5 -12 47349.9 1969.74  18
  -1  -5 -13 1575.69 395.435  11
  -1   5 -13 1220.54 339.914  18
   1   5  13 1936.78 374.122  16
  -1  -5 -14 7371.05 702.258  11
  -1   5 -14 7749.12 629.364  18
   1   5  14 8218.63 643.140  16
   1   5  15 749.494 213.414  16
  -1  -5 -15 929.027 247.704   7
  -1   5 -15 779.270 193.749  18
  -1  -5 -15 867.737 242.528  11
   1  -6 -15-29.8271 120.630  11
  -1   6  15 328.034 114.062  16
   1   6 -15 68.8411 82.4226  17
   1  -6 -15 183.233 115.461   7
   1   6 -14 26925.9 1096.00  17
   1  -6 -14 26083.6 1256.18  11
  -1   6  14 26335.8 1132.84  16
  -1   6  13 5076.38 533.933  16
   1  -6 -13 5088.94 512.226  12
   1  -6 -13 5240.02 603.976  11
  -1   6  12 23394.1 1249.64  16
   1  -6 -12 23477.2 1360.20  11
   1  -6 -12 21491.0 1184.71  12
   1  -6 -11 36.9026 186.035  12
   1  -6 -11-72.2149 266.996  11
  -1   6  11 102.605 245.556  16
   1   6 -11-92.7419 218.324  18
   1  -6 -10 22804.5 1404.67  11
   1   6 -10 23719.4 1317.96  18
  -1   6  10 24271.3 1369.22  16
   1  -6 -10 23997.3 1348.41  12
   1  -6  -9 15758.4 1166.35  11
   1  -6  -9 14065.5 1029.93  12
   1   6  -9 14736.0 1025.59  18
  -1   6   9 15454.6 1048.61  19
   1   6  -8 41277.5 1815.78  18
   1  -6  -8 38329.8 1887.42  11
   1  -6  -8 39400.9 1819.18  12
  -1   6   8 38961.0 1815.72  19
   1   6  -7 1273.08 474.498   1
  -1  -6   7 1204.45 483.302  14
  -1   6   7 536.713 280.609  19
   1  -6  -7 860.602 285.079  12
   1  -6  -7 485.265 240.611  11
   1   6  -7 925.937 285.965  18
   1   6  -6-110.884 223.802   3
  -1   6   6 253.105 213.951  19
   1   6  -6 1032.22 446.387   1
  -1  -6   6 1069.62 447.259  14
   1  -6  -6 1032.37 314.862  11
   1  -6  -6-39.7642 151.260  12
   1   6  -5 2105.80 370.790  19
   1   6  -5 1422.84 490.213   3
   1  -6  -5 1750.83 376.000  12
  -1   6   5 2174.39 413.219  19
   1  -6  -5 1893.89 405.368  11
  -1  -6   5 1891.32 545.939  14
  -1   6   5 3142.07 654.042  15
   1  -6  -4 174082. 5015.15   5
  -1   6   4 180492. 4994.05  19
   1   6  -4 184968. 4900.03  17
   1  -6  -4 172559. 4875.34  12
   1  -6  -4 184764. 5018.06  11
  -1  -6   4 174439. 5954.69  14
   1   6  -4 192956. 6092.51   3
   1   6  -4 172395. 4769.80  19
  -1   6   4 184738. 5765.10  15
   1   6  -3 4455.60 783.968   3
   1  -6  -3 3688.27 523.390  11
  -1   6   3 2997.90 620.737  15
   1  -6  -3 3504.76 550.989   5
   1   6  -3 3394.07 637.123  15
  -1   6   3 3840.91 588.807  19
   1   6  -3 3730.88 550.375  17
  -1  -6   3 4134.66 798.391  14
   1   6  -3 4123.09 579.081  19
   1   6  -2 2631.86 507.827  15
   1  -6  -2 1958.42 362.233  11
   1   6  -2 1826.10 352.042  19
   1  -6  -2 2507.18 406.860   5
   1   6  -2 2089.90 373.232  17
  -1  -6   2 1982.11 507.108  14
   1   6  -2 3422.61 699.820   3
  -1   6   2 1726.50 463.157  15
  -1   6   2 2425.13 424.173  19
  -1   6   1 819.212 319.110  19
  -1   6   1 467.680 313.619  15
   1   6  -1 320.626 221.544  15
   1  -6  -1 728.943 273.275   5
   1   6  -1 376.805 305.752   3
   1   6  -1 1271.52 349.667  19
  -1  -6   1 941.005 406.439  14
   1   6  -1 541.859 353.514   2
   1  -6  -1 864.459 218.813  11
   1   6  -1 897.640 258.171  17
  -1   6   0 112252. 3396.89  19
   1   6   0 106846. 3406.93  19
   1   6   0 116637. 3872.14  15
  -1  -6   0 110815. 4246.26  14
   1  -6   0 110412. 3330.77   5
   1   6   0 112511. 4137.71   2
  -1   6   0 113126. 4034.02  15
   1   6   0 117723. 4425.13   3
   1  -6   0 113335. 4029.33  14
   1   6   0 108456. 3321.10  17
  -1   6  -1 28381.4 1344.10  17
  -1   6  -1 29717.9 1445.56  19
  -1   6  -1 27614.2 1776.43  15
   1   6   1 32778.6 2161.22   3
  -1  -6  -1 25784.9 1810.60  14
   1   6   1 29134.6 1518.71  19
   1   6   1 29842.9 1877.67   2
   1  -6   1 27511.6 1811.26  14
  -1   6  -1 26632.6 1848.72   3
   1   6   1 29387.6 1429.77  17
  -1   6  -2 59977.2 2132.89  17
  -1  -6  -2 62345.2 2329.30  11
  -1   6  -2 59228.5 2856.02   3
   1   6   2 60618.4 2206.63  17
   1   6   2 59441.7 2311.02  19
   1   6   2 60986.1 3028.73   3
  -1   6  -2 58954.7 2175.60  19
  -1   6  -2 59458.9 2760.66  15
   1  -6   2 57764.0 2788.90  14
   1   6   3 270.136 175.418  17
  -1   6  -3 749.112 368.733  15
   1  -6   3 14.2731 154.590  16
   1   6   3-408.320 305.392   3
  -1   6  -3 97.0380 319.780   3
  -1   6  -3 468.626 234.284  17
  -1  -6  -3 219.194 232.578  11
  -1   6  -3 103.119 160.277  19
   1  -6   3-55.2153 223.594  14
   1   6   3-74.9092 190.141  19
  -1   6  -4 27789.2 1854.34   3
  -1   6  -4 29038.6 1389.82  19
   1   6   4 27971.7 2009.74   3
   1  -6   4 28983.0 1966.21  14
  -1  -6  -4 29001.1 2126.49  13
  -1   6  -4 28604.1 1913.40  15
   1   6   4 28757.4 1410.81  17
  -1  -6  -4 28413.7 1526.74  11
   1   6   4 28990.9 1536.30  19
   1  -6   4 29937.0 1418.81  16
  -1  -6  -5 1163.71 384.371  11
  -1   6  -5 1593.18 319.487  19
   1   6   5 1744.09 417.701  19
   1  -6   5 1615.57 505.150  14
   1  -6   5 1206.99 266.098  16
  -1  -6  -5 1565.62 637.712  13
   1   6   5 1073.97 400.050   3
  -1   6  -5 1590.55 314.291  18
   1   6   6 77911.5 2846.59  19
  -1   6  -6 76871.5 2631.02  18
  -1   6  -6 81891.6 3772.38   1
   1  -6   6 79964.2 2621.99  16
   1  -6   6 73703.3 3506.90  14
  -1  -6  -6 73033.5 3805.92  13
   1   6   6 78109.8 3595.62   3
  -1   6  -6 76271.7 2550.73  19
  -1  -6  -6 77853.4 2880.50  11
   1  -6   7 498.179 227.183  16
  -1   6  -7 117.517 163.676  19
   1   6   7 322.346 223.461  19
  -1  -6  -7 437.451 281.049  11
  -1   6  -7 246.669 212.213  18
  -1   6  -8 4420.44 557.122  18
   1  -6   8 5643.66 575.032  16
   1   6   8 5660.13 663.072  16
  -1  -6  -8 5322.37 689.465  11
   1   6   8 5413.24 660.096  19
   1   6   9 3198.29 495.957  19
   1  -6   9 3969.65 477.438  16
  -1   6  -9 3245.64 485.648  18
   1   6   9 3329.03 517.499  16
  -1  -6  -9 2591.55 497.227  11
  -1  -6 -10 35781.6 1819.26  11
   1   6  10 37664.9 1736.04  16
  -1   6 -10 38623.6 1701.27  18
   1  -6  10 36802.7 1503.11  16
  -1  -6 -11-171.251 284.819  11
  -1   6 -11 416.964 264.334  18
   1   6  11 219.718 246.071  16
   1  -6  11 284.275 145.843  16
   1   6  12 5319.77 556.037  16
  -1  -6 -12 5847.28 651.383  11
  -1   6 -12 5667.04 556.107  18
   1   6  13 236.671 174.036  16
  -1  -6 -13 211.173 191.527  11
   1   6  13 206.805 139.152   6
  -1  -6 -14 36147.7 1423.91  11
  -1  -6 -14 33817.9 1315.11   7
   1   6  14 33879.6 1255.00  16
   1  -7 -13 1576.74 264.551  11
   1   7 -13 1054.43 194.104  17
  -1   7  13 1158.73 214.541  16
  -1   7  12 5719.98 507.114  16
   1  -7 -12 4636.79 494.115  11
   1   7 -12 5042.67 453.884  17
   1  -7 -11 32819.4 1495.88  11
  -1   7  11 31868.3 1405.21  16
   1   7 -11 31630.2 1339.01  17
   1   7 -10 19129.6 1055.72  17
   1  -7 -10 19719.5 1179.03  11
  -1   7  10 17317.8 983.119  19
  -1   7  10 20364.2 1141.27  16
  -1   7   9 473.861 245.044  19
   1   7  -9 498.109 272.042  17
   1  -7  -9 53.3383 200.998  11
  -1   7   9 472.265 267.033  16
  -1   7   8 3482.91 506.724  19
   1  -7  -8 3254.78 525.057  11
   1   7  -8 4025.30 522.872  17
   1   7  -7 12215.2 888.919  17
  -1   7   7 12280.1 957.658  19
   1  -7  -7 11761.5 949.888  11
  -1   7   6 37421.6 1805.47  19
   1   7  -6 39844.6 1618.10  19
   1  -7  -6 38439.3 1802.96  11
   1   7  -6 38874.2 1724.27  17
   1   7  -5 22910.4 1267.74  17
   1   7  -5 23992.6 1244.74  19
  -1   7   5 22289.8 1343.24  19
   1  -7  -5 21797.3 1291.99  11
   1  -7  -4 3094.14 485.023  11
  -1   7   4 2878.62 496.732  19
   1   7  -4 2800.34 462.171  17
   1   7  -4 2721.08 441.525  19
   1   7  -3 23744.0 1275.18  17
  -1   7   3 23937.0 1387.04  19
   1  -7  -3 25209.8 1352.21  11
   1   7  -3 23751.6 1311.09  19
   1  -7  -2 19123.5 1180.39   5
   1   7  -2 22956.1 1808.71   3
  -1  -7   2 20690.8 1701.03  14
   1   7  -2 21215.6 1238.90  19
   1  -7  -2 20905.5 1184.89  11
   1   7  -2 21250.6 1186.95  17
  -1   7   2 20711.7 1729.31   3
  -1   7   2 20189.5 1251.56  19
   1   7  -1 67437.8 3279.31   3
  -1  -7   1 59814.5 3038.82  14
   1   7  -1 66532.8 2349.96  17
   1  -7  -1 62332.9 2324.24   5
   1  -7  -1 63210.3 2298.54  11
   1   7  -1 64023.0 2423.27  19
  -1   7   1 67097.3 3250.07   3
  -1   7   1 62425.5 2402.62  19
  -1   7   0 24016.7 1339.47  19
  -1   7   0 22695.2 1789.24   3
   1   7   0 23309.4 1364.51  19
   1   7   0 24228.4 1274.29  17
  -1   7   0 23994.1 1651.12  15
   1   7   0 24616.1 1897.99   3
  -1  -7   0 25018.4 1347.38  11
   1  -7   0 23234.1 1223.85  11
   1  -7   0 21593.3 1195.07   5
  -1   7  -1 73.2037 178.934  17
   1   7   1 380.688 303.199   3
   1  -7   1 57.6296 180.063  11
   1   7   1 71.9953 191.651  17
   1   7   1 31.0625 219.357  19
  -1  -7  -1 173.323 255.369  11
  -1   7  -1 149.633 204.998  19
  -1   7  -1 241.687 277.856   3
  -1   7  -2 16982.5 1079.32  19
   1   7   2 16175.4 1024.67  17
   1   7   2 14994.3 1110.57  19
  -1   7  -2 16483.1 1387.93  15
  -1   7  -2 15651.5 1428.34   3
  -1   7  -2 17244.2 1013.63  17
  -1  -7  -2 16800.6 1118.23  11
   1   7   3 103845. 3518.78  19
  -1   7  -3 105397. 3300.75  19
  -1  -7  -3 109796. 3521.52  11
   1   7   3 111834. 3305.37  17
  -1   7  -3 103824. 3204.12  17
  -1   7  -4 17410.0 1083.81  19
   1   7   4 17988.6 1238.42  19
  -1  -7  -4 18508.2 1231.85  11
  -1   7  -4 18209.1 1075.84  17
  -1   7  -5 7078.22 656.305  17
  -1   7  -5 6775.68 642.395  19
   1   7   5 7223.03 778.651  19
  -1  -7  -5 7989.04 801.842  11
  -1   7  -6 3688.06 471.248  19
  -1  -7  -6 2369.53 437.663  11
  -1   7  -6 3208.56 458.530  17
   1   7   6 2689.60 509.024  19
   1   7   7 33264.8 1667.86  19
  -1   7  -7 32741.6 1400.39  19
  -1   7  -7 33322.3 1524.61  17
  -1  -7  -7 34088.4 1707.52  11
   1   7   8 19736.4 1225.28  19
  -1  -7  -8 23558.1 1388.48  11
  -1   7  -8 23472.3 1224.10  17
   1   7   8 24473.6 1318.93  16
   1   7   9 3626.08 491.589  19
   1   7   9 3434.64 472.974  16
  -1  -7  -9 3675.74 549.368  11
  -1   7  -9 3623.51 458.134  17
   1   7  10-81.3915 167.372  16
  -1   7 -10 188.687 189.129  17
  -1  -7 -10-166.888 199.975  11
  -1   7 -11 4713.31 454.223  17
   1   7  11 4370.64 452.953  16
  -1  -7 -11 5096.26 557.902  11
   1   7  12 24434.6 1043.33  16
  -1  -7 -12 24250.1 1141.92  11
  -1   7 -12 25420.1 1018.10  17
  -1   7 -13 20215.0 771.243  17
   1   7  13 19153.4 789.431  16
  -1  -7 -13 20032.1 896.512  11
  -1   8  11 227.811 122.372  16
   1   8 -11 132.617 98.2691  17
   1  -8 -11 90.9647 101.559  11
  -1   8  10 982.880 211.028  16
   1   8 -10 1433.43 243.158  17
   1  -8 -10 1391.10 253.166  11
  -1   8   9 41104.6 1554.38  16
   1  -8  -9 42328.1 1562.13  11
   1   8  -9 42885.6 1515.59  17
  -1   8   9 38115.8 1444.11  19
  -1   8   8 5550.88 525.147  19
   1  -8  -8 4946.79 510.558  11
  -1   8   8 5274.81 530.382  16
   1   8  -8 5299.82 495.496  17
   1   8  -7 5882.11 544.421  17
   1  -8  -7 5731.62 561.720  11
  -1   8   7 6071.09 610.182  19
  -1   8   6 867.112 306.185  19
   1  -8  -6 776.818 255.571  11
   1   8  -6 1090.78 290.234  17
   1  -8  -5 22553.8 1173.55  11
  -1   8   5 23419.0 1284.09  19
   1   8  -5 20829.0 1090.85  19
   1   8  -5 22599.0 1150.96  17
   1   8  -4 4332.95 515.504  17
   1  -8  -4 4633.44 523.465  11
   1   8  -4 4531.33 507.945  19
  -1   8   4 4029.37 550.231  19
   1  -8  -3 32364.3 1446.50  11
  -1  -8   3 30070.3 1380.80  11
   1   8  -3 32242.8 1485.03  19
   1   8  -3 30703.7 1406.04  17
  -1   8   3 31774.2 1571.76  19
   1  -8  -2 312.757 213.253  11
  -1  -8   2 654.052 259.318  11
   1   8  -2 776.263 280.940  17
   1   8  -2 250.759 231.221  19
  -1   8   2 835.621 336.535  19
   1   8  -1 514.518 200.643  17
  -1   8   1 440.222 285.870  19
  -1  -8   1 602.207 247.787  11
   1  -8  -1 176.569 163.391  11
   1   8  -1 638.131 279.022  19
  -1   8   0 9707.99 819.833  19
   1  -8   0 8877.72 677.839  11
   1   8   0 8792.96 699.400  17
  -1  -8   0 8295.78 714.319  11
   1   8   0 8106.60 761.639  19
  -1   8  -1 66998.0 2414.83  19
   1  -8   1 66046.4 2207.49  11
   1   8   1 67576.8 2495.03  19
  -1  -8  -1 68027.7 2385.77  11
   1   8   1 66977.8 2256.39  17
  -1  -8  -2 469.384 205.517  11
  -1   8  -2 146.429 218.812  19
  -1   8  -2 723.510 229.869  17
   1  -8   2 1020.99 244.890  11
   1   8   2 676.284 229.840  17
   1   8   2 655.984 309.574  19
  -1   8  -3-283.676 233.453  19
   1   8   3-98.5716 293.883  19
  -1   8  -3 521.060 237.666  17
   1  -8   3 164.539 132.958  11
  -1  -8  -3 246.220 223.162  11
  -1   8  -4 613.441 258.290  19
   1   8   4 579.899 310.189  19
  -1   8  -4 810.302 264.579  17
   1  -8   4 621.560 190.052  11
  -1  -8  -4 658.888 282.690  11
  -1   8  -5 37455.9 1498.44  17
  -1  -8  -5 40140.0 1705.74  11
  -1   8  -5 37087.3 1512.46  19
   1   8   5 36620.4 1696.29  19
   1   8   6 3015.35 413.620  16
  -1   8  -6 2759.90 354.916  19
  -1  -8  -6 3846.15 503.013  11
  -1   8  -6 2998.24 386.170  17
   1   8   6 2473.79 445.458  19
   1   8   7 10965.2 819.033  19
  -1   8  -7 11651.2 671.027  19
  -1  -8  -7 12082.0 848.682  11
   1   8   7 11541.2 775.447  16
  -1   8  -7 12265.0 742.614  17
  -1  -8  -8 500.338 247.501  11
  -1   8  -8 695.992 204.062  17
   1   8   8 815.016 228.905  16
   1   8   8 467.208 195.828  19
   1   8   9 21966.7 1005.02  16
  -1   8  -9 23491.0 988.700  17
  -1  -8  -9 23420.3 1102.12  11
  -1   8 -10 1571.91 233.678  17
   1   8  10 1017.28 194.556  16
  -1  -8 -10 1915.70 275.751  11
   1   8  11 23725.6 868.373  16
  -1  -8 -11 26924.6 985.761  11
  -1   9   8 7682.82 457.951  16
   1   9  -8 7883.42 441.083  17
   1   9  -7 20320.3 836.231  17
   1  -9  -7 21232.1 834.105  11
  -1   9   7 20978.2 885.460  16
  -1   9   7 21845.3 906.680  19
  -1   9   6 4944.17 424.374  16
   1  -9  -6 4514.74 372.922  11
   1   9  -6 5431.64 414.267  17
  -1   9   6 4736.93 435.606  19
  -1  -9   6 4725.42 349.404  11
   1  -9  -5 8141.69 530.602  11
   1   9  -5 9568.10 577.422  17
  -1   9   5 9946.26 675.840  19
   1   9  -5 8974.98 530.534  19
  -1  -9   5 9043.98 531.434  11
   1   9  -4 147.118 126.659  19
  -1  -9   4 181.127 143.883  11
   1  -9  -4 164.235 136.136  11
  -1   9   4 72.9740 188.741  19
   1   9  -4 1.03250 116.590  17
   1  -9  -3 8779.24 571.442  11
  -1   9   3 9591.80 706.550  19
  -1  -9   3 8958.51 580.302  11
   1   9  -3 8830.55 575.917  17
   1   9  -3 9882.89 650.575  19
   1   9  -2 11221.1 728.932  19
   1  -9  -2 11031.8 640.882  11
   1   9  -2 11397.0 658.134  17
  -1   9   2 12223.1 801.694  19
  -1  -9   2 11722.6 688.824  11
  -1  -9   1 19057.9 929.464  11
   1   9  -1 21942.4 1078.91  19
   1  -9  -1 19584.2 891.847  11
  -1   9   1 22128.8 1102.23  19
   1   9  -1 20605.0 914.829  17
   1   9   0 3288.91 421.995  19
   1  -9   0 3064.94 318.852  11
  -1   9   0 3343.79 408.135  19
  -1  -9   0 3102.34 367.992  11
   1   9   1 53.8470 177.875  19
  -1  -9  -1 62.8463 148.294  11
  -1   9  -1 332.234 184.750  19
  -1  -9  -2 3033.27 362.395  11
  -1   9  -2 2230.56 357.449  19
   1   9   2 2692.59 406.134  19
  -1   9  -3 20806.6 996.562  19
  -1  -9  -3 21189.2 997.822  11
   1   9   3 23564.1 1133.43  19
  -1  -9  -4 688.198 217.840  11
  -1   9  -4 876.445 205.278  19
   1   9   4 1112.79 286.218  19
   1   9   4 787.854 191.744  16
  -1   9  -5 980.390 177.589  17
   1   9   5 1474.05 300.164  19
  -1   9  -5 947.219 191.008  19
  -1  -9  -5 1289.48 258.129  11
   1   9   5 1569.99 235.429  16
   1   9   6 387.649 134.916  16
  -1  -9  -6 12.8474 125.816  11
   1   9   6 130.003 153.966  19
  -1   9  -6 305.410 107.693  17
   1   9   7 18068.4 734.019  16
  -1  -9  -7 19206.5 811.126  11
   1   9   7 17660.6 799.189  19
  -1  -9  -8 7822.07 442.620  11
  -1  10   3 2248.23 239.630  19
  -1  10   2 281.882 127.885  19
   1  10  -1 1088.15 172.769  19
  -1  10   1 1639.95 221.350  19
   1  10   0 8963.57 492.262  19
  -1  10   0 10472.5 533.705  19
  -1  10  -1 8277.63 461.036  19
   1  10   1 8321.34 472.799  19
   1  10   2 1778.95 213.375  19
   1  10   3 417.279 123.420  19
   2   0 -19 289.775 165.335   8
   2   0 -19-52.3966 116.246   7
   2   0 -18 26450.7 1337.04   8
   2   0 -18 24796.8 1163.09   7
   2   0 -17-61.0529 170.681   7
   2   0 -17 17.0547 302.050   8
   2   0 -16 43662.3 1857.40   7
   2   0 -16 48585.0 2317.76   8
  -2   0  15-355.016 172.889  16
   2   0 -15-73.3471 268.707  11
   2   0 -15 150.012 191.520   7
   2   0 -15 29.5057 400.242   8
   2   0 -14 76107.0 3287.60   8
  -2   0  14 81437.0 2530.87  16
   2   0 -14 75262.5 2681.51   7
   2   0 -14 80514.4 2909.07  11
   2   0 -13-318.655 274.844   1
   2   0 -13 190.798 331.314   8
   2   0 -13 175.586 233.852  11
  -2   0  13 332.583 210.137  16
   2   0 -13 14.6843 201.194   7
   2   0 -12 131178. 4723.02   1
  -2   0  12 131719. 3619.40  16
   2   0 -12 141523. 3863.82  12
   2   0 -12 129662. 3778.04   7
   2   0 -12 136871. 3993.10  11
   2   0 -11 22.1570 122.084   7
   2   0 -11 71.5671 162.669  11
   2   0 -11-359.143 260.718   1
   2   0 -11-59.6095 147.041  12
   2   0 -10 510.649 233.534   1
   2   0  -9 164.160 224.590   1
  -2   0   9 131.580 139.533  14
  -2   0   8 472280. 10590.8  14
   2   0  -8 489047. 11098.8   1
   2   0  -7 9.22331 142.506   3
   2   0  -7 116.717 165.784   1
  -2   0   7 129.065 141.402  14
   2   0  -6 37854.2 1419.82   1
   2   0  -6 37274.4 1361.11   3
  -2   0   6 35906.0 1212.79  14
  -2   0   5 2.69501 88.8703  14
   2   0  -5 187.782 128.932   1
   2   0  -5 262.046 132.156   3
  -2   0   4 564488. 11731.0  14
   2   0  -4 553619. 11880.1   1
   2   0  -4 539638. 11844.5   3
  -2   0   3 174.303 98.5274  14
   2   0  -3 172.401 87.4853   1
   2   0  -3 190.775 107.377   3
   2   0  -2 6308.28 291.149   1
   2   0  -2 5932.12 335.019   3
   2   0  -2 5668.09 340.303   2
   2   0  -1 218.405 65.8452   2
   2   0  -1 49.3954 64.9781   3
   2   0   0 26835.3 771.478   2
  -2   0   0 26118.0 770.238  15
   2   0   0 25884.2 720.899   3
  -2   0  -1 254.593 118.520  13
   2   0   1-13.2786 86.7629  14
   2   0   1 247.536 51.7886   3
  -2   0  -1 80.1615 58.7711  15
  -2   0  -1 139.065 72.7937   1
   2   0   2 984513. 20667.1  14
  -2   0  -2 999999. 20681.2  13
  -2   0  -2 980440. 20588.1   1
  -2   0  -3 3.08935 99.5247   1
  -2   0  -3 89.6443 131.623  13
   2   0   3-33.7433 112.683  14
   2   0   4 5300.98 450.476  14
  -2   0  -4 5327.76 471.270  13
  -2   0  -4 4864.54 423.594   1
  -2   0  -5-22.6794 176.972  13
   2   0   5 150.190 152.254  14
  -2   0  -5-54.2799 132.705   1
  -2   0  -6 369317. 8388.49   1
   2   0   6 354453. 8327.00  14
  -2   0  -6 340524. 8488.44  13
   2   0   7-8.76896 158.813  14
  -2   0  -7 56.9276 177.188  13
  -2   0  -7 9.51076 169.552   1
  -2   0  -8 15331.6 1211.97  13
  -2   0  -8 15326.2 1114.28   1
  -2   0  -9 111.925 197.345   1
  -2   0  -9 109.215 240.055  13
   2   0  10 112969. 3180.64  16
  -2   0 -10 106751. 3422.82  18
  -2   0 -10 104459. 3931.16   1
  -2   0 -10 106620. 3184.43  11
  -2   0 -10 108394. 3170.52   7
  -2   0 -11-26.5821 170.097  11
   2   0  11 84.6929 165.475  16
  -2   0 -11-294.520 268.176  18
  -2   0 -11 205.365 235.323   1
  -2   0 -11-60.6752 161.887   7
   2   0  12 56379.6 2102.05  16
  -2   0 -12 53394.0 2415.90  18
  -2   0 -12 55137.1 2130.35   7
  -2   0 -12 57321.0 2981.28   1
  -2   0 -12 55143.5 2144.23  11
  -2   0 -13-114.499 286.452  18
  -2   0 -13-38.4578 191.238  11
  -2   0 -13 211.196 247.599   7
   2   0  13 94.4716 180.468  16
  -2   0 -14 38999.3 2029.73  18
   2   0  14 40782.0 1705.18  16
  -2   0 -14 38708.6 1740.14   7
  -2   0 -14 38752.1 1755.67  11
  -2   0 -15-44.4807 180.156   7
  -2   0 -15 387.243 309.755  18
   2   0  15-278.552 213.125  16
  -2   0 -16 71364.3 2391.24   7
  -2   0 -16 68682.4 2490.12  18
  -2   0 -16 73254.5 2748.60   8
   2   0  16 69200.2 2266.00  16
  -2   0 -17-130.287 165.833   7
  -2   0 -17-244.249 209.955   8
   2   0  17-1.06904 129.748  16
  -2   0 -18-147.475 133.325   8
   2   1 -19 7697.64 509.641   8
   2  -1 -18 22653.4 1094.90   7
   2   1 -18 21450.0 1041.97   7
   2  -1 -18 20457.9 1148.63   8
   2   1 -18 23338.1 1170.62   8
   2  -1 -17-171.111 184.747   7
   2   1 -17 103.961 207.775   7
   2   1 -17-62.6656 273.062   8
   2  -1 -17 142.254 283.266   8
   2   1 -16 19629.0 1190.91   7
   2  -1 -16 21380.7 1208.63   7
   2  -1 -16 23523.7 1553.57   8
   2   1 -16 21719.1 1446.50   8
   2  -1 -16 21055.2 1307.88  11
  -2   1  16 21082.4 1052.95  16
   2   1 -15 24533.0 1641.63   8
   2  -1 -15 25523.7 1463.39  11
   2  -1 -15 21947.2 1598.91   8
   2   1 -15 24720.4 1376.71   7
   2   1 -15 26323.5 1511.42  18
  -2   1  15 24798.9 1203.74  16
   2  -1 -15 24548.0 1328.95   7
   2  -1 -14 40813.6 1795.52   7
  -2   1  14 41729.3 1673.07  16
   2   1 -14 42677.6 1896.80   7
   2  -1 -14 44449.8 2359.12   8
   2   1 -14 47765.4 2357.60   8
   2  -1 -14 42375.3 1968.23  11
   2   1 -14 41830.6 2073.36  18
   2   1 -13 774.207 367.434  18
   2  -1 -13 101.038 146.119   7
   2  -1 -13 390.455 367.745   8
   2   1 -13 110.838 284.371   8
   2   1 -13 383.038 262.066  11
   2  -1 -13 152.057 155.467  12
   2   1 -13 532.184 237.750   7
  -2   1  13 270.434 121.970  16
   2  -1 -13-126.124 224.858   1
   2  -1 -13 405.083 236.231  11
   2   1 -12 3424.41 578.301  18
   2  -1 -12 2575.96 569.974   1
   2   1 -12 2571.45 411.747   7
   2  -1 -12 2893.72 415.532  12
   2   1 -12 2870.25 460.403  11
   2   1 -12 2857.21 616.495   1
   2   1 -12 2083.47 508.606   8
   2  -1 -12 2321.58 389.789  11
  -2   1  12 3048.20 388.158  16
   2  -1 -11 67332.6 2263.05  12
   2  -1 -11 63267.4 2853.68   1
   2  -1 -11 70777.0 2403.44  11
   2   1 -11 68895.5 2669.64  18
   2   1 -11 68028.3 2431.72  11
   2   1 -11 68649.5 3021.57   1
  -2   1  11 67674.7 2169.69  16
   2   1 -11 70322.3 2336.34   7
   2  -1 -10 217796. 6069.33   1
   2   1 -10 214355. 6143.27   1
  -2  -1  10 205833. 5711.21  14
   2  -1  -9 21679.4 1332.27   1
   2   1  -9 21159.1 1183.24   3
   2   1  -9 21934.5 1354.31   1
  -2  -1   9 19348.1 1178.29  14
   2   1  -8 89.3319 161.864   1
   2  -1  -8 294.350 257.773  13
   2  -1  -8 240.985 192.683   1
   2   1  -8 137.654 181.082   3
  -2  -1   8 12.4444 138.055  14
   2  -1  -7 40583.7 1661.18   1
   2   1  -7 43135.1 1596.89   3
   2  -1  -7 40801.3 2082.76  13
  -2  -1   7 40539.4 1664.53  14
   2   1  -7 41899.9 1703.15   1
   2  -1  -6 252791. 6852.89  13
  -2  -1   6 259475. 6308.23  14
   2  -1  -6 263407. 6232.19   1
   2   1  -6 253680. 6069.54   3
   2   1  -6 261842. 6229.30   1
   2   1  -5 32869.9 1245.00   1
   2  -1  -5 34375.5 1644.54  13
   2   1  -5 32454.7 1208.68   3
   2  -1  -5 33907.8 1288.18   1
  -2  -1   5 32895.9 1397.71  14
   2   1  -4 55360.2 1671.95   3
   2  -1  -4 55115.4 1697.64   1
   2   1  -4 55036.9 1645.11   1
   2  -1  -4 58066.4 2128.20  13
  -2  -1   4 56568.8 1941.12  14
  -2  -1   3 61839.7 2027.34  14
   2  -1  -3 65118.3 1820.90   1
   2   1  -3 68841.6 1850.63   3
   2   1  -3 67092.6 1748.47   1
   2   1  -3 62096.5 2118.78   2
  -2  -1   2 20621.8 609.756  13
   2   1  -2 20523.0 939.498   2
   2   1  -2 20244.3 654.662   1
   2   1  -2 19762.9 772.316   3
  -2   1   2 19566.9 752.399  15
   2   1  -1 9224.12 471.049   3
  -2  -1   1 8941.24 386.977  13
   2  -1  -1 9503.24 360.039  14
   2   1  -1 10478.7 542.389   2
  -2   1   1 9206.28 489.970  15
   2   1   0 314437. 7018.02   2
  -2   1   0 317366. 7229.23  15
   2   1   0 332776. 6995.48   3
  -2  -1   0 324276. 6937.34  13
   2  -1   0 316034. 6938.33  14
  -2  -1  -1 6491.57 305.696   1
   2   1   1 6525.41 409.555   2
  -2  -1  -1 7195.66 421.213  13
   2   1   1 6449.23 371.904   3
  -2   1  -1 6313.30 481.280  15
   2  -1   1 6626.09 422.811  14
   2   1   1 6015.29 233.274  15
   2   1   2 5645.17 412.585   2
  -2  -1  -2 5390.01 337.729   1
  -2   1  -2 5328.99 363.043  13
   2  -1   2 5804.51 447.098  14
  -2   1  -2 5316.29 436.668  15
  -2  -1  -2 5279.89 415.487  13
  -2   1  -3 30021.5 1159.94  15
  -2  -1  -3 31108.6 1060.53   1
  -2   1  -3 29485.3 1035.38  13
  -2  -1  -3 32022.5 1219.05  13
   2  -1   3 31587.6 1228.51  14
  -2   1  -3 27798.7 770.626   3
  -2  -1  -4 192823. 4852.26  13
  -2   1  -4 178804. 4494.25  13
  -2   1  -4 194999. 4801.44   1
   2  -1   4 195707. 4828.10  14
  -2  -1  -4 192456. 4585.45   1
   2  -1   5 7294.51 676.550  14
  -2   1  -5 8562.72 699.477   1
  -2  -1  -5 7249.95 576.128   1
  -2  -1  -5 6787.10 664.223  13
  -2   1  -5 7318.31 550.106  13
  -2  -1  -6 6805.83 597.395   1
  -2  -1  -6 7008.97 732.125  13
   2  -1   6 5246.37 583.202  14
  -2   1  -6 6171.95 564.978  13
  -2   1  -6 6930.77 698.334   1
  -2  -1  -7 543.292 252.584   1
  -2   1  -7 475.907 251.376  13
   2  -1   7 506.326 258.345  14
  -2  -1  -7-8.21408 277.599  13
  -2   1  -7 467.276 277.539   1
  -2  -1  -8 155201. 4691.74   1
   2  -1   8 173605. 4952.66  14
  -2  -1  -8 161745. 5338.95  13
  -2   1  -8 163763. 4951.21   1
   2  -1   9 87558.1 3269.27  14
  -2  -1  -9 79215.5 3649.88  13
  -2  -1  -9 84940.2 3144.37   1
  -2   1  -9 86298.3 3379.88   1
  -2   1 -10 21010.7 1623.07   1
  -2   1 -10 24704.9 1246.96  11
  -2   1 -10 23021.3 1347.89  18
  -2   1 -10 22303.9 1187.21   7
   2  -1  10 23093.2 1180.06  16
   2   1  10 23028.2 1594.59   2
  -2  -1 -10 20263.4 1836.88  13
   2  -1  10 21931.6 1550.47  14
  -2  -1 -10 23990.9 1588.27   1
   2   1  10 24509.2 1178.10  16
  -2  -1 -10 25559.0 1367.69  18
  -2  -1 -10 23426.2 1172.99  11
  -2  -1 -10 24505.0 1216.47  12
   2   1  11 2967.97 611.009   2
  -2   1 -11 2056.44 582.284   1
   2   1  11 2816.60 395.126  16
  -2  -1 -11 2870.88 419.117  11
  -2   1 -11 3771.62 505.426   7
  -2  -1 -11 1784.73 497.799   1
   2  -1  11 2907.77 407.187  16
  -2   1 -11 2991.75 456.607  11
  -2  -1 -11 2648.63 400.807   7
  -2  -1 -11 2004.67 441.600  18
  -2   1 -11 2692.22 514.323  18
   2   1  12 58743.3 2174.07  16
  -2   1 -12 63188.6 2353.95  11
  -2  -1 -12 59882.2 2584.99  18
  -2  -1 -12 62404.0 3046.25   1
  -2  -1 -12 58642.6 2234.33  11
  -2  -1 -12 58096.3 2212.56   7
  -2   1 -12 61325.9 2354.85   7
   2   1  12 59679.5 2967.52   2
  -2   1 -12 59247.4 2567.57  18
   2  -1  12 63592.4 2283.49  16
  -2   1 -12 63123.1 3268.78   1
  -2   1 -13 5357.96 736.696  18
   2  -1  13 5757.97 619.415  16
  -2  -1 -13 6713.93 658.606   7
  -2   1 -13 5797.03 657.421   7
  -2  -1 -13 6229.24 798.946  18
  -2  -1 -13 6395.74 654.507  11
   2   1  13 6799.82 649.981  16
  -2   1 -14 40285.6 1854.39   7
  -2  -1 -14 41038.2 2089.06  18
   2   1  14 42644.2 1743.94  16
  -2  -1 -14 41680.4 1816.68  11
  -2   1 -14 40860.6 2039.61  18
   2  -1  14 40924.3 1739.28  16
  -2  -1 -14 41831.2 1800.78   7
   2  -1  15 1948.30 352.775  16
   2   1  15 2492.21 396.032  16
  -2  -1 -15 2032.76 439.417  18
  -2   1 -15 2197.86 479.151  18
  -2   1 -15 1538.22 436.885   8
  -2  -1 -15 2208.60 395.281  11
  -2   1 -15 2539.09 446.345   7
  -2  -1 -15 2033.38 385.004   7
   2   1  16 9305.03 678.011  16
  -2  -1 -16 9077.46 720.000   7
  -2   1 -16 8845.97 717.285   7
  -2   1 -16 9936.85 801.856  18
   2  -1  16 9440.60 674.668  16
  -2  -1 -16 9621.89 943.136   8
  -2   1 -16 10402.6 854.898   8
  -2  -1 -17 9583.98 664.343   7
  -2  -1 -17 10050.5 795.199   8
  -2   1 -17 9883.06 662.563   7
  -2   1 -17 9767.16 647.208  18
   2   1  17 8663.18 577.229  16
   2  -1  17 9022.32 563.589  16
  -2   1 -17 9757.66 699.552   8
   2  -2 -18 11643.4 737.442   8
   2   2 -18 13364.5 737.411   7
   2  -2 -18 14652.8 826.674   7
   2   2 -18 13558.5 758.776   8
   2   2 -17 46703.5 1725.09  18
   2   2 -17 50796.8 1911.13   8
  -2   2  17 47689.3 1623.04  16
   2   2 -17 47653.6 1806.79   7
   2  -2 -17 49046.6 1854.87   7
   2  -2 -17 49512.9 2006.16  11
   2  -2 -17 44879.3 1910.22   8
   2  -2 -16 536.147 295.263   8
   2   2 -16 311.152 229.335   8
   2   2 -16 565.430 248.568   7
   2  -2 -16 738.905 289.679   7
   2   2 -16 361.309 223.524  18
  -2   2  16 750.270 221.296  16
   2  -2 -16 319.267 293.064  11
   2  -2 -15 2065.03 469.591  11
   2  -2 -15 1545.57 338.544   7
   2  -2 -15 1669.13 459.002   8
   2   2 -15 861.324 328.357   8
  -2   2  15 1235.50 275.424  16
   2   2 -15 1404.96 380.406   7
   2   2 -15 1898.40 428.167  18
   2   2 -14 837.450 381.806  18
  -2   2  14 74.8864 143.105  16
   2   2 -14 471.279 336.432   8
   2  -2 -14 152.008 244.706  11
   2   2 -14 305.578 261.480   7
   2  -2 -14 781.307 356.763   8
   2  -2 -14 123.661 189.243   7
   2  -2 -14 217.018 212.324  12
   2  -2 -13 28512.9 1538.09  11
  -2   2  13 26507.2 1295.92  16
   2  -2 -13 26440.7 1390.21  12
   2   2 -13 26688.0 1620.93   8
   2  -2 -13 25003.8 1639.41   8
   2   2 -13 27523.1 1610.76  18
   2   2 -13 26627.5 1448.21   7
  -2   2  12 32207.6 1440.08  16
   2   2 -12 34811.2 2298.75   1
   2  -2 -12 33746.9 1642.17  11
   2   2 -12 35167.3 1830.52  18
   2  -2 -12 32908.3 1544.42  12
   2   2 -12 33329.4 1802.88   8
   2   2 -12 33324.2 1620.44   7
   2  -2 -12 37030.5 2201.97   1
   2   2 -11 28673.3 1393.91   7
   2   2 -11 29194.8 1603.05  18
  -2  -2  11 26579.8 1732.82  14
   2  -2 -11 27362.6 1332.33  12
   2  -2 -11 28100.9 1406.78  11
   2   2 -11 28972.6 1612.50   8
  -2   2  11 28293.1 1280.31  16
   2  -2 -11 27387.6 1793.33   1
   2   2 -11 26974.4 1894.20   1
   2   2 -10 189.075 227.913   1
   2  -2 -10 73.6503 241.677   1
   2  -2 -10-40.4638 148.840  12
  -2  -2  10 176.915 195.272  14
  -2  -2   9 78159.6 3059.94  14
   2  -2  -9 78730.2 3724.30  13
   2   2  -9 81308.8 3128.89   1
   2  -2  -9 76981.4 2959.10   1
  -2   2   8 14533.1 834.223   2
   2  -2  -8 14560.3 1048.84   1
   2  -2  -8 14033.0 1392.75  13
   2   2  -8 14381.6 1086.71   1
   2   2  -8 13271.5 932.951   3
  -2  -2   8 13313.8 1074.91  14
   2  -2  -7 106371. 4023.40  13
   2   2  -7 106009. 3164.19   3
  -2  -2   7 100551. 3473.83  14
   2   2  -7 101477. 3316.79   1
   2  -2  -7 106136. 3299.48   1
  -2   2   7 105844. 2872.65   2
   2   2  -6 724.969 231.587   3
  -2   2   6 466.780 141.566   2
   2   2  -6 507.549 243.025   1
   2  -2  -6 700.903 434.337  13
   2  -2  -6 501.779 218.305   1
  -2  -2   6 506.756 290.010  14
  -2   2   5 23195.2 849.017   2
   2  -2  -5 24843.5 1525.93  13
  -2   2   5 23951.2 1118.99  15
   2   2  -5 24325.1 1138.31   3
  -2  -2   5 24093.1 1383.07  14
   2  -2  -5 25471.0 1193.93   1
   2   2  -5 24789.2 1174.72   1
  -2  -2   4 10542.0 869.549  14
  -2   2   4 11639.3 478.569   2
   2   2  -4 9738.15 675.276   3
  -2   2   4 11149.7 688.742  15
   2   2  -4 10181.8 876.784   2
   2   2  -4 10516.6 680.046   1
   2  -2  -4 10003.2 397.180  14
  -2   2   3 379133. 8350.31  15
  -2  -2   3 356401. 7664.79  13
  -2   2   3 363431. 7824.13   2
   2  -2  -3 411215. 9055.44  13
  -2  -2   3 389769. 8795.87  14
   2   2  -3 399668. 8468.38   3
   2   2  -3 380489. 8856.17   2
   2  -2  -3 366190. 7879.37  14
  -2   2   2 44292.2 1268.49   2
  -2  -2   2 46326.5 1690.33  14
   2   2  -2 44854.8 1396.61  15
  -2  -2   2 46500.2 1202.64  13
   2   2  -2 49914.2 1812.88   2
  -2   2   2 42993.7 1517.76  15
   2  -2  -2 43948.1 1347.46  14
   2   2  -2 45186.4 1599.19   3
   2  -2  -1 194976. 4482.47  14
   2   2  -1 197140. 4723.34   2
  -2  -2   1 190355. 4264.57  13
   2   2  -1 197526. 4694.22   3
  -2   2   1 197203. 4714.10  15
   2   2  -1 184918. 4339.77  15
   2   2   0 130030. 3289.72  15
   2  -2   0 138018. 3519.96  14
  -2  -2   0 140162. 3324.59  13
  -2   2   0 138846. 3782.23  15
   2   2   0 135796. 3603.29   3
   2   2   0 139523. 3537.40   2
  -2   2  -1 325528. 7568.44  15
   2  -2   1 314092. 7338.34  14
   2   2   1 311096. 7173.49   2
  -2  -2  -1 312374. 7116.93  13
   2   2   1 316349. 6963.00  15
   2   2   2 123133. 3006.99  15
   2  -2   2 123631. 3505.45  14
  -2  -2  -2 132075. 3380.22  13
   2   2   2 127197. 3305.55   2
  -2   2  -2 126759. 3586.37  15
  -2  -2  -3 91366.0 2551.67   1
   2   2   3 92561.0 2393.33  15
   2   2   3 100400. 2735.09   2
   2  -2   3 97474.3 2969.37  14
  -2   2  -3 92586.2 2912.17  15
  -2   2  -3 89544.8 2407.07  13
  -2  -2  -3 101244. 2871.68  13
  -2   2  -4-16.8931 87.5978  13
  -2   2  -4-2.60129 111.792   3
   2  -2   4 259.604 262.338  14
  -2  -2  -4 87.1882 230.408  13
  -2  -2  -4 121.423 137.648   1
  -2   2  -4 254.357 214.945  15
   2   2   4-160.608 156.739   2
  -2  -2  -5 95063.7 3187.64  13
   2  -2   5 96959.1 3184.01  14
   2   2   5 97763.7 2950.00   2
  -2  -2  -5 94655.4 2802.08   1
  -2   2  -5 99013.4 3237.38   1
  -2   2  -5 88748.4 2437.22  13
   2   2   6 30838.5 1473.87   2
  -2  -2  -6 29839.6 1399.68   1
  -2  -2  -6 30946.7 1732.02  13
   2  -2   6 30368.3 1648.57  14
  -2   2  -6 30381.4 1681.19   1
  -2  -2  -7 120987. 3744.69   1
  -2   2  -7 135725. 4338.07   1
  -2  -2  -7 123979. 4411.66  13
   2   2   7 123457. 3834.10   2
   2  -2   7 124278. 4139.31  14
  -2   2  -8 5553.10 802.800   1
  -2  -2  -8 6506.60 944.930  13
   2   2   8 5621.72 673.373   2
  -2  -2  -8 6356.82 707.701   1
   2  -2   8 5893.66 785.534  14
  -2   2  -9 19087.4 1589.07   1
   2   2   9 19503.9 1364.35   2
   2  -2   9 19302.4 1513.30  14
   2   2   9 22042.2 1081.56  16
  -2  -2  -9 20034.5 1834.25  13
  -2  -2  -9 19938.2 1386.11   1
  -2   2  -9 22192.9 1276.78  18
  -2   2  -9 22267.7 1192.00   7
  -2   2 -10 11227.0 1271.56   1
   2  -2  10 10186.8 1151.11  14
  -2  -2 -10 10981.0 806.264  11
   2   2  10 11363.0 797.408  16
  -2   2 -10 11029.3 863.526   7
   2  -2  10 12424.2 843.784  16
  -2  -2 -10 11157.9 815.878  12
   2   2  10 10387.0 1049.92   2
  -2  -2 -10 10289.9 1051.99   1
  -2  -2 -10 10876.0 886.824  18
  -2  -2 -10 10409.6 1442.35  13
  -2   2 -10 11900.2 979.978  18
  -2  -2 -11 96783.9 3366.85  18
   2  -2  11 101862. 3129.94  16
  -2  -2 -11 92091.7 4799.66  13
   2  -2  11 90961.2 3961.06  14
  -2  -2 -11 99267.4 3893.87   1
   2   2  11 96146.8 3765.16   2
  -2  -2 -11 98355.5 3104.81  11
  -2   2 -11 101361. 4392.27   1
  -2   2 -11 96581.2 3430.63  18
  -2  -2 -11 99200.6 3139.85  12
  -2   2 -11 107530. 3363.86   7
   2   2  11 95372.3 3020.67  16
   2   2  12 3963.98 507.917  16
  -2   2 -12 4752.49 613.615   7
  -2  -2 -12 4194.09 543.859  11
  -2   2 -12 4680.71 684.339  18
   2  -2  12 4219.81 556.718  16
  -2  -2 -12 5741.92 734.273  18
   2  -2  13 343.202 182.323  16
  -2   2 -13 808.686 371.226  18
  -2  -2 -13 673.259 251.888   7
  -2   2 -13 575.148 289.145   7
  -2  -2 -13 249.768 231.310  11
   2   2  13 698.693 243.704  16
  -2  -2 -14 1340.34 337.806  11
  -2  -2 -14 1324.85 325.393   7
  -2   2 -14 1109.70 388.942  18
  -2   2 -14 557.028 269.566   7
  -2   2 -14 773.955 326.877   8
   2   2  14 1339.78 312.673  16
   2  -2  14 1182.49 336.628  16
  -2  -2 -15 28130.2 1415.89  11
  -2   2 -15 30950.4 1528.16   8
   2  -2  15 29480.2 1362.69  16
  -2   2 -15 31632.1 1510.65   7
  -2  -2 -15 30820.0 1434.70   7
  -2   2 -15 33546.3 1613.36  18
   2   2  15 31164.9 1402.55  16
   2  -2  16 12518.4 742.303  16
   2   2  16 12794.8 775.347  16
  -2  -2 -16 11855.5 805.137   7
  -2   2 -16 12235.7 821.325   7
  -2  -2 -16 10280.1 902.616   8
  -2   2 -16 11667.8 789.357   8
  -2   2 -16 12421.2 847.199  18
  -2  -2 -16 12119.8 810.955  11
  -2  -2 -17 25892.3 1104.32   7
  -2  -2 -17 22843.8 1123.38   8
   2   2  17 25227.9 1019.84  16
  -2   2 -17 24540.6 1025.49  18
  -2   2 -17 24094.8 1032.35   7
  -2   2 -17 24547.1 995.513   8
   2  -3 -18 401.728 169.327   7
   2   3 -17 126.876 186.922   7
   2   3 -17 595.555 206.939  18
  -2   3  17 400.577 163.605  16
   2  -3 -17 218.285 177.717   7
   2  -3 -17 129.238 198.025  11
   2   3 -17 126.485 142.366   8
  -2   3  16 1424.23 277.525  16
   2  -3 -16 1301.15 296.521   7
   2   3 -16 1477.66 307.543   8
   2  -3 -16 816.107 273.305   8
   2  -3 -16 729.655 325.426  11
   2   3 -16 1595.10 328.370   7
   2   3 -16 1198.17 314.208  18
   2  -3 -15 69811.1 2495.90   7
   2  -3 -15 63578.6 2477.06   8
   2  -3 -15 74610.9 2606.90  12
  -2   3  15 72894.2 2410.13  16
   2  -3 -15 73580.9 2758.82  11
   2   3 -15 71772.4 2520.37   8
   2   3 -15 74562.0 2640.23  18
   2   3 -15 68951.8 2543.95   7
   2  -3 -14 192.376 205.084  12
   2   3 -14 236.720 245.403   8
   2  -3 -14-27.3440 237.089   8
   2   3 -14 400.639 282.838   7
   2  -3 -14 213.265 308.698  11
   2   3 -14 111.770 237.839  18
  -2   3  14 215.321 205.028  16
   2  -3 -13 25803.0 1495.81  11
   2   3 -13 24839.0 1425.43   8
   2  -3 -13 24451.9 1384.02  12
   2   3 -13 26151.7 1528.85  18
   2   3 -13 24256.0 1429.75   7
   2  -3 -13 21847.3 1372.78   8
  -2   3  13 26148.8 1318.90  16
   2   3 -12 5743.16 971.576   1
  -2  -3  12 6765.12 942.161  14
   2   3 -12 5565.79 660.159   7
   2  -3 -12 6082.71 713.010   8
   2  -3 -12 5944.69 643.142  12
   2  -3 -12 5151.84 647.901  11
   2   3 -12 6364.94 749.450  18
  -2   3  12 5590.50 818.747  15
  -2   3  12 6360.69 619.613  16
   2   3 -12 6221.99 726.614   8
  -2  -3  11 28157.5 1970.31  14
   2   3 -11 25166.5 1961.74   1
   2  -3 -11 28458.9 1436.13  12
   2   3 -11 30029.8 1540.80   8
   2   3 -11 29044.8 1502.85   7
  -2   3  11 29534.0 1873.99  15
   2   3 -11 28659.1 1602.13  18
   2  -3 -11 27658.4 1478.85  11
  -2   3  11 29085.6 1372.33  16
   2   3 -10 7726.95 1021.88   1
  -2   3  10 8021.28 914.410  15
  -2  -3  10 7680.55 995.621  14
   2   3 -10 8218.86 734.238   7
   2  -3 -10 8099.77 720.120  11
   2   3 -10 9375.77 810.633   8
   2  -3 -10 9650.62 759.786  12
   2   3 -10 8459.85 825.112  18
  -2   3  10 8504.67 680.081  16
  -2  -3   9 87605.2 3634.83  14
   2   3  -9 94707.2 3706.05   1
  -2   3   9 90090.8 3359.22  15
   2   3  -8 70.2948 144.707   3
  -2   3   8 397.677 258.560  15
   2   3  -8 649.956 357.038   1
   2  -3  -8 496.756 346.476  13
  -2  -3   8-59.6711 217.128  14
   2   3  -7 62079.4 2492.54   3
  -2   3   7 66857.9 2527.43  15
   2  -3  -7 64291.8 3128.27  13
   2   3  -7 64475.7 2696.42   1
  -2  -3   7 64198.6 2816.35  14
  -2   3   6 259.218 229.052  15
   2   3  -6 503.557 285.332   3
   2   3  -6 312.827 232.387   1
  -2  -3   6 259.691 384.859  14
   2  -3  -6 546.363 465.997  13
   2   3  -5 356797. 8971.97   1
  -2   3   5 377528. 8888.63  15
  -2  -3   5 367781. 9443.21  14
   2  -3  -5 394265. 9769.54  13
  -2   3   5 375959. 8242.96   2
   2   3  -5 365585. 9044.48   3
  -2   3   4 15610.5 974.521  15
  -2  -3   4 15532.6 1184.54  14
   2  -3  -4 16178.0 1233.23  13
   2  -3  -4 15766.8 739.315  14
  -2   3   4 14212.4 686.860   2
   2   3  -4 14740.3 1019.36   3
   2   3  -4 14975.8 1183.14   2
   2   3  -3 566.338 319.157   3
  -2  -3   3 1013.74 412.586  14
  -2   3   3 1095.90 314.069  15
   2   3  -3 658.271 248.189  15
   2   3  -3 1003.73 374.133   2
   2  -3  -3 1154.72 260.144  14
  -2   3   3 856.498 203.240   2
  -2   3   2 138.680 200.690  15
  -2   3   2 345.622 147.279   2
  -2  -3   2-21.5055 95.4406  13
   2   3  -2 65.2886 229.456   3
   2   3  -2 449.577 280.333   2
   2   3  -2 235.886 159.888  15
  -2  -3   2-29.6858 251.879  14
   2  -3  -2-68.8217 143.975  14
   2   3  -1 342709. 8072.58   2
  -2   3   1 345449. 7688.09   2
  -2   3   1 337197. 8072.59  15
   2   3  -1 327402. 8084.67   3
  -2  -3   1 325005. 7502.68  13
   2  -3  -1 324865. 7811.23  14
  -2  -3   1 338850. 8043.19  14
   2   3  -1 325396. 7675.80  15
  -2  -3   0 93674.5 2612.06  13
   2  -3   0 87524.8 2799.71  14
   2   3   0 88874.6 2618.01  15
   2   3   0 86609.4 2772.79   2
  -2   3   0 90984.2 2974.15  15
  -2  -3  -1 165830. 4324.76  13
   2  -3   1 162244. 4540.71  14
  -2   3  -1 169329. 4736.79  15
   2   3   1 165133. 4253.58  15
   2   3   1 164914. 4394.13   2
   2   3   2 22314.5 1031.10  15
  -2  -3  -2 20637.0 1137.99  13
   2   3   2 22175.3 1131.60   2
  -2   3  -2 23680.2 1357.51  15
   2  -3   2 22123.8 1275.34  14
   2  -3   3 176918. 4981.31  14
  -2   3  -3 178038. 5019.37  15
   2   3   3 173514. 4353.31  15
   2   3   3 180149. 4678.35   2
  -2  -3  -3 177701. 4825.00  13
  -2   3  -3 165918. 4079.77  13
   2   3   4 17747.7 918.896  15
  -2   3  -4 17257.4 1245.15  15
  -2   3  -4 16781.5 1001.56   3
  -2  -3  -4 21700.2 1333.55  13
   2   3   4 17566.6 1049.05   2
   2  -3   4 18081.1 1275.65  14
   2   3   5 52760.1 1864.39  15
   2  -3   5 54253.0 2419.34  14
  -2  -3  -5 54191.6 2416.76  13
  -2   3  -5 52503.0 2343.60  15
  -2   3  -5 48621.3 1853.42   3
   2   3   5 55473.2 2107.18   2
   2   3   6 166.127 126.383  15
  -2  -3  -6-291.645 347.850  13
   2   3   6 19.0063 175.538   2
   2  -3   6 198.638 246.101  14
  -2   3  -6 149.995 261.477   1
   2  -3   7 75169.8 3164.90  14
  -2   3  -7 65881.6 3102.90   1
   2   3   7 70571.2 2703.20   2
  -2  -3  -7 74496.5 3355.66  13
   2   3   7 69625.3 2461.72  15
   2   3   8 3264.49 411.304  16
  -2   3  -8 2501.26 444.802  18
  -2   3  -8 2925.28 682.945   1
  -2  -3  -8 2266.74 642.664  13
   2   3   8 2030.73 368.226  15
  -2   3  -8 2057.71 380.603   7
   2  -3   8 1618.11 504.376  14
   2   3   8 2318.76 476.461   2
  -2   3  -9 93324.5 3222.28  18
   2  -3   9 97182.5 3028.53  16
   2   3   9 94471.8 2937.09  16
   2  -3   9 96216.9 4016.05  14
  -2  -3  -9 95399.2 2953.20  12
  -2  -3  -9 96664.9 3012.94  11
  -2   3  -9 99396.1 3204.93   7
  -2  -3  -9 98636.8 4590.35  13
  -2   3  -9 93738.2 4154.05   1
   2   3   9 98422.3 3581.38   2
  -2   3 -10 1391.08 535.196   1
  -2   3 -10 1849.13 410.895  18
  -2   3 -10 1840.23 412.523   7
   2   3  10 2202.36 351.208  16
   2  -3  10 2382.35 415.807  16
  -2  -3 -10 1459.60 661.439  13
  -2  -3 -10 2097.66 385.484  11
   2  -3  10 1404.87 527.852  14
  -2  -3 -10 1825.85 334.387  12
   2   3  10 2759.93 554.898   2
  -2  -3 -11 224.354 231.836  12
   2  -3  11 315.803 205.283  16
   2   3  11 96.9016 221.942  16
   2  -3  11-789.689 406.317  14
  -2   3 -11 184.418 375.643   1
  -2   3 -11 16.7105 234.889   7
  -2   3 -11-15.1796 238.626  18
  -2  -3 -11 242.464 239.370  11
   2   3  12 25580.0 1335.59  16
  -2   3 -12 23109.2 1341.61   8
  -2   3 -12 28169.6 1601.78  18
  -2   3 -12 25015.8 1497.14   7
   2  -3  12 25739.5 1368.08  16
  -2  -3 -12 25180.5 1406.50  11
  -2   3 -13 92578.1 3202.96  18
   2  -3  13 86667.3 2881.76  16
  -2   3 -13 84112.0 2911.86   8
  -2  -3 -13 87548.5 3002.98  11
  -2   3 -13 90886.6 3129.05   7
   2   3  13 86271.5 2853.86  16
   2  -3  14 705.095 230.653  16
  -2   3 -14 600.404 250.054   8
  -2   3 -14 415.188 274.475   7
  -2  -3 -14 522.843 256.831   7
   2   3  14 743.078 256.775  16
  -2  -3 -14 694.566 275.427  11
  -2   3 -14 575.549 276.031  18
  -2   3 -15 9674.31 775.407  18
   2  -3  15 9030.80 654.019  16
  -2   3 -15 7756.50 614.797   8
  -2  -3 -15 9610.64 735.219   7
   2   3  15 8651.62 670.309  16
  -2  -3 -15 7069.80 704.361   8
  -2   3 -15 10040.1 770.989   7
  -2  -3 -15 8495.99 728.683  11
   2  -3  16 161.273 105.698  16
   2   3  16 95.8272 136.838  16
  -2   3 -16 93.3954 144.680  18
  -2   3 -16 270.503 126.132   8
  -2   3 -16 104.892 167.936   7
  -2  -3 -16-55.6247 153.353   7
  -2  -3 -16 422.289 241.057  11
  -2  -3 -16 151.581 177.943   8
   2   3  17 24889.5 947.804  16
   2   3  17 24519.1 1047.50   6
  -2   3 -17 22707.9 899.651  18
   2  -4 -17 20833.0 979.575   7
   2   4 -17 18180.6 758.027  17
   2  -4 -17 21577.5 1090.88  11
  -2   4  17 19270.6 805.342  16
   2  -4 -16 7391.05 646.114   7
   2  -4 -16 6445.86 678.232  11
   2   4 -16 7085.60 582.431  18
  -2   4  16 7577.70 571.155  16
   2   4 -16 7987.90 597.703   7
   2  -4 -15 175.904 250.697  11
   2   4 -15 303.862 230.581  18
   2  -4 -15 375.126 252.380   7
   2   4 -15 179.977 217.717   7
  -2   4  15 222.798 171.058  16
   2  -4 -15 359.159 260.686  12
   2   4 -14 9471.35 831.890  18
   2   4 -14 9936.08 829.288   7
   2  -4 -14 9257.79 875.622  11
   2  -4 -14 9127.72 817.104  12
   2   4 -14 8057.44 653.110   8
  -2   4  14 7086.22 668.780  16
   2  -4 -13 80931.8 2880.38  12
   2   4 -13 78818.7 2827.92   7
   2   4 -13 78465.0 2877.53  18
   2  -4 -13 81118.9 3011.07  11
  -2   4  13 79893.9 2722.10  16
   2   4 -12 53805.5 2251.27   7
   2  -4 -12 53999.9 2335.35  11
   2   4 -12 55847.9 2330.88  18
  -2   4  12 53809.7 2136.88  16
   2  -4 -12 52294.2 2221.55  12
   2  -4 -11 27173.7 1532.57  11
  -2   4  11 26506.8 1401.62  16
   2   4 -11 27557.5 1503.40   7
   2  -4 -11 26947.5 1476.15  12
  -2  -4  11 27343.3 2055.46  14
   2   4 -11 29534.3 1607.51  18
   2   4 -11 26272.6 2123.44   1
  -2   4  11 28305.8 1947.75  15
  -2   4  10 947.351 351.629  15
   2   4 -10 372.825 241.110   7
   2  -4 -10 824.469 310.281  12
  -2   4  10 500.610 224.484  16
   2  -4 -10 676.089 324.195  11
   2   4 -10 1286.14 351.848  18
   2   4 -10 545.902 358.437   1
   2  -4  -9 17620.5 1105.58  12
   2   4  -9 17435.9 1152.48  18
   2  -4  -9 16891.8 1097.84  11
   2   4  -9 16103.0 1064.42   7
  -2   4   9 17911.1 1426.24  15
  -2  -4   9 14999.8 1452.08  14
   2   4  -9 16292.7 1525.68   1
   2   4  -8 86913.9 2949.41  18
   2  -4  -8 87110.5 2838.56  11
   2   4  -8 85316.0 2821.77   7
   2   4  -8 85426.7 3387.96   3
  -2   4   8 88117.8 3431.36  15
   2   4  -8 81902.8 3579.80   1
  -2  -4   8 84020.4 3670.78  14
   2  -4  -8 89082.3 2858.35  12
   2   4  -7 89211.0 3531.98   3
   2   4  -7 95562.6 3754.59   1
  -2  -4   7 97886.9 3873.23  14
  -2   4   7 102843. 3632.47  15
  -2   4   6 646.213 300.714  15
  -2  -4   6-209.711 324.500  14
   2   4  -6 240.000 221.530   1
   2   4  -6 344.112 273.191   3
  -2  -4   5 6885.36 880.839  14
  -2   4   5 7267.23 791.604  15
   2   4  -5 7051.41 830.337   3
  -2   4   4 45792.7 2091.63  15
   2   4  -4 50713.2 2430.88   2
  -2  -4   4 46460.3 2346.51  14
   2   4  -4 46836.4 2231.74   3
   2   4  -3 142229. 4198.31  15
  -2   4   3 142707. 4404.22  15
  -2  -4   3 143913. 4688.76  14
   2   4  -3 140007. 4542.43   3
   2   4  -3 150071. 4675.04   2
   2  -4  -3 148973. 4005.91  14
   2   4  -2 49452.7 2267.44   3
  -2   4   2 47941.6 2170.51  15
  -2   4   2 53740.0 1878.93   2
   2  -4  -2 50790.4 1960.34  14
  -2  -4   2 48336.8 2277.60  14
   2   4  -2 47636.9 1954.73  15
   2   4  -2 48078.1 2223.79   2
  -2  -4   1 45092.8 2112.30  14
   2   4  -1 45142.7 1828.82  15
   2   4  -1 40458.5 2051.05   3
  -2   4   1 44154.3 2061.22  15
   2   4  -1 44759.4 2054.90   2
  -2  -4   1 44126.2 1710.57  13
   2  -4  -1 46663.5 1930.85  14
  -2   4   1 48637.5 1826.31   2
  -2  -4   0 95301.3 3303.78  14
  -2   4   0 97370.7 3337.24  15
   2  -4   0 91633.1 3139.96  14
   2   4   0 93440.3 3256.79   2
   2   4   0 99335.0 3012.03  15
   2   4   0 89574.0 3345.76   3
  -2  -4   0 91932.2 2981.79  13
   2   4   1 196496. 5053.69  15
  -2   4  -1 193431. 5465.52  15
  -2  -4  -1 192234. 5322.79  14
   2  -4   1 185634. 5309.25  14
  -2  -4  -1 189036. 5187.89  13
   2   4   1 176485. 5194.07   2
   2   4   2 29581.7 1427.68  15
   2  -4   2 28827.1 1644.84  14
  -2  -4  -2 28371.9 1567.25  13
   2   4   2 31689.9 1595.72   2
  -2   4  -2 32398.3 1730.63  15
   2  -4   3 63570.4 2692.76  14
   2   4   3 63187.7 2306.57  15
  -2  -4  -3 63699.0 2649.51  13
  -2   4  -3 65540.9 2704.51  15
   2   4   3 67080.9 2513.16   2
  -2   4  -4 7701.11 895.539  15
  -2  -4  -4 7457.62 890.392  13
   2  -4   4 8410.66 937.739  14
   2   4   4 8178.75 807.201   2
  -2   4  -4 7071.93 742.431   3
   2   4   4 6701.54 659.223  15
   2  -4   5 142127. 4824.90  14
  -2  -4  -5 135768. 4828.45  13
   2   4   5 144010. 4411.51   2
  -2   4  -5 149091. 4856.74  15
  -2  -4  -6 45021.5 2554.36  13
   2  -4   6 42144.0 2385.26  14
  -2   4  -6 43910.0 2514.18   1
   2   4   6 45773.6 2132.63   2
   2  -4   7 62367.5 2239.14  16
  -2  -4  -7 66807.2 2347.79  11
  -2  -4  -7 57362.0 3177.98  13
   2   4   7 65887.3 2730.08   2
  -2   4  -7 65173.0 3275.00   1
  -2   4  -7 61067.0 2328.00   7
  -2   4  -7 65741.3 2393.67  18
   2   4   7 64965.7 2262.65  19
   2   4   7 64522.6 2226.93  16
   2  -4   7 63738.6 3105.11  14
   2  -4   8 11950.8 870.413  16
   2   4   8 11278.1 826.694  19
  -2  -4  -8 10384.3 777.433  12
   2   4   8 10940.1 817.891  16
   2   4   8 11293.2 1078.18   2
   2  -4   8 10777.6 1251.57  14
  -2   4  -8 11720.5 918.550   7
  -2  -4  -8 11048.9 862.007  11
  -2  -4  -8 11346.6 1444.63  13
  -2   4  -8 12175.6 1390.24   1
  -2   4  -8 10050.3 870.113  18
   2   4   9 552.954 229.481  16
  -2   4  -9 872.315 512.308   1
  -2   4  -9 522.178 216.162   7
  -2  -4  -9 485.387 195.357  12
   2  -4   9 23.0574 174.919  16
   2  -4   9 343.045 294.423  14
  -2   4  -9 728.759 306.396  18
   2   4   9 276.596 166.477  19
  -2  -4  -9 732.943 299.307  11
   2  -4  10 44726.5 2764.07  14
   2  -4  10 44685.1 1910.38  16
  -2  -4 -10 47434.7 1956.19  12
  -2   4 -10 46025.3 2088.38  18
  -2  -4 -10 46495.8 2027.99  11
   2   4  10 46989.5 1932.51  16
  -2   4 -10 44499.9 2072.99   7
  -2   4 -10 44785.9 2934.32   1
  -2  -4 -10 48250.6 3328.18  13
   2  -4  11 24501.8 1350.52  16
  -2  -4 -11 25975.9 1462.77  11
   2   4  11 24193.9 1341.75  16
  -2   4 -11 26740.0 1521.96   7
  -2   4 -11 24884.3 1479.38  18
  -2  -4 -11 23829.5 1355.12  12
   2  -4  12 5563.65 603.238  16
  -2   4 -12 5453.79 672.714  18
  -2  -4 -12 5690.15 673.024  11
   2   4  12 5266.56 594.073  16
  -2   4 -12 5136.50 654.771   7
   2   4  13 10942.4 830.231  16
  -2   4 -13 12437.8 945.839   7
   2  -4  13 11971.7 827.323  16
  -2   4 -13 11919.9 929.205  18
  -2  -4 -14 3084.91 479.653  11
  -2   4 -14 3407.99 467.503   7
  -2  -4 -14 3170.39 450.565   7
   2   4  14 3886.23 464.320  16
  -2   4 -14 3201.59 469.100  18
   2  -4  14 2975.13 377.375  16
   2  -4  15 36531.6 1270.03  16
  -2   4 -15 39123.7 1484.17   7
   2   4  15 36993.2 1442.43  16
  -2   4 -15 34674.9 1433.24  18
  -2  -4 -15 37722.8 1522.28   7
  -2  -4 -15 36427.1 1561.99  11
   2   4  16 19577.8 870.037  16
   2   4  16 19855.8 966.797   6
  -2  -4 -16 18335.2 928.819  11
  -2  -4 -16 20720.1 940.401   7
  -2   4 -16 18434.1 832.982  18
   2   5 -16 13449.8 654.337  17
   2  -5 -16 13390.3 777.965   7
  -2   5  16 14057.2 695.759  16
   2  -5 -16 13449.0 843.953  11
   2  -5 -15 143.926 196.239  11
  -2   5  15 182.075 144.957  16
   2  -5 -14 63155.7 2363.38  12
   2   5 -14 67667.2 2317.31  18
  -2   5  14 68968.2 2321.61  16
   2  -5 -14 67355.2 2546.93  11
   2   5 -13 2444.84 437.451  18
   2  -5 -13 1277.47 366.983  11
   2  -5 -13 1916.70 395.521  12
  -2   5  13 1944.90 379.719  16
   2  -5 -12 9669.81 913.998  11
  -2   5  12 10273.5 852.349  16
   2   5 -12 8456.59 804.167  18
   2  -5 -12 9562.86 862.204  12
   2  -5 -11 1883.40 435.894  12
   2   5 -11 1718.65 411.849   7
   2  -5 -11 1267.94 393.459  11
   2   5 -11 2421.42 451.001  18
  -2   5  11 1620.92 381.816  16
  -2   5  10 91380.7 3134.15  16
   2  -5 -10 90711.6 3188.63  12
   2   5 -10 91938.9 3099.68   7
   2  -5 -10 89175.2 3214.14  11
   2   5 -10 97162.3 3215.74  18
  -2  -5   9 15463.5 1535.39  14
   2   5  -9 17060.0 1151.49  18
   2  -5  -9 14707.3 1083.29  12
   2   5  -9 16598.6 1617.61   1
   2  -5  -9 14780.3 1101.54  11
   2   5  -9 16821.4 1087.07   7
  -2   5   9 16238.9 1470.42  15
  -2   5   8 795.159 242.137  19
  -2   5   8 1414.61 436.048  15
   2   5  -8 1614.95 397.004  18
   2  -5  -8 739.011 293.083  12
  -2  -5   8 1222.13 459.491  14
   2   5  -8 664.987 400.012   1
   2  -5  -8 940.249 322.798  11
   2   5  -7 16777.8 1524.66   1
   2  -5  -7 18395.4 1167.91  12
   2   5  -7 18269.4 1138.57  18
   2   5  -7 17685.2 1511.09   3
  -2   5   7 18333.1 1097.30  19
   2  -5  -7 16785.6 1103.03  11
  -2  -5   7 16392.1 1526.36  14
  -2   5   7 21656.4 1646.81  15
   2  -5  -6 72950.2 2643.65   5
  -2  -5   6 76480.3 3420.39  14
   2   5  -6 69952.8 2510.13  18
   2  -5  -6 68369.5 2531.27  12
   2   5  -6 73289.4 3273.11   3
   2   5  -6 70485.0 3215.81   1
   2  -5  -6 73079.8 2550.60  11
  -2   5   6 73534.1 2510.22  19
  -2   5   6 71890.4 3172.88  15
   2  -5  -5 1375.80 336.086   5
  -2  -5   5 1069.22 371.892  14
   2   5  -5 1527.82 454.317   3
  -2   5   5 1839.87 469.717  15
   2   5  -4 25061.1 1762.13   2
  -2  -5   4 26005.8 1826.14  14
   2   5  -4 24474.3 1725.14   3
  -2   5   4 25391.6 1676.69  15
   2   5  -3 4048.29 764.096   2
  -2   5   3 3105.31 609.523  15
  -2  -5   3 3734.36 721.948  14
   2   5  -3 3785.69 607.814  15
   2   5  -3 3176.18 668.434   3
   2   5  -2 145446. 4448.65  15
  -2  -5   2 143936. 5007.36  14
   2   5  -2 149150. 5016.29   3
   2   5  -2 160723. 5019.74   2
  -2   5   2 145240. 4754.97  15
  -2   5   1 6822.07 814.998  15
  -2  -5   1 5396.89 793.100  14
   2   5  -1 5462.07 748.545   2
   2  -5  -1 5635.97 676.845  14
   2   5  -1 5658.03 645.073  15
   2   5  -1 6931.82 875.617   3
  -2  -5   0 66969.8 2583.93  13
  -2  -5   0 60991.9 2828.89  14
   2  -5   0 65444.9 2641.96  14
  -2   5   0 65443.4 2767.89  15
   2   5   0 64049.0 2909.87   3
   2   5   0 66490.8 2482.07  15
   2   5   0 60012.3 2709.30   2
   2   5   1 1684.71 562.435   3
  -2  -5  -1 1105.16 439.091  14
   2  -5   1 1533.40 447.587  14
  -2  -5  -1 969.974 397.124  13
   2   5   1 994.534 289.363  15
   2   5   1 996.329 397.254   2
  -2   5  -1 1247.45 451.671  15
  -2   5  -2 6106.49 788.017  15
   2   5   2 6107.86 850.132   3
   2  -5   2 6255.97 787.315  14
   2   5   2 5430.72 747.151   2
  -2  -5  -2 6407.27 814.789  14
  -2  -5  -2 5552.37 778.888  13
  -2   5  -3 4714.47 711.350   3
  -2  -5  -3 4991.63 699.240  14
  -2  -5  -3 4472.27 754.397  13
   2  -5   3 5909.41 802.615  14
  -2   5  -3 5541.37 787.517  15
   2   5   3 5432.15 753.030   2
  -2  -5  -4 122762. 3780.24  11
  -2  -5  -4 125184. 4250.52  14
  -2   5  -4 127406. 4529.41  15
  -2  -5  -4 123024. 4642.51  13
   2  -5   4 123050. 4497.39  14
   2   5   4 138067. 4450.74   2
  -2   5  -4 123691. 4211.61   3
   2   5   4 131368. 3791.69  19
  -2   5  -5 1319.45 302.055  18
   2  -5   5 1913.26 383.312  16
   2  -5   5 1204.48 569.682  14
  -2  -5  -5 1990.84 606.357  13
   2   5   5 1500.52 379.557  19
  -2  -5  -5 1368.02 406.799  11
  -2   5  -5 1888.42 405.428  19
   2   5   5 1519.72 462.895   2
   2   5   5 1473.73 317.208  17
  -2   5  -5 2310.94 604.538  15
   2  -5   6 6097.87 920.238  14
  -2   5  -6 5551.78 565.191  19
  -2  -5  -6 5712.00 966.476  13
   2   5   6 5913.40 855.289   3
  -2   5  -6 6384.09 642.423  18
  -2  -5  -6 7038.32 734.937  11
   2   5   6 5087.19 593.759  19
   2   5   6 6034.40 606.402  17
  -2   5  -6 5838.36 926.726   1
   2  -5   6 7370.06 682.033  16
  -2   5  -7 2594.95 629.243   1
   2  -5   7 1436.39 295.948  16
   2   5   7 1524.49 368.841  19
   2  -5   7 1793.73 567.892  14
  -2  -5  -7 341.956 385.607  13
  -2   5  -7 2797.93 421.402  19
  -2  -5  -7 1910.93 418.382  11
  -2   5  -7 2138.33 390.874   7
  -2   5  -7 1589.02 360.037  18
  -2  -5  -8 39993.4 1927.34  11
  -2   5  -8 45474.7 1977.09   7
   2   5   8 44467.8 1919.29  19
  -2   5  -8 44155.8 2837.43   1
   2  -5   8 41814.1 2586.12  14
  -2  -5  -8 43501.6 2943.08  13
  -2   5  -8 43625.9 1916.20  18
  -2   5  -8 43530.3 1732.69  19
   2  -5   8 39879.8 1776.99  16
   2   5   8 43835.1 1887.83  16
   2   5   9 21060.6 1248.11  16
  -2  -5  -9 21245.4 1352.93  11
  -2   5  -9 22137.3 1339.57   7
   2   5   9 21988.2 1262.52  19
   2  -5   9 19423.7 1181.02  16
  -2   5  -9 21298.3 1294.42  18
  -2   5 -10 39633.1 1863.96  18
  -2   5 -10 46106.7 2000.11   7
   2   5  10 42859.1 1874.81  16
  -2  -5 -10 40765.7 1980.26  11
   2  -5  10 42431.4 1805.17  16
  -2   5 -11 7644.13 751.026   7
  -2  -5 -11 6969.45 768.924  11
  -2   5 -11 5249.91 640.749  18
   2  -5  11 6768.35 644.458  16
   2   5  11 6636.40 673.530  16
   2   5  12 33061.0 1527.96  16
   2  -5  12 32021.8 1408.03  16
  -2   5 -12 34791.6 1596.80  18
  -2  -5 -12 32628.9 1662.82  11
  -2   5 -13 659.400 259.176  18
   2  -5  13 729.521 198.939  16
  -2  -5 -13 736.624 287.474  11
   2   5  13 520.130 248.418  16
  -2   5 -14 37436.0 1451.04  18
   2   5  14 37760.6 1472.20  16
  -2  -5 -14 37953.1 1526.56   7
  -2  -5 -14 36691.8 1589.35  11
   2   5  15 149.549 128.390  16
   2   5  15 178.563 118.005   6
  -2   5 -15 364.098 147.839  18
  -2  -5 -15 221.625 123.420   7
  -2  -5 -15 133.054 129.933  11
  -2   6  15 0.86566 103.670  16
   2   6 -15 101.905 93.7208  17
   2  -6 -15 109.989 143.441  11
   2  -6 -15 137.315 131.719   7
   2  -6 -14 15369.8 858.259  12
  -2   6  14 16929.1 882.097  16
   2  -6 -14 17533.2 994.972  11
   2   6 -14 16439.1 831.099  17
   2  -6 -13 1218.02 292.340  12
   2   6 -13 1254.29 296.280  17
   2  -6 -13 582.466 278.507  11
  -2   6  13 1119.19 285.464  16
  -2   6  12 21033.3 1178.35  16
   2  -6 -12 19196.8 1142.94  12
   2  -6 -12 20981.9 1268.97  11
  -2   6  11 2089.61 411.681  16
   2  -6 -11 2792.44 470.961  12
   2  -6 -11 2809.15 496.282  11
  -2   6  10 4172.32 571.177  16
   2  -6 -10 4804.70 649.957  11
   2  -6 -10 4017.89 569.731  12
   2  -6  -9 440.024 275.468  11
   2  -6  -9 670.627 344.595  12
  -2   6   9 744.994 288.647  19
   2  -6  -8 102102. 3457.72  12
   2  -6  -8 106877. 3518.90  11
  -2   6   8 108687. 3435.45  19
  -2   6   7 9112.52 1099.09  15
  -2  -6   7 8416.41 1115.47  14
   2  -6  -7 6988.07 736.892  12
   2  -6  -7 7353.74 767.410  11
  -2   6   7 7082.26 720.996  19
   2   6  -6 8134.95 1082.60   3
  -2   6   6 6570.28 937.341  15
   2  -6  -6 6846.99 722.838  12
   2  -6  -6 6269.63 677.224  11
  -2  -6   6 7327.28 1027.00  14
  -2   6   6 7072.53 721.895  19
  -2   6   5 1613.64 557.225  15
  -2   6   5 1356.98 327.842  19
   2  -6  -5 1760.89 379.755  11
   2  -6  -5 1996.68 394.017  12
   2   6  -5 1600.63 354.308  17
   2  -6  -5 1952.20 419.646   5
   2   6  -5 1621.51 350.227  19
   2   6  -5 2566.01 588.226   3
  -2  -6   5 1317.37 527.233  14
  -2   6   4 39029.4 2255.53  15
  -2   6   4 38255.1 1734.50  19
   2   6  -4 40279.5 2411.97   3
  -2  -6   4 35583.1 2327.14  14
   2   6  -4 37965.9 1694.71  17
   2  -6  -4 37627.9 1739.03  12
   2  -6  -4 37776.7 1792.94   5
   2   6  -4 35445.2 1602.54  19
   2  -6  -4 39771.6 1735.67  11
   2   6  -3 6325.18 679.946  17
  -2   6   3 4479.36 592.413  19
   2   6  -3 6362.03 963.094   3
  -2  -6   3 6084.21 958.465  14
   2  -6  -3 5352.38 590.205  11
   2   6  -3 4694.13 573.115  19
   2  -6  -3 4836.91 606.231   5
  -2   6   3 5118.42 816.629  15
  -2   6   2 78101.6 2674.37  19
   2  -6  -2 82374.0 2630.51  11
   2  -6  -2 77710.2 2698.83   5
   2   6  -2 79859.5 3500.14   2
  -2   6   2 79592.0 3302.64  15
   2   6  -2 76529.7 3497.54   3
   2   6  -2 75320.6 2644.42  19
   2   6  -2 77388.0 2639.09  17
  -2  -6   2 77853.8 3570.29  14
  -2  -6   1 648.733 314.354  14
   2  -6  -1 575.911 256.695   5
   2  -6  -1 126.885 161.454  11
  -2   6   1 920.312 307.168  19
   2   6  -1 726.254 378.344   2
   2   6  -1 1031.23 295.859  17
   2   6  -1 105.209 326.400   3
   2   6  -1 624.001 283.858  19
  -2   6   1 926.394 376.576  15
   2   6   0 31889.6 2020.95   2
  -2   6   0 31277.9 1475.77  19
   2   6   0 30266.7 1463.61  17
   2   6   0 29193.3 1497.04  19
   2   6   0 30502.5 2079.43   3
  -2   6   0 29815.3 1883.49  15
  -2  -6   0 28626.0 2022.32  14
   2  -6   0 32619.4 1480.47   5
  -2  -6  -1 3877.87 832.324  14
  -2   6  -1 4024.26 774.241   3
  -2   6  -1 3541.12 726.826  15
   2   6   1 5476.53 928.104   3
   2   6   1 3141.95 740.535   2
   2  -6   1 3458.41 521.105   5
   2   6   1 4816.05 656.294  19
   2  -6   1 3522.24 674.700  14
  -2   6  -1 2992.96 560.043  19
   2   6   1 3880.48 569.034  17
   2   6   2 154143. 4515.80  19
   2   6   2 166846. 5394.54   2
  -2  -6  -2 150595. 5299.11  14
   2  -6   2 156505. 5161.58  14
  -2   6  -2 154503. 4195.13  17
  -2   6  -2 153546. 4306.28  19
  -2  -6  -2 161254. 4543.55  11
   2  -6   2 155892. 4367.18  16
  -2   6  -2 156497. 5213.98   3
   2   6   2 152906. 4356.13  17
   2   6   2 147979. 5391.89   3
  -2   6  -2 156392. 5174.37  15
   2  -6   2 154552. 4205.57   5
   2  -6   3 60.2724 185.583  16
  -2   6  -3 383.366 276.696  15
  -2  -6  -3 449.909 205.772  11
   2   6   3 708.585 292.831  19
   2   6   3 384.962 184.786  17
  -2  -6  -3 170.094 258.564  13
  -2   6  -3 676.902 288.161  19
  -2   6  -3 110.648 220.053   3
   2  -6   3 646.606 339.664  14
   2  -6   3 158.351 185.967   4
  -2   6  -4 8794.41 727.173  19
   2  -6   4 8627.52 733.311  16
   2  -6   4 9668.51 732.776   4
  -2   6  -4 8223.82 1001.13  15
   2   6   4 7361.34 758.477  19
  -2  -6  -4 8071.91 1090.21  13
   2   6   4 8272.49 1066.65   3
  -2  -6  -4 7313.40 755.039  11
   2  -6   4 8731.33 1068.73  14
   2   6   4 8578.77 767.435  17
  -2  -6  -5 2033.83 453.739  11
   2   6   5 1931.54 531.276   3
   2   6   5 1519.81 393.764  19
  -2  -6  -5 2533.37 653.513  13
   2  -6   5 1230.54 434.928  14
   2  -6   5 1962.26 369.584  16
  -2   6  -5 1422.53 326.292  18
   2   6   5 1545.29 372.221  17
  -2   6  -5 1874.63 356.015  19
   2   6   6 70615.6 2686.44  19
   2  -6   6 68763.4 3338.05  14
  -2   6  -6 71051.1 2415.24  19
   2  -6   6 69197.4 2444.22  16
  -2  -6  -6 67170.3 3613.46  13
  -2   6  -6 72384.6 3557.87   1
  -2  -6  -6 65756.7 2689.45  11
  -2   6  -6 70721.1 2448.70  18
  -2   6  -7 6376.50 637.739  18
   2  -6   7 6817.79 655.300  16
   2   6   7 6670.73 743.216  19
  -2  -6  -7 5084.02 668.693  11
  -2   6  -7 6837.72 629.542  19
   2   6   7 7439.92 741.657  16
  -2   6  -8 29933.5 1481.35  18
   2   6   8 29150.7 1555.13  19
  -2  -6  -8 28823.3 1626.50  11
   2  -6   8 28479.3 1401.62  16
   2   6   8 29257.1 1521.50  16
  -2   6  -8 29800.8 1337.04  19
  -2  -6  -9 2671.67 533.965  11
  -2   6  -9 3171.14 466.643  18
   2  -6   9 2581.22 391.570  16
   2   6   9 2708.09 467.160  19
   2   6   9 2751.99 460.629  16
   2  -6  10 58106.3 2054.34  16
  -2   6 -10 61630.9 2233.11  18
  -2  -6 -10 58863.6 2413.92  11
   2   6  10 59335.3 2251.13  16
  -2   6 -11 7825.06 680.321  18
  -2  -6 -11 8322.84 810.686  11
   2   6  11 7873.77 691.570  16
   2  -6  11 8369.08 610.162  16
   2   6  11 6829.53 606.334   6
   2   6  12 18433.1 966.795   6
  -2   6 -12 19728.2 1015.29  18
  -2  -6 -12 18908.2 1138.77  11
   2   6  12 20265.2 1053.57  16
   2  -6  12 20117.3 889.001  16
   2   6  13-78.0024 121.269   6
   2   6  13 252.160 161.455  16
  -2  -6 -13 246.391 196.158  11
  -2  -6 -14 7497.78 556.915  11
  -2  -6 -14 7777.51 516.174   7
  -2   6 -14 8431.16 483.026  17
   2   6  14 7436.96 488.661  16
   2   7 -13 446.241 147.687  17
   2  -7 -13 272.458 143.043  11
  -2   7  13 544.596 168.789  16
   2  -7 -12 4537.85 409.502  12
   2   7 -12 4159.90 418.804  17
   2  -7 -12 4147.16 465.972  11
  -2   7  12 4443.92 466.374  16
  -2   7  11 5484.23 559.650  16
   2  -7 -11 5227.90 501.805  12
   2  -7 -11 4844.53 543.228  11
   2   7 -11 5363.49 522.998  17
   2   7 -10 16870.3 988.704  17
  -2   7  10 18061.6 1079.98  16
   2  -7 -10 15418.7 945.460  12
   2  -7 -10 17981.5 1085.77  11
   2  -7  -9 12570.4 936.441  11
  -2   7   9 12372.4 869.251  19
   2  -7  -9 12887.5 901.797  12
   2   7  -9 15651.6 971.583  17
   2   7  -8 3543.82 481.977  17
   2  -7  -8 3502.56 514.316  11
   2  -7  -8 3849.87 529.837  12
  -2   7   8 2781.93 457.850  19
   2  -7  -7 20219.4 1214.37  11
   2  -7  -7 20876.0 1215.77  12
   2   7  -7 21658.1 1218.52  17
  -2   7   7 19247.5 1209.35  19
   2  -7  -6 30683.0 1539.41  12
  -2   7   6 31058.7 1596.71  19
   2  -7  -6 33509.2 1594.49  11
   2   7  -6 33034.8 1567.56  17
   2  -7  -5 21420.5 1229.36  11
   2   7  -5 20834.3 1152.46  19
  -2   7   5 18840.6 1214.75  19
   2  -7  -5 20303.3 1205.42  12
   2   7  -5 21640.6 1229.06  17
   2  -7  -4 32473.2 1641.08   5
   2  -7  -4 31070.4 1529.22  12
   2  -7  -4 33179.2 1548.87  11
   2   7  -4 30827.1 1489.58  19
   2   7  -4 31855.5 1537.65  17
  -2   7   4 30372.3 1581.73  19
  -2   7   3 7814.25 758.011  19
   2  -7  -3 6422.91 651.516  12
   2  -7  -3 6967.63 663.780  11
   2   7  -3 6708.85 672.335  17
   2   7  -3 7621.26 714.325  19
   2  -7  -3 6782.99 696.690   5
  -2   7   2 20062.0 1239.16  19
  -2   7   2 21714.8 1627.58  15
   2   7  -2 20887.3 1247.11  19
   2   7  -2 20375.8 1195.19  17
  -2  -7   2 19994.7 1722.23  14
   2   7  -2 20755.9 1756.35   3
   2  -7  -2 21918.5 1176.47  11
   2  -7  -2 21608.6 1250.51   5
  -2   7   1 116382. 3678.66  19
  -2  -7   1 112527. 4631.55  14
   2  -7  -1 125532. 3569.93  11
  -2   7   1 125057. 4741.50   3
   2   7  -1 127819. 4884.95   3
  -2   7   1 124637. 4468.53  15
   2   7  -1 117598. 3748.25  19
   2  -7  -1 124101. 3676.58   5
   2   7  -1 123786. 3690.15  17
  -2   7   0 1507.88 476.624   3
   2  -7   0 1946.64 358.259  11
   2   7   0 1941.51 602.425   3
   2  -7   0 1847.65 391.320   5
  -2   7   0 2190.47 444.958  19
  -2  -7   0 1949.89 419.217  11
   2   7   0 2058.54 486.597  19
   2   7   0 1524.37 362.941  17
  -2   7   0 1900.52 486.355  15
  -2   7  -1 2134.99 578.724   3
  -2   7  -1 1986.40 511.431  15
   2   7   1 846.550 285.994  19
   2  -7   1 1225.61 291.733   5
  -2   7  -1 2205.01 414.279  19
  -2  -7  -1 1627.94 388.265  11
   2   7   1 2198.59 380.376  17
   2  -7   1 1179.02 247.733  11
   2   7   2 6268.63 724.652  19
  -2  -7  -2 6240.62 687.580  11
   2  -7   2 6105.02 572.859   5
  -2   7  -2 5243.39 528.703  17
  -2   7  -2 5786.67 617.510  19
   2   7   2 6094.28 639.387  17
  -2   7  -3 49480.6 1990.86  19
  -2  -7  -3 51845.4 2204.74  11
   2   7   3 49135.1 2189.92  19
   2   7   3 52372.5 2038.44  17
  -2   7  -3 51062.1 1910.24  17
  -2  -7  -4 60423.1 2452.47  11
  -2   7  -4 61906.9 2178.80  17
   2   7   4 59875.3 2470.40  19
  -2   7  -4 58318.7 2206.50  19
   2   7   4 62758.5 2274.51  17
  -2   7  -5 4269.99 502.922  19
   2   7   5 3854.71 579.952  19
   2   7   5 5016.81 564.511  17
  -2   7  -5 3704.98 474.721  17
  -2  -7  -5 4161.02 599.022  11
  -2   7  -6-78.6308 172.632  19
   2   7   6 318.243 259.894  19
  -2  -7  -6 772.667 355.694  11
   2  -7   6 458.113 198.173  16
  -2   7  -6 185.790 196.311  17
  -2  -7  -7 1127.81 383.732  11
  -2   7  -7 599.320 220.108  19
  -2   7  -7 699.173 261.855  17
   2  -7   7 956.096 246.742  16
   2   7   7 681.528 309.001  19
   2   7   7 1115.44 331.374  16
  -2  -7  -8 32403.5 1617.56  11
   2  -7   8 29717.6 1304.06  16
   2   7   8 28121.3 1475.02  19
  -2   7  -8 32916.7 1441.56  17
  -2   7  -8 31057.1 1268.39  19
   2   7   8 29462.1 1445.11  16
   2   7   9 51635.3 1971.44  16
  -2   7  -9 56358.4 1957.62  17
  -2  -7  -9 54987.6 2162.45  11
   2  -7   9 51338.4 1772.76  16
  -2   7 -10 4550.88 460.335  17
  -2  -7 -10 4751.75 563.673  11
   2   7  10 4035.02 461.399  16
  -2   7 -11 2079.56 303.195  17
  -2  -7 -11 1758.40 343.925  11
   2   7  11 1642.97 279.728  16
  -2  -7 -12 2767.31 365.468  11
   2   7  12 2766.04 305.291  16
  -2   7 -12 3504.68 323.604  17
  -2   8  11 2050.21 261.347  16
   2  -8 -11 2410.83 263.467  11
   2   8 -11 2611.09 280.518  17
   2  -8 -10 4215.53 396.992  11
   2   8 -10 4680.05 418.568  17
  -2   8  10 4554.03 434.187  16
   2  -8  -9 20056.1 971.619  11
  -2   8   9 21738.8 1049.86  16
  -2   8   9 18626.1 910.295  19
   2   8  -9 19895.1 964.170  17
   2  -8  -8 226.571 149.256  11
  -2   8   8 143.315 162.232  19
   2   8  -8 251.747 164.805  17
   2  -8  -7 26793.9 1240.97  11
  -2   8   7 26566.8 1301.40  19
   2   8  -7 28286.6 1283.28  17
  -2   8   6 235.191 196.470  19
   2   8  -6 683.974 283.552  17
   2  -8  -6 202.137 184.840  11
   2  -8  -5 382.732 194.134  11
   2   8  -5 346.039 186.751  19
   2   8  -5-30.7625 206.155  17
  -2   8   5 277.355 230.327  19
   2   8  -4 141.352 191.870  17
   2   8  -4 163.865 175.614  19
  -2   8   4 586.549 277.187  19
   2  -8  -4-166.634 179.984  11
   2  -8  -3 116116. 3358.73  11
  -2   8   3 121556. 3655.89  19
   2   8  -3 119746. 3532.28  19
   2   8  -3 119646. 3497.85  17
  -2   8   2 5366.35 621.509  19
  -2  -8   2 6491.05 632.061  11
   2   8  -2 5444.06 618.743  19
   2   8  -2 5871.86 598.862  17
   2  -8  -2 4840.54 510.305  11
   2  -8  -1 2312.08 335.073  11
   2  -8  -1 2128.78 357.253   5
  -2   8   1 3107.51 487.545  19
   2   8  -1 2350.37 428.835  19
  -2  -8   1 2461.80 409.470  11
   2   8  -1 2158.39 368.329  17
   2  -8   0 2200.24 337.586   5
  -2  -8   0 2666.08 438.942  11
   2   8   0 2652.92 466.632  19
   2   8   0 2381.78 398.289  17
  -2   8   0 2717.26 444.120  19
   2   8   1 29065.2 1523.59  19
   2   8   1 30073.5 1386.89  17
  -2  -8  -1 28454.9 1442.63  11
  -2   8  -1 30405.5 1459.01  19
   2   8   2 15.8693 171.747  17
  -2  -8  -2 491.754 251.110  11
   2   8   2 481.831 290.162  19
  -2   8  -2 144.852 242.558  19
   2   8   3 15333.5 913.447  17
  -2   8  -3 16023.5 982.628  19
   2   8   3 17407.0 1144.03  19
  -2  -8  -3 18231.1 1098.78  11
   2   8   4 691.647 325.919  19
  -2   8  -4 979.742 249.851  17
  -2  -8  -4 964.743 313.006  11
   2   8   4 544.449 211.563  17
  -2   8  -4 523.199 239.829  19
   2   8   5 33930.9 1476.49  16
  -2   8  -5 36667.0 1414.71  17
  -2   8  -5 35446.9 1458.34  19
   2   8   5 34141.3 1633.75  19
  -2  -8  -5 39866.5 1698.95  11
  -2  -8  -6 820.624 269.215  11
  -2   8  -6 203.091 159.849  19
   2   8   6 832.805 239.804  16
   2   8   6 326.357 211.966  19
  -2   8  -6 553.526 186.467  17
  -2   8  -7 22186.3 973.499  19
  -2   8  -7 24231.4 1058.16  17
  -2  -8  -7 26611.3 1266.19  11
   2   8   7 23140.7 1100.86  16
   2   8   7 22998.3 1194.81  19
   2   8   8 20.1693 124.811  16
  -2   8  -8 13.4877 125.991  17
   2   8   8 254.365 186.393  19
  -2  -8  -8 68.0296 174.579  11
   2   8   9 2727.79 307.332  16
  -2  -8  -9 3131.30 383.190  11
  -2   8  -9 3243.92 316.371  17
  -2   8 -10 219.299 93.3395  17
  -2  -8 -10 329.337 142.977  11
   2   8  10 228.761 110.291  16
  -2   9   9 20124.4 745.122  16
  -2   9   8 1155.26 199.809  16
   2   9  -8 907.628 171.829  17
  -2   9   7 5071.36 412.850  16
  -2   9   7 5613.80 420.114  19
  -2  -9   7 5254.81 358.599  11
   2   9  -7 5191.32 395.809  17
  -2   9   6 2657.55 332.755  19
   2   9  -6 2711.50 308.910  17
  -2  -9   6 2776.98 289.655  11
  -2  -9   5 27441.1 1065.76  11
  -2   9   5 28282.3 1196.57  19
   2   9  -5 27204.9 1092.48  17
  -2   9   4 1568.16 304.162  19
  -2  -9   4 1492.64 247.777  11
   2   9  -4 1657.65 254.155  19
   2   9  -4 1367.36 254.418  17
   2   9  -3 685.770 205.205  19
   2   9  -3 520.009 194.154  17
  -2   9   3 836.641 238.574  19
  -2  -9   3 531.444 185.343  11
   2   9  -2 10009.8 632.518  17
  -2  -9   2 9550.62 633.905  11
   2   9  -2 10746.4 704.533  19
  -2   9   2 10426.1 730.092  19
  -2   9   1 27903.8 1261.83  19
   2   9  -1 27794.6 1245.35  19
   2   9  -1 28207.2 1134.76  17
  -2  -9   1 27714.5 1176.79  11
  -2   9   0 278.446 233.608  19
   2   9   0 63.5130 186.352  19
  -2  -9   0 284.897 191.208  11
   2   9   0 154.883 134.237  17
   2   9   1 4093.94 376.338  17
  -2   9  -1 4002.79 446.911  19
   2   9   1 4595.23 496.541  19
  -2  -9  -1 4748.35 453.812  11
  -2   9  -2 333.497 224.612  19
   2   9   2 712.933 251.991  19
  -2  -9  -2 763.100 223.082  11
   2   9   3 28896.1 1268.54  19
  -2   9  -3 29036.7 1174.53  19
  -2  -9  -3 27898.5 1168.52  11
   2   9   3 24902.2 1003.30  16
  -2   9  -4 20105.0 913.060  19
   2   9   4 19169.4 828.092  16
  -2  -9  -4 20620.4 974.538  11
   2   9   4 21700.0 1046.64  19
   2   9   5 25314.5 958.331  16
  -2   9  -5 25435.9 998.346  19
  -2  -9  -5 30027.9 1148.37  11
   2   9   5 28378.4 1176.19  19
  -2   9  -6 304.886 118.745  19
   2   9   6 374.549 113.305  16
  -2  -9  -6 522.800 172.314  11
  -2  -9  -7 7733.38 484.228  11
  -2  10   3 14958.1 636.148  19
  -2  10   2 12422.7 587.880  19
  -2  10   1 1656.98 215.054  19
  -2  10   0 1501.31 202.289  19
   2  10   0 1267.23 179.672  19
   2  10   1 14488.9 628.286  19
  -2  10  -1 15418.5 646.368  19
   2  10   2 8847.83 460.295  19
   3   0 -19 149.400 102.036   7
   3   0 -19 29.2946 153.122   8
   3   0 -18 39022.0 1556.09   7
   3   0 -18 43038.3 1814.29   8
   3   0 -17-270.038 300.039   8
   3   0 -17 274.346 212.560   7
   3   0 -16 42466.8 1828.27   7
   3   0 -16 44562.6 2244.97   8
   3   0 -15-310.073 375.193   8
   3   0 -15-101.586 222.380   7
   3   0 -15 141.675 244.984  11
   3   0 -14 593.168 288.697  11
   3   0 -14 390.752 360.270   8
   3   0 -14 783.715 261.358   7
   3   0 -13 100.496 382.767   1
   3   0 -13-6.48593 301.043   8
   3   0 -13 95.6074 182.311  12
   3   0 -13 406.170 234.796  11
   3   0 -13 64.4263 146.831   7
   3   0 -12 119992. 4189.89   8
   3   0 -12 121837. 3502.21  12
   3   0 -12 120249. 3505.63   7
   3   0 -12 120217. 4415.86   1
   3   0 -12 124818. 3736.63  11
   3   0 -11 1.43074 120.755   7
   3   0 -11-105.108 134.390  12
   3   0 -11 27.1824 182.728   1
   3   0 -11 210.782 146.014  11
   3   0 -11 239.681 340.856   8
   3   0 -10 14043.3 1103.46   1
   3   0  -9 49.4188 180.271   1
   3   0  -8 6310.50 623.277   3
   3   0  -8 7497.86 682.852   1
  -3   0   8 7395.42 506.320  14
   3   0  -7 160.249 186.427   1
   3   0  -7 171.140 187.464   3
  -3   0   7 91.7149 121.687  14
   3   0  -6 44697.1 1591.09   1
  -3   0   6 45727.9 1392.48  14
   3   0  -6 45762.7 1625.52   3
  -3   0   5 172.714 119.935  14
   3   0  -5 66.3028 110.594   1
   3   0  -5 36.7155 132.837   3
   3   0  -4 4331.30 340.032   1
   3   0  -4 4134.67 376.499   3
  -3   0   4 4381.49 340.008  14
  -3   0   3 240.859 119.423  14
   3   0  -3 49.8272 110.777   2
   3   0  -3 136.979 91.9972   1
   3   0  -3 143.369 134.345   3
   3   0  -2 843859. 17657.4   3
   3   0  -2 838399. 17631.1   2
   3   0  -1 389.247 99.8761   2
  -3   0   1 95.0331 72.2086  15
   3   0  -1 177.007 118.506   3
   3   0   0 33431.3 1012.87   2
   3   0   0 36098.9 964.944   3
  -3   0  -1 11.9185 75.3162   1
   3   0   1 36.9835 55.3218   3
  -3   0  -1 8.98752 70.5899  15
  -3   0  -1 22.8548 130.429  13
  -3   0  -2 921813. 17769.5  13
  -3   0  -2 895990. 17548.2   1
  -3   0  -3 69.2932 137.322  13
  -3   0  -3 77.1582 102.914   1
   3   0   3 3.16165 142.946  14
   3   0   4 254113. 5926.93  14
  -3   0  -4 234334. 5950.04  13
  -3   0  -4 246582. 5800.52   1
  -3   0  -5 196.049 194.810  13
   3   0   5 120.767 151.980  14
  -3   0  -5-71.6121 154.192   1
  -3   0  -6 246065. 6092.76   1
  -3   0  -6 232283. 6234.58  13
  -3   0  -7 188.664 224.080  13
  -3   0  -7-102.536 210.198   1
  -3   0  -8 104250. 3809.65  13
  -3   0  -8 104136. 3553.29   1
  -3   0  -9 180.699 208.342   1
  -3   0  -9 3.65696 254.469  13
  -3   0 -10 5623.50 551.232  11
  -3   0 -10 5437.00 546.513   7
  -3   0 -10 5040.29 602.560  18
   3   0  10 6623.74 596.823  16
  -3   0 -10 5808.48 816.558   1
  -3   0 -11-23.4321 165.875   1
  -3   0 -11 7.08668 151.121  11
  -3   0 -11 91.2800 170.226   7
   3   0  11-34.5723 184.542  16
  -3   0 -11-335.219 270.932  18
  -3   0 -12 72132.7 2887.34  18
  -3   0 -12 74908.8 2594.84   7
  -3   0 -12 71722.2 2544.89  11
   3   0  12 75778.7 2564.64  16
   3   0  13-7.42720 210.594  16
  -3   0 -13-497.448 220.037  11
  -3   0 -13-275.443 286.581  18
  -3   0 -13-169.035 208.334   7
  -3   0 -14 3108.34 566.725  18
  -3   0 -14 2958.82 465.070   7
  -3   0 -14 2359.71 410.990  11
   3   0  14 3175.43 457.841  16
  -3   0 -15-181.271 219.675   7
   3   0  15 31.9379 164.601  16
  -3   0 -15-329.327 300.129  18
  -3   0 -16 43242.4 1896.10   8
  -3   0 -16 41600.8 1647.12   7
   3   0  16 42145.9 1582.17  16
  -3   0 -16 42591.6 1752.06  18
   3   0  17-142.775 113.908  16
  -3   0 -17 108.174 127.480   7
  -3   0 -17 81.9188 171.912   8
   3  -1 -19 19256.9 913.979   8
   3   1 -19 22447.9 965.689   8
   3   1 -18 40147.9 1538.00   7
   3  -1 -18 39490.0 1573.27   7
   3   1 -18 44408.1 1746.28   8
   3  -1 -18 41135.8 1732.83   8
   3   1 -17 1068.58 409.672   8
   3  -1 -17 291.517 329.895   8
   3  -1 -17 1139.42 318.176   7
   3   1 -17 847.456 254.224   7
   3   1 -16-441.638 365.860   8
   3   1 -16-26.9320 174.545   7
   3  -1 -16-185.963 374.345   8
   3  -1 -16 188.968 191.801   7
   3  -1 -16 86.9617 321.696  11
   3  -1 -15 3803.88 594.535  11
   3  -1 -15 3933.59 518.441   7
   3   1 -15 4911.64 733.929   8
   3  -1 -15 3122.45 623.887   8
   3   1 -15 4288.43 567.602   7
   3   1 -14 94151.1 3120.67   7
   3  -1 -14 98400.9 3119.60  12
   3   1 -14 94407.9 3343.36  18
   3   1 -14 96258.3 3675.76   8
   3  -1 -14 99346.1 3357.41  11
   3  -1 -14 89358.7 3031.81   7
   3  -1 -14 92440.9 3655.86   8
  -3   1  14 99517.6 2900.68  16
   3  -1 -13 33780.7 1542.03  12
   3  -1 -13 32649.1 1500.19   7
   3   1 -13 31060.5 1659.88  11
   3   1 -13 33501.5 2206.50   1
  -3   1  13 32350.6 1383.37  16
   3   1 -13 31158.2 1737.76  18
   3   1 -13 31585.6 1530.35   7
   3  -1 -13 35276.6 1713.87  11
   3   1 -13 33125.7 1927.54   8
   3  -1 -13 32828.5 1932.34   8
   3  -1 -13 33169.6 2155.72   1
  -3   1  12 7440.24 580.335  16
   3  -1 -12 7756.72 895.883   8
   3   1 -12 7497.46 794.388  18
   3   1 -12 8825.37 719.072   7
   3  -1 -12 8770.35 1013.98   1
   3  -1 -12 8335.47 691.242  12
   3   1 -12 8710.66 1030.67   1
   3  -1 -12 7871.63 734.408  11
   3   1 -12 8352.83 926.675   8
   3   1 -12 8385.03 780.275  11
   3  -1 -11 1633.82 424.903   1
   3   1 -11 1917.55 490.471   1
   3  -1 -11 1132.42 320.250  11
   3   1 -11 1695.48 313.434   7
   3   1 -11 1301.77 315.367  11
   3   1 -11 1871.22 476.376   8
   3  -1 -11 1297.44 278.783  12
   3   1 -10 74410.6 2930.43   1
   3  -1 -10 75339.4 2926.48   1
   3   1  -9 35088.1 1744.98   1
  -3  -1   9 32928.5 1542.32  14
   3  -1  -9 37217.8 1768.34   1
   3   1  -9 33383.7 1631.52   3
   3   1  -8 59162.1 2192.50   3
   3  -1  -8 61233.4 2317.11   1
  -3  -1   8 65837.3 2266.19  14
   3   1  -8 60671.6 2290.08   1
   3  -1  -7 108.529 168.683   1
   3   1  -7 679.132 239.905   3
  -3  -1   7 212.764 198.090  14
   3   1  -7 320.871 191.257   1
   3   1  -6 218189. 5580.94   3
  -3  -1   6 238755. 5815.31  14
   3  -1  -6 236018. 5657.74   1
   3   1  -6 227810. 5533.89   1
   3   1  -5 39577.7 1348.42   1
  -3  -1   5 37378.4 1575.68  14
   3   1  -5 39113.2 1427.03   3
   3  -1  -5 37182.2 1398.61   1
  -3  -1   4 79075.9 2502.64  14
   3   1  -4 79711.7 2309.52   3
   3  -1  -4 79941.2 2249.35   1
   3   1  -4 77243.7 2605.24   2
   3   1  -4 82814.6 2138.83   1
  -3   1   3 84846.1 2299.52  15
   3   1  -3 87749.1 2353.10   3
   3   1  -3 80532.8 2584.78   2
   3   1  -3 83794.4 2091.18   1
  -3   1   2 46237.5 1429.86  15
   3   1  -2 47041.8 1153.31   1
  -3  -1   2 49658.3 1330.86  13
   3   1  -2 46857.9 1594.24   2
   3   1  -2 47048.5 1461.59   3
   3  -1  -1 360830. 7709.91  14
   3   1  -1 362081. 7909.76   3
   3   1  -1 352825. 8004.10   2
  -3   1   1 364563. 8041.22  15
  -3  -1   1 367610. 7845.51  13
   3  -1   0 343857. 7471.88  14
   3   1   0 344100. 7470.95   3
  -3  -1   0 343233. 7518.45  13
  -3   1   0 337101. 7799.59  15
   3   1   0 342410. 7588.69   2
   3   1   1 271935. 5413.79   2
  -3  -1  -1 264846. 4982.74   1
  -3  -1  -1 274515. 5411.41  13
   3   1   1 273203. 5174.52   3
   3  -1   1 275899. 5404.41  14
  -3   1  -1 257820. 5598.93  15
  -3   1  -2 29722.4 1177.92  13
  -3  -1  -2 32915.4 1243.81  13
  -3  -1  -2 34184.9 1034.51   1
  -3   1  -2 31449.5 1260.75  15
   3   1   2 31847.1 991.025   3
   3   1   2 34567.7 1249.17   2
   3  -1   2 32283.0 1241.50  14
  -3   1  -3 22186.9 1036.58  15
  -3  -1  -3 22405.3 886.789   1
   3   1   3 22357.2 1036.96   2
  -3   1  -3 20945.4 969.973  13
  -3  -1  -3 21951.5 1060.35  13
   3   1   3 22487.5 743.311   3
   3  -1   3 23676.5 1089.96  14
  -3  -1  -4 115745. 3270.81  13
  -3  -1  -4 113411. 2976.90   1
  -3   1  -4 103922. 3026.71  13
  -3   1  -4 116581. 3234.64   1
   3   1   4 106709. 2531.23   3
   3  -1   4 120036. 3291.38  14
   3  -1   5 159977. 4284.26  14
  -3  -1  -5 149183. 3913.14   1
  -3  -1  -5 150235. 4292.48  13
  -3   1  -5 152177. 4201.60   1
   3  -1   6 9044.99 803.593  14
  -3  -1  -6 9956.27 920.674  13
  -3   1  -6 7052.91 661.893  13
  -3   1  -6 8044.14 769.809   1
  -3  -1  -6 8536.89 684.468   1
  -3  -1  -7 377.982 294.193  13
  -3  -1  -7-13.5447 175.040   1
  -3   1  -7 70.8107 180.773   1
   3  -1   7 76.9253 200.164  14
  -3   1  -8 26012.2 1634.16   1
   3  -1   8 27205.7 1632.21  14
  -3  -1  -8 25656.2 1808.82  13
  -3  -1  -8 26388.2 1482.35   1
   3  -1   9 48309.3 2432.33  14
   3   1   9 52483.4 1853.03  16
   3   1   9 49381.0 2443.38   2
  -3  -1  -9 51387.1 2337.22   1
  -3   1  -9 54244.1 1947.18   7
   3  -1   9 51684.2 1875.03  16
  -3  -1  -9 51568.5 2882.03  13
  -3   1  -9 49790.0 2022.94  18
  -3   1  -9 50893.0 2560.64   1
  -3   1 -10 124606. 4696.90   1
  -3   1 -10 124871. 3921.03  18
  -3  -1 -10 125296. 5195.81  13
   3   1  10 120724. 4481.88   2
  -3   1 -10 128538. 3733.12   7
  -3  -1 -10 119201. 3532.48  11
  -3  -1 -10 123221. 4374.72   1
   3   1  10 127124. 3594.33  16
  -3   1 -10 129313. 3677.36  11
  -3  -1 -10 124254. 3836.98  18
   3   1  10 130319. 3464.90  10
   3  -1  10 131022. 3665.88  16
  -3  -1 -11 606.747 237.416  11
   3   1  11 473.499 301.603   2
  -3  -1 -11 240.102 191.493   7
  -3   1 -11 542.533 260.684   7
  -3   1 -11 170.676 264.233   1
  -3  -1 -11-102.468 206.916   1
  -3   1 -11 1377.83 315.791  11
  -3  -1 -11 825.898 325.018  18
   3   1  11 569.215 236.385  16
  -3   1 -11 40.1189 292.175  18
   3  -1  11 295.979 206.472  16
  -3   1 -12 1605.34 335.777  11
  -3  -1 -12 1762.19 353.983   7
  -3   1 -12 1685.15 375.085   7
   3  -1  12 2047.11 402.313  16
  -3  -1 -12 1567.03 412.231  18
   3   1  12 1617.67 343.851  16
  -3   1 -12 2434.14 525.704  18
  -3  -1 -12 1539.60 327.818  11
   3  -1  13 26617.8 1379.55  16
  -3   1 -13 27173.3 1459.87   7
   3   1  13 26714.6 1358.43  16
  -3  -1 -13 27334.8 1388.23   7
  -3  -1 -13 25541.8 1348.94  11
  -3   1 -13 27524.1 1641.15  18
  -3  -1 -13 28206.2 1688.59  18
  -3   1 -14 31517.6 1713.97  18
   3   1  14 32970.7 1483.23  16
  -3   1 -14 30446.1 1543.74   7
   3  -1  14 30850.2 1468.21  16
  -3  -1 -14 29485.3 1446.29  11
  -3  -1 -14 30124.7 1738.81  18
  -3  -1 -14 30984.5 1478.81   7
  -3   1 -15 9904.26 860.028  18
   3  -1  15 9655.85 733.163  16
  -3  -1 -15 8877.63 700.216  11
  -3   1 -15 10318.8 896.466   8
  -3   1 -15 9308.48 763.740   7
  -3  -1 -15 9769.09 769.759   7
  -3  -1 -15 10582.7 927.977  18
   3   1  15 9399.79 715.964  16
  -3   1 -16 4334.19 504.754  18
   3  -1  16 4127.93 436.057  16
   3   1  16 4552.17 465.093  16
  -3  -1 -16 3914.37 593.793   8
  -3  -1 -16 4204.25 468.051   7
  -3   1 -16 4332.39 480.603   7
  -3   1 -16 4562.47 523.488   8
  -3  -1 -16 4757.69 520.538  18
   3  -1  17 6037.74 423.654  16
   3   1  17 5277.18 424.477  16
  -3   1 -17 5862.83 453.802   7
  -3  -1 -17 5683.15 465.730   7
  -3   1 -17 5903.66 481.933   8
  -3   1 -17 5345.32 432.012  18
  -3  -1 -17 6389.35 570.038   8
   3   2 -18 294.944 184.753   8
   3   2 -18 460.397 176.796   7
   3  -2 -18 59.4178 177.178   8
   3  -2 -18 306.395 160.777   7
   3   2 -17 52972.1 2002.59   8
   3  -2 -17 50757.1 1910.07   7
   3  -2 -17 47403.6 1967.83   8
   3   2 -17 50184.7 1878.47   7
   3  -2 -17 51499.8 2117.39  11
   3   2 -16 11833.7 974.141   8
   3  -2 -16 14309.2 1076.83  11
   3   2 -16 13049.5 933.492   7
   3  -2 -16 12123.5 889.852   7
   3   2 -16 10412.2 827.514  18
   3  -2 -16 12280.3 994.981   8
  -3   2  16 12226.8 758.525  16
   3   2 -15 11862.8 1023.16   8
   3  -2 -15 10528.7 1003.12   8
   3   2 -15 10035.0 863.353   7
   3  -2 -15 11835.0 911.916  12
   3  -2 -15 10994.8 867.756   7
   3  -2 -15 12266.2 1029.71  11
   3   2 -15 11904.3 956.829  18
  -3   2  15 11115.8 763.626  16
  -3   2  14 611.117 215.054  16
   3   2 -14 142.906 215.115   7
   3  -2 -14 275.820 185.753   7
   3   2 -14 179.850 311.056   8
   3  -2 -14-128.315 251.357  12
   3   2 -14-302.269 213.539  18
   3  -2 -14 265.413 223.910  11
   3  -2 -14 239.864 299.342   8
  -3   2  13 69994.4 2308.28  16
   3   2 -13 63123.3 2463.66   7
   3   2 -13 67540.9 2781.51   8
   3   2 -13 69615.1 3425.25   1
   3   2 -13 68541.1 2728.72  18
   3  -2 -13 69071.7 2630.98  11
   3  -2 -13 65293.5 2772.79   8
  -3   2  13 63596.6 3071.00  15
   3  -2 -13 67654.1 2463.91  12
  -3   2  12 45283.3 1742.58  16
   3  -2 -12 44310.4 2136.87   8
   3   2 -12 46682.6 2143.07  18
   3  -2 -12 45632.7 1863.83  12
   3   2 -12 45379.3 2587.91   1
   3  -2 -12 47756.6 2006.20  11
  -3   2  12 42873.1 2351.05  15
   3  -2 -12 45784.9 2510.09   1
   3   2 -12 45280.8 1905.62   7
   3   2 -12 46365.0 2180.30   8
   3  -2 -11 110994. 3648.75   8
   3  -2 -11 105948. 4078.71   1
  -3   2  11 110678. 3143.44  16
   3   2 -11 114291. 4218.63   1
   3   2 -11 107788. 3661.01   8
   3  -2 -11 107820. 3258.71  12
   3  -2 -11 113107. 3412.24  11
   3   2 -11 113262. 3668.56  18
   3   2 -11 106050. 3291.72   7
   3   2 -10 888.465 327.550   1
  -3  -2  10 696.671 304.571  14
   3  -2 -10 558.211 285.582   1
   3   2  -9 734.049 304.690   1
   3   2  -9 397.566 226.574   3
  -3  -2   9 337.847 232.352  14
   3  -2  -9 864.800 325.397   1
   3   2  -8 69876.0 2566.26   3
  -3  -2   8 69744.9 2778.20  14
   3   2  -8 69352.0 2615.73   1
   3  -2  -8 71167.8 2653.39   1
  -3  -2   7 339678. 8885.04  14
   3  -2  -7 371700. 8678.10   1
   3   2  -7 351819. 8530.37   1
   3   2  -7 357390. 8592.60   3
  -3  -2   6 40558.5 1940.55  14
   3   2  -6 37617.3 1573.35   1
  -3   2   6 39343.5 1631.92  15
   3   2  -6 43194.5 1713.98   3
   3   2  -5 808.066 259.320   3
   3   2  -5 831.932 396.479   2
  -3   2   5 810.247 101.370   2
  -3  -2   5 556.961 342.255  14
   3   2  -5 1178.94 252.504   1
  -3   2   5 1329.45 293.406  15
   3   2  -4 683.473 242.444   3
  -3  -2   4 701.905 95.7912  13
   3   2  -4 330.650 318.792   2
   3   2  -4 476.660 189.611   1
  -3   2   4 1089.21 265.068  15
  -3  -2   4 812.906 330.684  14
   3   2  -3 218812. 4971.71   3
  -3   2   3 208477. 4896.75  15
  -3  -2   3 220876. 5184.70  14
   3   2  -3 223451. 5356.45   2
  -3  -2   3 214152. 4316.40  13
  -3   2   2 163712. 4259.21  15
   3  -2  -2 168936. 3812.81  14
   3   2  -2 175611. 4312.76   3
   3   2  -2 178386. 4519.25   2
  -3  -2   2 162065. 3838.72  13
  -3   2   1 22078.0 1078.39  15
   3   2  -1 19673.0 656.510  15
  -3  -2   1 20126.7 795.623  13
   3   2  -1 19320.6 990.123   2
   3   2  -1 19739.0 962.179   3
   3  -2  -1 19129.8 810.382  14
   3  -2   0 2311.24 331.354  14
  -3  -2   0 1818.91 257.327  13
   3   2   0 1745.49 158.364  15
   3   2   0 2048.98 320.151   2
   3   2   0 1727.82 299.067   3
  -3   2   0 2043.30 382.578  15
   3   2   1 679513. 14686.0  15
  -3  -2  -1 720058. 15125.1  13
   3  -2   1 674058. 15226.9  14
   3   2   1 714302. 15171.2   3
   3   2   1 713459. 15210.1   2
  -3   2  -1 744461. 15657.9  15
   3   2   2 36537.0 1453.80   2
   3   2   2 38321.0 1405.90   3
   3  -2   2 36559.9 1533.30  14
  -3   2  -2 35425.6 1604.85  15
   3   2   2 35854.6 1083.88  15
  -3  -2  -2 38861.9 1456.08  13
  -3   2  -3 168992. 4748.70  15
   3   2   3 174151. 4329.89   3
  -3  -2  -3 185374. 4626.77  13
   3  -2   3 183585. 4759.48  14
  -3   2  -3 159345. 4231.40  13
   3   2   3 185883. 4544.19   2
   3   2   3 169168. 3970.28  15
  -3  -2  -3 170395. 4204.73   1
  -3  -2  -4 222.167 266.777  13
  -3   2  -4 441.063 281.329  15
   3  -2   4 321.000 256.378  14
  -3  -2  -4 128.573 136.912   1
  -3   2  -4 145.012 124.373  13
  -3   2  -4 233.458 99.2448   3
   3   2   4 116.372 136.121   3
   3   2   4 137.888 175.739   2
   3  -2   5 27301.1 1522.38  14
  -3  -2  -5 26508.5 1501.86  13
  -3   2  -5 23747.4 1100.80  13
  -3   2  -5 27345.8 1566.46   1
   3   2   5 26874.6 1095.38   3
  -3  -2  -5 27134.2 1234.60   1
   3   2   5 25721.2 1338.73   2
   3   2   6 53840.5 2172.78   2
  -3  -2  -6 49595.5 2338.55  13
  -3   2  -6 50345.4 2361.55   1
  -3  -2  -6 50521.0 1953.55   1
   3  -2   6 51434.4 2313.83  14
   3  -2   7 104228. 3762.75  14
   3   2   7 100560. 3470.32   2
  -3  -2  -7 103836. 3965.94  13
  -3   2  -7 105766. 3871.59   1
  -3  -2  -7 104024. 3328.37   1
  -3  -2  -8 19862.9 1294.26   1
  -3   2  -8 21383.3 1619.65   1
  -3  -2  -8 21629.5 1760.26  13
   3   2   8 18944.3 1341.78   2
   3  -2   8 20531.6 1523.42  14
   3   2   9 39231.2 1563.65  16
   3  -2   9 38847.9 1612.94  16
  -3   2  -9 40140.2 1721.77   7
   3   2   9 35765.0 2013.91   2
  -3  -2  -9 36109.4 1946.92   1
   3  -2   9 37814.8 2237.39  14
  -3  -2  -9 34265.6 2470.66  13
  -3   2  -9 36085.0 2277.34   1
  -3  -2  -9 37609.1 1540.17  11
  -3  -2  -9 38476.3 1671.18  18
  -3  -2  -9 39657.0 1598.45  12
  -3   2  -9 35186.4 1721.78  18
  -3  -2 -10 7494.64 899.516   1
   3  -2  10 8069.74 707.721  16
  -3   2 -10 7900.20 736.524   7
   3   2  10 7656.29 658.318  16
  -3  -2 -10 4928.40 977.232  13
   3   2  10 6450.65 862.718   2
   3  -2  10 6040.83 901.522  14
  -3  -2 -10 7783.55 660.383  11
  -3   2 -10 6696.74 1040.42   1
  -3   2 -10 7671.42 809.586  18
  -3  -2 -10 6976.98 730.129  18
   3  -2  11 72830.2 2548.77  16
  -3   2 -11 69981.2 2774.83  18
  -3  -2 -11 66391.6 3086.63   1
   3   2  11 66227.0 3100.93   2
  -3  -2 -11 68582.2 4099.70  13
  -3   2 -11 71283.3 2627.87   7
  -3  -2 -11 69313.6 2438.12  11
  -3  -2 -11 67675.2 2680.65  18
  -3   2 -11 69714.7 3589.82   1
   3   2  11 69599.1 2417.40  16
  -3   2 -12 35302.1 1747.88   7
   3  -2  12 35693.0 1667.40  16
  -3   2 -12 35210.2 1865.55  18
  -3  -2 -12 34283.8 1576.03   7
  -3  -2 -12 34543.8 1614.47  11
  -3  -2 -12 34927.0 1870.22  18
   3   2  12 33626.5 1562.89  16
   3   2  13 15711.5 1000.32  16
  -3  -2 -13 15628.0 1231.60  18
   3  -2  13 16197.5 1057.45  16
  -3   2 -13 14078.4 1039.72   7
  -3  -2 -13 15990.6 1036.26  11
  -3   2 -13 17573.2 1249.48  18
  -3  -2 -13 15028.5 1001.37   7
  -3  -2 -14 92.1047 175.359  11
  -3  -2 -14 213.012 247.100  18
  -3  -2 -14 84.4101 167.724   7
  -3   2 -14 287.803 264.203   7
   3  -2  14 279.803 177.590  16
   3   2  14 197.845 188.736  16
  -3   2 -14 409.578 274.471  18
  -3   2 -14-44.6257 275.063   8
   3   2  15 19464.8 1036.88  16
  -3   2 -15 18729.6 1104.12   8
   3  -2  15 18741.9 1030.57  16
  -3   2 -15 19533.9 1105.18   7
  -3  -2 -15 18917.1 1059.16   7
  -3  -2 -15 19507.8 1059.90  11
  -3   2 -15 20138.9 1182.48  18
  -3   2 -16 7675.79 590.719   8
  -3   2 -16 8728.59 628.767   7
  -3  -2 -16 8270.63 748.306   8
  -3  -2 -16 8661.19 643.304   7
   3  -2  16 9063.46 599.136  16
   3   2  16 9932.16 653.472  16
  -3   2 -16 8626.71 657.509  18
  -3  -2 -17 33820.8 1206.19   7
  -3   2 -17 33561.8 1131.98   7
  -3   2 -17 31796.4 1126.14  18
   3   2  17 34041.5 1161.44  16
   3  -3 -18 2752.16 340.797   7
   3   3 -17 10462.0 680.753   8
   3  -3 -17 10611.7 751.158   7
   3   3 -17 10362.3 679.510   7
   3  -3 -17 11373.6 879.988  11
   3  -3 -16 1847.10 430.840  11
  -3   3  16 2193.85 326.374  16
   3   3 -16 1528.78 323.740   8
   3  -3 -16 721.497 246.047   8
   3   3 -16 1031.93 287.069   7
   3  -3 -16 1560.56 360.709   7
   3   3 -16 1718.59 355.772  18
   3  -3 -15 28102.9 1406.29   7
   3   3 -15 26356.8 1386.59   8
   3  -3 -15 28047.3 1572.18  11
   3  -3 -15 22801.6 1283.46   8
  -3   3  15 27900.3 1280.46  16
   3   3 -15 23500.6 1325.18   7
   3  -3 -15 27727.3 1436.88  12
   3   3 -15 22546.6 1322.44  18
  -3   3  14 301.893 191.213  16
   3   3 -14 143.755 207.478   7
   3   3 -14 88.3830 222.408   8
   3  -3 -14 224.108 249.605  12
   3   3 -14 167.573 226.585  18
   3  -3 -14 115.261 225.511  11
   3  -3 -14 457.676 260.658   8
   3   3 -13 73596.8 2753.89   7
   3  -3 -13 78203.5 2926.12  11
   3   3 -13 80530.5 2880.04   8
   3  -3 -13 77340.4 2799.05   8
  -3   3  13 75907.6 2582.54  16
   3  -3 -13 79195.4 2797.72  12
   3   3 -13 78829.9 2954.93  18
  -3   3  12 258.539 179.138  16
   3  -3 -12 364.598 268.187  11
   3   3 -12-146.868 277.851   8
   3   3 -12 830.189 367.838   1
  -3   3  12 218.626 242.291  15
   3  -3 -12 149.222 208.375  12
   3   3 -12 135.166 185.952   7
   3   3 -12 662.463 351.607  18
  -3  -3  11 38837.0 2327.99  14
   3  -3 -11 38707.5 1729.98  12
   3   3 -11 37070.8 1737.84   7
   3   3 -11 39767.5 2427.85   1
   3  -3 -11 43091.5 1877.09  11
  -3   3  11 40874.6 1666.77  16
   3   3 -11 39658.5 1838.37   8
  -3   3  11 40550.3 2266.25  15
   3   3 -11 38828.9 1908.99  18
   3   3 -10 1301.82 313.601   7
  -3   3  10 1384.20 411.804  15
  -3  -3  10 820.538 422.268  14
   3   3 -10 1098.14 340.625  18
   3   3 -10 1301.77 309.804   8
   3  -3 -10 843.512 240.814  11
  -3   3  10 1240.91 266.402  16
   3  -3 -10 1246.21 309.322  12
   3   3 -10 25.7099 256.309   1
  -3   3   9 220808. 6142.08  15
   3   3  -9 191524. 5901.18   3
  -3  -3   9 203320. 6342.90  14
   3   3  -9 208741. 6198.42   1
   3   3  -8 482.063 304.037   3
  -3   3   8 1125.79 352.278  15
  -3  -3   8 744.802 337.483  14
   3   3  -8 943.500 293.642   1
  -3  -3   7 3972.98 674.158  14
  -3   3   7 4442.82 602.706  15
   3   3  -7 3053.38 527.421   3
   3   3  -7 2700.33 485.517   1
  -3  -3   6 10387.4 1059.32  14
   3   3  -6 9326.81 823.700   1
  -3   3   6 10650.1 898.277  15
   3   3  -6 10242.3 926.284   3
   3   3  -5 279390. 7659.08   2
  -3  -3   5 280194. 7527.82  14
   3   3  -5 278578. 6936.78   1
   3   3  -5 266001. 7103.78   3
  -3   3   5 285697. 7077.03  15
   3   3  -4 459.517 284.195   3
  -3  -3   4 66.0680 271.318  14
   3   3  -4 412.205 326.541   2
  -3   3   4 273.056 189.764  15
   3  -3  -3 20742.8 844.805  14
   3   3  -3 20602.3 1328.58   2
  -3   3   3 22354.1 1229.96  15
  -3  -3   3 23154.1 811.851  13
  -3  -3   3 22992.9 1378.45  14
   3   3  -3 21886.8 1267.02   3
  -3   3   2 1249.67 343.029  15
  -3  -3   2 1399.59 221.551  13
   3   3  -2 1424.90 248.836  15
   3   3  -2 1064.34 342.588   2
  -3  -3   2 1401.21 372.114  14
   3  -3  -2 1402.67 253.947  14
   3   3  -2 1138.78 341.782   3
   3   3  -1 85242.0 2381.03  15
   3  -3  -1 87336.1 2604.03  14
  -3  -3   1 89976.6 2467.39  13
  -3   3   1 86000.2 2910.76  15
   3   3  -1 85194.4 2879.49   3
   3   3  -1 85585.2 2862.35   2
   3   3   0 580.344 298.652   3
  -3   3   0 1090.56 359.396  15
  -3  -3   0 701.297 227.253  13
   3   3   0 1435.06 235.690  15
   3   3   0 1445.23 345.953   2
   3  -3   0 618.528 239.797  14
   3   3   1 83303.0 2387.83  15
  -3   3  -1 92859.4 3065.96  15
   3  -3   1 83843.9 2800.98  14
   3   3   1 82027.9 2750.13   2
  -3  -3  -1 88232.3 2659.50  13
   3   3   1 85192.8 2859.77   3
   3   3   2-99.9858 189.635   3
  -3  -3  -2 474.690 280.835  13
   3   3   2 521.360 282.720   2
   3  -3   2 301.263 250.911  14
   3   3   2 266.950 148.874  15
  -3   3  -2 397.766 339.517  15
  -3   3  -3 27163.2 1539.94  15
   3  -3   3 26864.9 1499.25  14
  -3  -3  -3 25443.6 1389.37  13
  -3   3  -3 24093.4 1069.05  13
   3   3   3 27014.7 1347.65   2
   3   3   3 25297.9 1349.66   3
   3   3   3 24731.4 1067.97  15
   3   3   4 11847.0 705.080  15
  -3  -3  -4 12479.5 1027.76  13
   3  -3   4 11270.8 1004.84  14
  -3   3  -4 10842.3 992.166  15
   3   3   4 13145.5 951.183   2
  -3   3  -4 9976.15 726.581   3
   3   3   4 10625.6 854.625   3
  -3   3  -5 124910. 4203.92  15
   3  -3   5 127985. 4279.59  14
   3   3   5 136693. 4002.04   2
   3   3   5 120884. 3757.35   3
  -3  -3  -5 122644. 4193.46  13
   3  -3   6 158.809 286.759  14
  -3   3  -6 31.6320 241.476   1
  -3  -3  -6 26.8449 282.838  13
   3   3   6 269.186 217.646   2
  -3   3  -7 359.989 335.988   1
   3  -3   7 118.843 252.732  14
  -3  -3  -7 125.674 300.628  13
   3   3   7 90.6600 216.520   2
  -3  -3  -8 213.508 193.089  11
   3   3   8 6.08912 134.202  16
  -3   3  -8 92.4393 156.845   7
  -3  -3  -8-340.377 341.316  13
  -3   3  -8 96.5471 274.314   1
   3  -3   8 51.6643 156.300  16
   3   3   8 11.7966 170.386   2
   3  -3   8-135.022 243.699  14
  -3  -3  -8 75.3013 211.311  18
  -3   3  -8 271.609 225.590  18
   3  -3   9 92911.8 2994.93  16
   3   3   9 95197.7 3628.45   2
   3  -3   9 86841.3 3918.48  14
  -3  -3  -9 90671.6 4477.28  13
  -3   3  -9 93966.4 3156.04   7
  -3  -3  -9 92184.6 2914.29  12
   3   3   9 92335.8 2896.72  16
  -3  -3  -9 92550.6 2929.57  11
  -3   3  -9 86027.6 4076.53   1
  -3  -3  -9 98774.9 3093.76  18
  -3   3  -9 90137.0 3170.48  18
   3   3  10 1092.94 283.974  16
   3   3  10 17.4576 151.011   2
   3  -3  10 848.117 379.315  14
  -3  -3 -10 119.479 308.767  13
  -3   3 -10 837.283 337.701   7
  -3  -3 -10 518.659 201.742  12
  -3  -3 -10 829.246 302.252  18
  -3   3 -10 31.4875 197.117   1
  -3  -3 -10 612.895 272.135  11
  -3   3 -10 757.687 348.336  18
   3  -3  10 116.568 193.909  16
   3   3  11 41184.0 1774.46  16
  -3  -3 -11 41582.9 1823.32  11
  -3   3 -11 42286.7 1982.72   7
  -3  -3 -11 42147.2 1990.98  18
  -3   3 -11 42189.2 2031.78  18
   3  -3  11 40993.0 1840.61  16
   3   3  12 12332.8 798.714  10
  -3  -3 -12 11708.7 910.546  11
  -3   3 -12 12272.0 999.183   7
  -3   3 -12 11707.1 1010.58  18
   3  -3  12 12922.3 956.847  16
   3   3  12 12207.5 894.911  16
  -3  -3 -13 56551.9 2177.08  11
   3  -3  13 58154.7 2165.52  16
  -3  -3 -13 55099.8 2107.51   7
   3   3  13 54982.0 2085.84  16
  -3   3 -13 56965.0 2324.79  18
  -3   3 -13 55427.3 2254.75   7
   3  -3  14 371.758 207.217  16
   3   3  14 394.204 213.118  16
  -3   3 -14 267.453 232.098  18
  -3   3 -14 52.5311 176.122   8
  -3   3 -14 138.500 234.292   7
  -3  -3 -14 144.966 187.232   7
  -3  -3 -14-44.6124 174.526  11
   3  -3  15 27720.1 1196.24  16
   3   3  15 28536.4 1247.27  16
  -3   3 -15 24554.5 1090.05   8
  -3  -3 -15 24232.2 1314.58   8
  -3   3 -15 29552.5 1303.00   7
  -3  -3 -15 30180.7 1310.93   7
  -3   3 -15 29155.6 1337.58  18
  -3  -3 -15 26914.5 1262.84  11
  -3  -3 -16 2353.83 335.642   8
  -3   3 -16 3397.18 373.270  18
  -3   3 -16 2722.59 319.701   7
  -3  -3 -16 3399.45 381.977   7
  -3  -3 -16 2667.95 330.946  11
   3   3  16 2906.88 397.508   6
   3   3  16 3157.77 346.438  16
   3  -3  16 3293.21 301.802  16
   3  -4 -17 13740.9 780.145   7
   3  -4 -17 13400.4 866.826  11
  -3   4  16 36551.0 1385.61  16
   3  -4 -16 36362.8 1540.77   7
   3  -4 -16 37701.4 1723.10  11
  -3   4  15 10940.6 760.943  16
   3  -4 -15 11192.6 947.098  11
   3  -4 -15 11624.5 896.833  12
   3   4 -15 9972.84 755.656   7
   3   4 -15 10614.5 809.930  18
   3   4 -15 9299.61 664.283   8
   3  -4 -14 63.9297 247.239  11
   3   4 -14-197.634 247.970  18
   3   4 -14 114.496 166.796   8
   3  -4 -14-55.7377 242.024  12
   3   4 -14 135.711 174.437   7
  -3   4  14 173.059 163.596  16
   3  -4 -13 18665.5 1197.76  12
   3   4 -13 16986.2 1040.20   8
   3   4 -13 18319.1 1164.83   7
  -3   4  13 16734.6 1063.51  16
   3  -4 -13 16597.5 1216.79  11
   3   4 -13 17496.8 1192.66  18
   3   4 -12 15127.4 989.401   8
   3   4 -12 14899.1 1072.84   7
   3  -4 -12 14616.4 1072.80  12
   3  -4 -12 14680.8 1133.78  11
   3   4 -12 15926.1 1148.56  18
  -3   4  12 15859.7 1037.62  16
   3   4 -11 31511.3 2243.06   1
  -3   4  11 31697.2 1549.51  16
   3   4 -11 33453.1 1737.96  18
  -3  -4  11 33256.9 2275.56  14
   3   4 -11 33695.4 1638.15   7
   3  -4 -11 32525.6 1651.70  12
   3  -4 -11 32785.6 1703.10  11
  -3   4  11 32812.2 2148.77  15
   3   4 -10 5612.53 622.657   7
   3   4 -10 6044.64 935.711   1
  -3  -4  10 5346.18 883.615  14
   3  -4 -10 6411.87 696.963  12
  -3   4  10 6194.72 904.696  15
   3   4 -10 6527.71 727.459  18
   3  -4 -10 6319.74 688.912  11
  -3   4   9 6238.00 877.198  15
   3  -4  -9 7775.70 726.212  12
   3  -4  -9 5803.12 629.187  11
   3   4  -9 4887.98 820.850   1
   3   4  -9 6410.73 697.037  18
  -3  -4   9 4595.27 828.129  14
   3   4  -9 4993.38 571.698   7
   3   4  -8 24818.7 1715.79   3
  -3   4   8 25760.9 1753.46  15
   3  -4  -8 26878.7 1344.88  11
   3   4  -8 24303.4 1272.66   7
  -3  -4   8 27320.2 1920.80  14
   3  -4  -8 26564.8 1365.52  12
   3   4  -8 27103.0 1802.84   1
   3   4  -8 27448.3 1443.10  18
  -3   4   7 89205.6 3407.89  15
   3   4  -7 78610.1 3259.46   1
  -3  -4   7 91890.6 3695.83  14
   3   4  -7 80028.0 3344.78   3
  -3   4   6 72854.8 2917.64  15
  -3  -4   6 70407.7 3128.00  14
   3   4  -6 62985.7 2866.21   3
   3   4  -6 66560.1 2778.20   1
   3   4  -5 3950.85 659.722   3
  -3  -4   5 3813.24 697.096  14
  -3   4   5 3522.96 557.457  15
   3   4  -5 3327.04 673.091   2
   3   4  -5 4178.94 591.392   1
  -3   4   4 24872.2 1519.09  15
  -3  -4   4 24531.0 1660.31  14
   3   4  -4 25877.9 1691.31   2
   3   4  -4 24926.8 1591.40   3
   3   4  -3 74845.8 3024.62   2
   3   4  -3 74835.4 2973.86   3
  -3   4   3 75402.0 2899.02  15
  -3  -4   3 73536.4 3042.89  14
   3   4  -2 141630. 4552.81   2
   3   4  -2 142736. 3972.88  15
  -3  -4   2 140049. 4642.52  14
   3  -4  -2 151245. 4020.57  14
   3   4  -2 140069. 4589.59   3
  -3   4   2 149275. 4548.40  15
  -3   4   1 106466. 3573.44  15
   3   4  -1 104923. 3057.01  15
  -3  -4   1 105555. 3614.63  14
   3  -4  -1 100200. 3212.04  14
   3   4  -1 104363. 3583.84   2
  -3  -4   1 103827. 3094.87  13
   3   4  -1 101599. 3621.67   3
  -3  -4   0 23066.9 1231.19  13
   3   4   0 19108.7 1301.54   2
  -3   4   0 22091.5 1405.12  15
   3  -4   0 21719.8 1272.76  14
  -3  -4   0 21776.5 1384.33  14
   3   4   0 21215.2 1418.39   3
   3   4   0 21148.1 1065.57  15
   3   4   1 51456.3 2242.37   2
   3   4   1 50160.6 2346.77   3
  -3  -4  -1 55420.0 2197.85  13
   3  -4   1 53464.6 2264.70  14
  -3   4  -1 58731.9 2454.81  15
  -3   4  -2 65998.0 2706.22  15
  -3  -4  -2 63252.1 2514.55  13
   3   4   2 65619.2 2559.22   2
   3   4   2 59364.4 2610.78   3
   3  -4   2 62135.9 2584.32  14
  -3   4  -3 101274. 3615.39  15
   3  -4   3 93390.0 3503.72  14
  -3  -4  -3 94234.9 3429.52  13
   3   4   3 95116.9 3482.58   3
   3   4   3 99650.2 3400.68   2
   3   4   4 5638.25 729.757   3
  -3   4  -4 6459.38 842.129  15
  -3  -4  -4 6313.23 832.228  13
   3   4   4 7114.34 794.302   2
  -3   4  -4 4981.77 616.099   3
   3  -4   4 6776.75 847.895  14
   3   4   5 3511.40 590.898   2
  -3   4  -5 3273.87 634.452  15
   3  -4   5 3400.77 620.105  14
   3   4   5 2333.25 490.473   3
  -3  -4  -5 2190.55 534.445  13
   3  -4   6 33470.2 1507.46  16
   3   4   6 33714.8 1445.52  16
  -3   4  -6 36404.7 1602.75   7
   3  -4   6 32313.7 2083.29  14
  -3  -4  -6 28845.0 2070.71  13
  -3   4  -6 32049.5 2176.50   1
   3   4   6 35117.6 1941.62   2
   3   4   6 35821.9 1538.17  19
  -3  -4  -6 33408.1 1513.06  11
  -3   4  -7 67566.6 3414.76   1
   3   4   7 70131.8 2339.43  16
   3  -4   7 64330.1 3203.57  14
   3  -4   7 66151.3 2377.01  16
  -3   4  -7 68015.7 2485.46  18
  -3   4  -7 66720.0 2464.64   7
  -3  -4  -7 65262.5 3418.01  13
  -3  -4  -7 69385.4 2410.67  11
   3  -4   7 62330.4 2261.24  10
   3   4   7 68900.2 2378.26  19
   3   4   7 68951.3 2949.30   2
  -3   4  -7 65780.6 2353.30  19
   3  -4   8 66625.1 3363.52  14
  -3  -4  -8 64901.3 3647.27  13
  -3   4  -8 71438.6 2626.86   7
   3  -4   8 69880.1 2502.86  16
  -3   4  -8 68050.5 3578.05   1
  -3  -4  -8 69450.2 2498.01  11
   3   4   8 69612.9 3036.40   2
   3   4   8 69776.1 2449.69  19
  -3   4  -8 70203.1 2621.47  18
   3   4   8 70507.4 2434.32  16
  -3   4  -8 67476.5 2412.11  19
  -3   4  -9 4957.43 635.870   7
   3   4   9 4268.32 535.500  16
   3  -4   9 3489.44 500.906  16
   3  -4   9 3613.48 758.366  14
  -3  -4  -9 4206.39 933.579  13
  -3  -4  -9 4383.75 573.621  11
  -3   4  -9 4414.11 918.285   1
  -3   4  -9 4365.46 613.570  18
  -3   4 -10 27994.7 1558.06   7
   3   4  10 26256.7 1391.08  16
  -3   4 -10 27301.5 1547.35  18
  -3  -4 -10 25275.1 1427.33  11
  -3  -4 -10 26679.2 1395.69  12
   3  -4  10 26683.8 1443.04  16
   3  -4  11 72549.1 2645.25  16
   3   4  11 73603.1 2601.69  16
  -3   4 -11 78384.2 2835.27   7
  -3  -4 -11 72438.8 2681.31  11
  -3   4 -11 74003.0 2793.01  18
   3   4  12 27845.1 1408.94  16
  -3   4 -12 30107.4 1559.41   7
   3  -4  12 29048.6 1454.86  16
  -3  -4 -12 30292.2 1541.22  11
  -3   4 -12 30932.2 1593.34  18
  -3   4 -13 14759.3 997.575   7
   3  -4  13 16262.9 978.058  16
  -3  -4 -13 16187.2 1009.10   7
  -3  -4 -13 16344.4 1055.88  11
  -3   4 -13 15500.4 1042.67  18
   3   4  13 14959.9 963.480  16
   3   4  14 271.899 176.005  16
   3  -4  14 360.487 176.557  16
  -3  -4 -14 637.421 246.770  11
  -3   4 -14 547.212 229.502   7
  -3  -4 -14 280.131 203.579   7
  -3   4 -14 433.815 239.029  18
   3  -4  15 19683.6 824.284  16
   3   4  15 18789.9 927.112  16
  -3   4 -15 19810.1 945.526  18
  -3  -4 -15 18998.4 957.252   7
  -3  -4 -15 18460.6 972.978  11
   3   4  15 19164.2 1056.10   6
   3   4  16 4770.62 368.430  16
  -3   4 -16 3840.44 320.979  18
   3   4  16 3963.33 371.972   6
   3   5 -16 5289.89 394.795  17
  -3   5  16 6088.63 433.521  16
   3  -5 -16 6356.31 519.577   7
   3  -5 -16 5958.61 548.712  11
   3  -5 -15 222.962 211.206  11
  -3   5  15 405.233 162.921  16
   3  -5 -15 627.366 245.079  12
   3   5 -15 102.470 147.125  17
   3  -5 -14 45928.8 1921.75  12
   3  -5 -14 46149.0 2005.79  11
  -3   5  14 46109.9 1792.10  16
   3  -5 -13 16362.1 1153.57  11
   3   5 -13 18653.6 1134.97  18
   3  -5 -13 16443.8 1114.51  12
  -3   5  13 14379.8 976.684  16
   3  -5 -12 4559.66 631.502  11
  -3   5  12 4205.88 566.462  16
   3  -5 -12 4794.66 631.548  12
   3   5 -12 5696.92 679.396  18
   3  -5 -11 866.167 352.052  11
   3  -5 -11 1377.75 406.733  12
  -3   5  11 936.768 296.886  16
   3   5 -11 1006.32 368.251  18
   3   5 -10 69422.6 2597.91  18
   3  -5 -10 62736.5 2547.16  11
   3  -5 -10 65438.9 2604.68  12
   3   5  -9 11232.6 921.296  18
  -3   5   9 9040.04 1123.26  15
  -3  -5   9 11632.8 1313.36  14
   3  -5  -9 8071.28 798.296  11
   3  -5  -9 11580.5 964.714  12
  -3   5   8 33040.0 2166.18  15
  -3  -5   8 30478.6 2147.56  14
   3   5  -8 31975.2 1607.57  18
   3   5  -8 33797.2 2177.77   3
   3  -5  -8 30770.3 1615.38  12
   3  -5  -8 29873.7 1549.67  11
   3  -5  -7 1091.48 309.680  11
   3   5  -7 256.430 251.316   3
   3   5  -7 1651.25 374.521  18
  -3  -5   7 1031.91 466.481  14
   3   5  -7 714.688 337.290   1
   3  -5  -7 1195.03 321.598  12
  -3   5   7 1714.04 354.414  19
  -3   5   7 1112.40 450.864  15
  -3   5   6 53940.7 2060.02  19
  -3  -5   6 56144.9 2930.05  14
   3   5  -6 57088.7 2718.83   1
   3   5  -6 57528.9 2895.48   3
   3  -5  -6 56504.6 2113.96  11
  -3   5   6 59637.1 2888.57  15
   3   5  -6 53525.4 2126.80  18
   3  -5  -6 53038.6 2176.12  12
   3  -5  -6 53821.9 2224.07   5
   3  -5  -5 11616.8 895.108   5
  -3  -5   5 11045.0 1248.04  14
   3   5  -5 11184.9 1083.45   1
  -3   5   5 13539.5 1274.72  15
   3   5  -5 10730.5 1165.45   3
  -3   5   4 88357.7 3515.28  15
   3   5  -4 80777.6 3542.69   2
  -3  -5   4 83414.0 3648.54  14
   3   5  -4 83201.5 3554.32   3
  -3   5   3 24275.1 1649.57  15
   3   5  -3 22058.6 1637.55   2
  -3  -5   3 23349.6 1760.63  14
   3   5  -3 20813.0 1622.69   3
  -3   5   2 1201.49 430.367  15
   3   5  -2 1039.68 426.566   2
  -3  -5   2 1848.71 530.134  14
   3   5  -2 1987.48 568.488   3
  -3   5   1 9014.22 968.615  15
   3  -5  -1 10143.0 874.183  14
   3   5  -1 8191.58 996.004   3
   3   5  -1 9679.48 1029.29   2
  -3  -5   1 10172.3 1098.29  14
   3   5   0 157878. 5043.46   2
  -3   5   0 152297. 4915.24  15
  -3  -5   0 147038. 5018.31  14
   3  -5   0 150604. 4616.37  14
  -3  -5   0 146474. 4564.16  13
   3   5   0 147110. 5037.54   3
   3   5   1 4429.29 809.671   3
   3  -5   1 3166.39 647.162  14
  -3  -5  -1 4764.52 765.076  13
  -3  -5  -1 4002.00 775.492  14
   3   5   1 3999.88 760.143   2
  -3   5  -1 3936.98 776.066  15
  -3   5  -2 30860.8 1893.14  15
  -3  -5  -2 32928.6 1964.50  14
   3  -5   2 29741.0 1811.72  14
  -3  -5  -2 30379.7 1869.97  13
   3   5   2 32394.1 2014.65   3
   3   5   2 35454.2 2012.74   2
   3  -5   3 7388.50 653.777  16
   3   5   3 6311.15 866.370   3
  -3   5  -3 7242.36 917.261  15
   3  -5   3 6229.69 845.495  14
  -3   5  -3 7548.47 647.945  19
  -3  -5  -3 6354.69 880.297  13
  -3  -5  -3 7049.94 877.372  14
  -3   5  -3 6929.89 789.870   3
   3   5   3 6677.63 854.587   2
  -3  -5  -3 7110.26 691.274  11
   3   5   3 6777.64 664.958  19
  -3   5  -4 112748. 4213.62  15
  -3   5  -4 113984. 3328.32  19
   3  -5   4 111867. 3338.89  16
   3   5   4 110130. 3437.74  19
   3  -5   4 107333. 3235.55   4
   3  -5   4 107858. 4143.51  14
  -3  -5  -4 116564. 4100.09  14
   3   5   4 116852. 4181.60   2
   3   5   4 103084. 4094.90   3
  -3  -5  -4 106307. 3427.39  11
  -3  -5  -4 103958. 4237.45  13
   3   5   4 110217. 3344.26  17
   3  -5   5 10057.9 798.314  16
   3   5   5 8238.93 780.464  19
   3   5   5 10027.4 805.261  17
   3  -5   5 8212.92 668.870   5
   3  -5   5 8891.17 1103.30  14
   3  -5   5 8589.81 699.070   4
  -3   5  -5 8884.41 736.880  18
  -3  -5  -5 9927.28 1263.79  13
  -3   5  -5 9011.37 1093.49  15
  -3   5  -5 8627.88 740.923  19
   3   5   5 8889.53 1037.57   3
  -3  -5  -5 9250.86 863.999  11
   3   5   5 10676.6 1125.78   2
   3  -5   6 51798.1 2831.88  14
  -3   5  -6 53554.5 3019.44   1
  -3  -5  -6 55494.9 3159.70  13
   3   5   6 54573.8 2697.42   2
  -3  -5  -6 51884.6 2176.69  11
   3   5   6 55201.4 2201.30  19
  -3   5  -6 52439.8 2067.93  18
   3  -5   6 54991.2 2105.21  16
  -3   5  -6 51661.0 2033.84  19
   3   5   6 54262.8 2114.82  17
   3   5   7 657.467 287.064  16
  -3   5  -7-30.1627 294.990   1
   3  -5   7 201.198 218.854  16
   3  -5   7-22.1728 236.193  14
   3   5   7 78.9065 199.169  19
  -3  -5  -7 1063.79 512.607  13
  -3   5  -7 128.224 219.093  18
  -3  -5  -7 211.146 228.951  11
  -3   5  -7 131.641 217.817  19
  -3   5  -8 66361.0 2502.93   7
   3   5   8 61928.9 2401.67  19
  -3  -5  -8 63731.9 2516.76  11
   3   5   8 60737.0 2350.28  16
  -3   5  -8 66236.8 2468.45  18
  -3   5  -8 61735.0 2245.55  19
   3  -5   8 63160.6 2372.79  16
  -3   5  -9 9033.54 833.171   7
  -3  -5  -9 9076.60 859.287  11
  -3   5  -9 8798.70 700.992  19
   3   5   9 7705.97 746.272  16
  -3   5  -9 9360.05 843.227  18
   3  -5   9 8492.57 770.679  16
   3   5  10 60906.7 2325.42  16
   3  -5  10 59933.5 2284.76  16
  -3  -5 -10 63784.5 2484.20  11
  -3   5 -10 61773.8 2388.43  18
  -3  -5 -11 2607.55 488.522  11
   3   5  11 2149.48 407.780  16
   3  -5  11 2121.37 390.266  16
  -3   5 -11 2611.75 487.318  18
   3  -5  12 8471.97 664.641  16
  -3   5 -12 7909.81 707.109  18
   3   5  12 9112.78 757.487  16
  -3  -5 -12 7703.86 760.162  11
   3   5  13 2739.68 422.136   6
   3  -5  13 2156.20 318.160  16
   3   5  13 2082.69 327.571  16
  -3   5 -13 2144.76 353.915  18
  -3  -5 -13 2303.51 358.717   7
  -3  -5 -13 2526.74 437.176  11
   3   5  14 35317.8 1329.14  16
   3  -5  14 32694.5 1121.81  16
  -3   5 -14 32707.0 1263.95  18
  -3  -5 -14 33796.4 1407.28  11
   3   5  14 33711.6 1375.10   6
  -3  -5 -14 33210.6 1335.93   7
   3   5  15 2720.50 277.686  16
  -3   5 -15 2533.26 256.958  18
  -3   6  15 211.020 133.705  16
   3   6 -15-37.2313 91.5009  17
   3  -6 -15 172.877 129.505   7
   3  -6 -15 451.871 164.028  11
  -3   6  14 794.851 213.899  16
   3  -6 -14 904.471 248.176  12
   3  -6 -14 640.161 222.543  11
   3   6 -14 598.189 194.202  17
  -3   6  13 676.422 262.288  16
   3   6 -13 658.802 234.628  17
   3  -6 -13 633.454 264.555  11
   3  -6 -13 536.695 221.679  12
   3  -6 -12 94228.3 3106.76  11
   3  -6 -12 86813.3 2978.38  12
   3   6 -12 94976.0 2935.36  17
  -3   6  12 94427.7 3001.54  16
  -3   6  11 536.186 257.249  16
   3  -6 -11 862.943 328.247  11
   3  -6 -11 437.204 215.940  12
   3  -6 -10 3599.26 546.451  11
   3  -6 -10 2954.69 511.772  12
   3  -6  -9 638.077 288.473  12
   3  -6  -9 693.431 304.763  11
   3  -6  -8 52096.9 2264.04  12
   3  -6  -8 52030.9 2201.99  11
   3   6  -8 57344.2 2251.05  17
  -3   6   8 57386.6 2205.44  19
   3   6  -7 17279.3 1129.74  17
  -3  -6   7 14776.7 1508.02  14
  -3   6   7 19522.4 1701.77  15
   3  -6  -7 17015.2 1181.31  12
   3  -6  -7 17474.8 1138.64  11
   3   6  -7 16806.3 1574.68   3
  -3   6   7 16288.0 1096.93  19
   3   6  -6 61358.1 2323.02  17
   3   6  -6 62875.0 3182.07   3
  -3  -6   6 60733.5 3178.04  14
   3  -6  -6 57368.4 2357.17  12
   3  -6  -6 56878.1 2398.40   5
   3  -6  -6 58248.8 2246.91  11
  -3   6   6 61496.0 3123.46  15
  -3   6   6 54759.8 2227.92  19
   3   6  -5 1331.77 304.411  17
   3   6  -5 1803.87 593.855   3
  -3   6   5 1342.39 464.296  15
   3  -6  -5 1350.95 396.143   5
  -3  -6   5 2164.11 658.975  14
  -3   6   5 1486.45 386.307  19
   3  -6  -5 1545.12 371.612  12
   3  -6  -5 1209.28 317.519  11
   3   6  -4 23262.5 1292.00  17
  -3   6   4 22786.9 1736.49  15
  -3  -6   4 23755.0 1910.04  14
   3  -6  -4 24000.3 1262.03  11
   3   6  -4 23531.6 1251.78  19
  -3   6   4 24485.5 1320.96  19
   3   6  -4 23717.9 1864.10   3
   3  -6  -4 23924.1 1370.74   5
   3  -6  -3 10269.5 868.178   5
   3   6  -3 9718.72 1199.92   3
   3   6  -3 9700.13 814.683  17
  -3   6   3 9138.34 1107.03  15
   3   6  -3 9117.49 798.315  19
  -3   6   3 10118.0 825.233  19
  -3  -6   3 9769.26 1237.12  14
   3   6  -3 10677.3 1229.52   2
   3  -6  -2 74762.8 2584.04   5
  -3  -6   2 68944.8 3420.53  14
  -3   6   2 71382.8 2485.23  19
   3   6  -2 63710.2 3252.17   3
   3   6  -2 70332.7 2522.01  19
   3   6  -2 69899.3 2508.17  17
   3   6  -2 72117.2 3372.42   2
  -3   6   2 69953.7 3146.87  15
   3   6  -1 3670.74 723.275   3
  -3   6   1 4250.30 513.337  19
   3   6  -1 3388.98 501.872  19
  -3   6   1 3306.54 660.938  15
   3   6  -1 3545.00 706.411   2
   3  -6  -1 3607.82 483.810   5
  -3  -6   1 3898.78 807.274  14
   3   6  -1 3828.15 506.892  17
   3  -6   0 2267.06 390.037   5
  -3   6   0 1700.52 460.599  15
   3   6   0 2254.86 412.233  17
   3   6   0 3030.10 658.175   2
  -3  -6   0 1403.54 432.475  14
   3   6   0 2347.05 448.406  19
   3   6   0 2098.51 590.854   3
  -3   6   0 2185.41 398.022  19
   3  -6   1 2470.89 452.906  16
   3   6   1 2751.52 676.589   3
   3  -6   1 3029.96 462.253   5
   3   6   1 4354.54 799.029   2
  -3  -6  -1 3086.43 711.422  14
   3   6   1 3928.32 549.712  17
  -3  -6  -1 2796.07 529.543  11
   3   6   1 2967.68 525.650  19
  -3   6  -1 2415.01 591.461  15
   3  -6   1 2998.71 592.090  14
   3  -6   1 2853.89 479.528   4
  -3   6  -1 3617.55 520.927  19
   3  -6   2 67338.8 2423.31  16
  -3   6  -2 68973.2 3124.03  15
  -3   6  -2 68064.1 3016.30   3
   3  -6   2 66527.0 2369.81   4
   3  -6   2 65858.4 2964.61  14
   3   6   2 72428.0 3319.39   2
  -3  -6  -2 66845.8 2540.36  11
   3   6   2 64617.9 2528.61  19
   3   6   2 68346.1 3304.29   3
  -3   6  -2 66974.4 2381.72  19
  -3  -6  -2 60481.7 3132.76  14
   3  -6   2 67548.6 2324.81   5
   3   6   2 67598.5 2458.11  17
   3  -6   3 2519.54 385.017   5
   3   6   3 1628.10 431.930  19
   3  -6   3 542.781 342.057  14
   3  -6   3 1597.28 334.971  16
   3   6   3 1358.49 467.368   2
   3   6   3 2646.60 418.346  17
  -3   6  -3 2655.43 596.822  15
  -3  -6  -3 971.644 412.328  13
   3  -6   3 1784.68 348.275   4
   3   6   3 1749.06 507.787   3
  -3  -6  -3 1959.75 447.643  11
  -3   6  -3 3441.73 615.254   3
  -3   6  -3 1659.23 355.443  19
  -3   6  -4 18431.6 1096.60  19
   3  -6   4 17807.2 1048.60   4
  -3   6  -4 16441.0 1476.06  15
   3   6   4 18623.8 1246.26  19
   3  -6   4 20690.0 1636.96  14
  -3  -6  -4 17117.3 1631.86  13
  -3  -6  -4 18570.6 1236.65  11
   3   6   4 14449.2 1450.15   3
   3  -6   4 19248.4 1047.53   5
   3  -6   4 19206.9 1136.69  16
   3   6   4 18134.8 1139.88  17
   3   6   5 1299.91 404.854  19
   3  -6   5 1771.44 511.978  14
   3   6   5 1015.01 433.140   3
  -3  -6  -5 1057.40 372.378  11
  -3  -6  -5 522.325 422.627  13
   3  -6   5 1225.48 293.870   4
  -3   6  -5 942.657 271.026  19
   3   6   5 1092.86 326.881  17
   3  -6   5 1039.29 309.941  16
   3   6   6 75379.8 2697.38  16
   3   6   6 75230.6 2849.78  19
  -3   6  -6 80216.1 2613.89  18
  -3   6  -6 77565.5 2600.58  19
  -3  -6  -6 72146.7 2840.58  11
   3  -6   6 78134.5 2665.16  16
  -3   6  -7 3043.95 453.847  18
  -3  -6  -7 2228.76 488.113  11
   3   6   7 2486.15 489.759  19
   3   6   7 2040.07 410.602  16
   3  -6   7 2480.57 411.902  16
  -3   6  -7 3071.48 439.409  19
   3   6   8 22816.1 1296.87  16
   3  -6   8 22000.8 1217.77  16
   3   6   8 21598.1 1323.90  19
  -3  -6  -8 22976.0 1413.90  11
  -3   6  -8 21926.7 1226.82  18
  -3   6  -8 20982.4 1113.45  19
  -3  -6  -9-126.628 225.458  11
   3   6   9 333.772 203.480   6
  -3   6  -9 141.320 228.526  18
   3   6   9 72.0991 216.121  16
   3  -6   9-112.171 195.942  16
  -3   6  -9-2.74495 137.105  19
   3   6  10 4291.58 523.441  16
  -3  -6 -10 4316.15 605.150  11
   3   6  10 3661.73 465.183   6
   3  -6  10 4488.66 493.087  16
  -3   6 -10 5237.96 551.737  18
   3   6  11 11511.5 775.644   6
   3  -6  11 12410.0 752.478  16
  -3   6 -11 12298.9 810.145  18
   3   6  11 10961.3 790.739  16
  -3  -6 -11 12117.1 933.065  11
   3  -6  12 35159.2 1248.94  16
   3   6  12 33926.0 1379.40  16
   3   6  12 32705.8 1311.26   6
  -3  -6 -12 34770.1 1526.60  11
  -3   6 -12 33908.6 1334.52  18
   3   6  13 1382.68 237.258  16
  -3  -6 -13 993.404 213.150   7
  -3  -6 -13 1397.70 272.291  11
   3   6  13 1252.54 199.682   6
   3   7 -14 12888.0 564.645  17
   3  -7 -13 17495.8 828.291  11
   3  -7 -13 15854.7 741.963  12
   3   7 -13 17337.2 784.656  17
  -3   7  13 16310.6 797.401  16
   3  -7 -12 1219.69 258.731  11
   3  -7 -12 957.406 237.720  12
   3   7 -12 1190.93 253.998  17
  -3   7  12 911.810 243.070  16
   3  -7 -11 16598.9 952.743  12
   3  -7 -11 16809.8 984.038  11
   3   7 -11 17407.0 953.881  17
  -3   7  11 17445.3 1008.63  16
   3   7 -10 19167.0 1065.63  17
   3  -7 -10 17900.4 1059.93  12
  -3   7  10 19351.1 1127.37  16
   3  -7 -10 17038.1 1035.43  11
   3   7  -9 71062.1 2432.48  17
   3  -7  -9 71077.4 2472.65  11
   3  -7  -9 66400.6 2432.14  12
  -3   7   8 13589.9 951.777  19
   3  -7  -8 13751.2 984.333  12
   3  -7  -8 15232.9 1000.50  11
   3   7  -8 13339.4 947.002  17
   3   7  -7 827.509 293.352  17
  -3   7   7 593.069 268.910  19
   3  -7  -7 821.035 299.104  12
   3  -7  -7 1303.50 347.094  11
   3  -7  -6 9159.56 819.801  12
   3  -7  -6 9694.67 773.158  11
  -3   7   6 9694.55 853.142  19
   3   7  -6 9366.06 810.419  17
   3  -7  -5 39531.0 1804.48  12
   3  -7  -5 38169.1 1666.63  11
  -3   7   5 38807.9 1788.99  19
   3   7  -5 40554.1 1785.18  17
  -3   7   4 37753.1 1767.72  19
   3  -7  -4 39826.9 1847.66   5
   3  -7  -4 38978.9 1787.72  12
   3  -7  -4 40300.2 1682.78  11
   3   7  -4 37099.4 1683.70  19
   3   7  -4 41533.6 1795.78  17
   3  -7  -3 2616.64 468.120   5
   3   7  -3 3057.88 472.314  17
   3   7  -3 3521.85 511.361  19
  -3   7   3 3628.52 524.516  19
   3   7  -2 6265.73 665.452  17
   3  -7  -2 5605.80 629.352   5
   3   7  -2 5217.95 616.934  19
  -3   7   2 5996.58 665.627  19
   3   7  -1 39536.7 1778.36  17
   3  -7  -1 41682.6 1777.06   5
  -3   7   1 38576.4 1754.17  19
   3   7  -1 40049.3 1856.62  19
   3   7   0 40730.3 1902.89  19
   3   7   0 39539.0 1783.49  17
   3  -7   0 37844.2 1676.28   5
  -3  -7   0 42645.4 1871.78  11
  -3   7   0 39822.3 1771.43  19
   3  -7   1 4282.46 517.972   5
   3   7   1 4963.08 592.347  17
  -3   7  -1 4895.93 579.734  19
  -3  -7  -1 5094.30 651.310  11
   3   7   1 4917.73 642.375  19
   3  -7   2 561.891 199.778   5
  -3  -7  -2 786.127 324.044  11
   3   7   2 1097.02 348.971  17
   3   7   2 1034.08 332.309  19
  -3   7  -2 1219.24 347.488  19
   3  -7   3 5558.52 546.761   5
  -3  -7  -3 5351.55 660.854  11
   3   7   3 4703.34 642.514  19
   3   7   3 5315.21 613.694  17
  -3   7  -3 4930.15 574.102  19
  -3   7  -4 24319.6 1277.43  19
   3   7   4 22437.3 1410.35  19
   3   7   4 22316.0 1269.93  17
  -3  -7  -4 23509.9 1428.07  11
  -3   7  -4 25514.4 1218.43  17
   3  -7   5 57817.4 2151.61  16
  -3   7  -5 56405.3 2102.13  19
  -3   7  -5 60319.8 2093.95  17
  -3  -7  -5 54442.8 2356.23  11
   3   7   5 57363.4 2392.65  19
   3   7   5 59054.9 2199.66  17
   3   7   6 7627.11 705.441  16
   3  -7   6 7695.06 686.852  16
  -3  -7  -6 8093.53 810.832  11
   3   7   6 7885.49 797.997  19
  -3   7  -6 7493.32 659.315  17
  -3   7  -6 7084.83 637.156  19
   3   7   7 923.568 283.580  16
  -3   7  -7 301.740 195.476  17
  -3   7  -7 439.051 194.407  19
  -3  -7  -7 710.386 342.931  11
   3   7   7 650.531 305.071  19
   3  -7   7 889.772 268.819  16
   3   7   8 11522.3 825.590  16
   3  -7   8 11411.8 757.959  16
  -3  -7  -8 11047.5 912.717  11
   3   7   8 10388.9 857.824  19
  -3   7  -8 10727.7 694.015  19
  -3   7  -8 12650.4 811.504  17
   3   7   9 22395.8 1133.20  16
  -3  -7  -9 23400.7 1286.54  11
  -3   7  -9 22886.4 1100.06  17
   3  -7   9 23170.7 1054.85  16
  -3   7 -10 9074.28 613.512  17
   3   7  10 7448.10 580.189  16
  -3  -7 -10 8121.90 699.747  11
  -3   7 -11 3391.30 341.904  17
  -3  -7 -11 3656.49 431.885  11
   3   7  11 3828.64 374.728  16
  -3   7 -12 3573.49 285.383  17
   3   7  12 3037.62 282.212  16
  -3  -7 -12 2838.69 328.989  11
   3   8 -12 59.3931 81.1284  17
  -3   8  11 29778.9 1121.83  16
   3   8 -11 31452.2 1107.74  17
  -3   8  10 747.272 205.009  16
   3  -8 -10 623.489 158.545  11
   3   8 -10 904.854 208.421  17
   3  -8  -9 646.808 172.567  11
   3   8  -9 1084.65 244.001  17
  -3   8   9 926.710 257.238  16
   3   8  -8 802.663 237.865  17
  -3   8   8 1045.32 255.540  19
   3  -8  -8 1068.24 233.235  11
   3  -8  -8 710.658 186.054  12
  -3   8   7 62377.2 2159.77  19
   3  -8  -7 62762.8 2040.16  12
   3   8  -7 62009.7 2124.10  17
   3  -8  -7 61691.8 2024.08  11
   3  -8  -6 1644.03 294.035  11
   3   8  -6 983.164 296.097  17
  -3   8   6 1459.43 334.470  19
   3  -8  -6 1380.94 272.839  12
   3   8  -5 2516.38 407.296  17
  -3   8   5 1586.08 352.687  19
   3  -8  -5 2572.23 357.465  11
   3  -8  -5 2672.47 398.151  12
   3   8  -4 1.59256 220.302  19
   3  -8  -4 532.801 239.330  12
  -3   8   4 488.971 289.033  19
   3   8  -4 164.984 219.015  17
   3   8  -3 36951.6 1620.06  19
   3  -8  -3 37574.1 1545.32  12
  -3   8   3 39149.9 1704.39  19
   3   8  -3 38057.6 1640.52  17
  -3   8   2 1924.68 410.712  19
   3  -8  -2 2008.70 380.781   5
   3   8  -2 2158.76 440.475  17
  -3  -8   2 2260.25 420.285  11
   3  -8  -2 2636.83 409.134  12
   3   8  -2 2284.91 424.683  19
  -3   8   1 23187.8 1251.47  19
   3   8  -1 21298.0 1187.38  17
   3  -8  -1 21601.5 1150.89   5
  -3  -8   1 23796.9 1250.59  11
   3   8  -1 24862.4 1334.09  19
   3   8   0-46.8941 249.757  19
   3  -8   0 91.6084 143.928   5
  -3  -8   0 299.963 237.603  11
  -3   8   0 396.666 276.754  19
   3   8   0-55.3513 195.090  17
   3   8   1 29604.9 1506.01  19
   3   8   1 26929.8 1320.97  17
  -3  -8  -1 27782.6 1407.74  11
  -3   8  -1 28694.3 1387.62  19
   3  -8   1 27520.6 1244.47   5
   3   8   2 29184.5 1528.20  19
  -3   8  -2 30675.1 1432.55  19
  -3  -8  -2 31026.6 1492.78  11
   3   8   2 29736.0 1378.00  17
  -3   8  -3 46913.2 1812.99  19
   3   8   3 47549.0 1788.34  17
   3   8   3 43629.8 1939.18  19
  -3  -8  -3 47863.7 1953.44  11
  -3  -8  -4 1252.05 342.199  11
   3   8   4 825.731 228.434  16
  -3   8  -4 840.859 284.539  19
   3   8   4 1089.66 361.641  19
  -3   8  -5 559.832 238.947  19
   3   8   5 960.471 342.591  19
   3   8   5 657.904 216.094  16
  -3  -8  -5 719.970 309.955  11
  -3   8  -6 2369.34 294.724  17
   3   8   6 2208.81 323.329  16
  -3   8  -6 2543.77 343.592  19
   3   8   6 2285.16 416.045  19
  -3  -8  -6 1934.13 369.485  11
   3   8   7 35700.5 1363.96  16
  -3   8  -7 36280.0 1303.61  19
  -3  -8  -7 39262.7 1581.91  11
   3   8   7 36136.6 1525.00  19
  -3   8  -7 38135.4 1324.30  17
   3   8   8 287.964 119.061  16
  -3   8  -8 413.894 136.844  17
  -3  -8  -8 576.532 205.705  11
   3   8   9 3311.77 303.525  16
  -3  -8  -9 3097.78 373.757  11
  -3   8  -9 2499.52 247.601  17
  -3  -8 -10 1470.24 230.106  11
  -3   9   9 6684.53 392.121  16
   3   9  -9 7277.71 395.771  17
  -3   9   8 2063.41 240.528  16
  -3  -9   8 2579.22 236.008  11
   3   9  -8 2262.03 252.767  17
  -3   9   7 1322.25 228.119  16
   3   9  -7 1303.10 215.720  17
  -3  -9   7 1372.01 205.062  11
  -3   9   7 1225.39 206.465  19
  -3  -9   6 7651.98 493.697  11
  -3   9   6 7072.32 508.724  19
   3   9  -6 7346.29 513.124  17
  -3  -9   5 53497.0 1689.01  11
   3   9  -5 53476.7 1721.95  17
  -3   9   5 54845.0 1798.35  19
  -3  -9   4 447.417 180.243  11
  -3   9   4 582.835 210.496  19
   3   9  -4 570.128 194.981  17
   3   9  -3 2478.73 321.686  19
  -3  -9   3 2659.54 342.092  11
  -3   9   3 2118.20 332.137  19
   3   9  -3 2855.70 342.449  17
  -3  -9   2 534.060 190.181  11
  -3   9   2 218.851 194.529  19
   3   9  -2 152.241 145.250  19
   3   9  -2 223.833 165.899  17
   3   9  -1 19313.7 987.227  19
  -3  -9   1 18545.4 937.181  11
  -3   9   1 20620.7 1026.12  19
   3   9  -1 18353.1 895.378  17
  -3   9   0 14001.6 836.309  19
   3   9   0 15641.2 885.544  19
   3   9   0 14629.9 768.073  17
  -3  -9   0 15189.1 846.949  11
   3   9   1 24709.0 1162.31  19
  -3  -9  -1 23840.1 1084.86  11
   3   9   1 24134.2 1001.68  17
  -3   9  -1 23423.5 1100.22  19
  -3   9  -2 758.653 216.356  19
   3   9   2 869.414 187.547  17
   3   9   2 1013.14 295.235  19
  -3  -9  -2 1100.77 249.934  11
  -3  -9  -3 876.744 251.045  11
  -3   9  -3 937.072 220.074  19
   3   9   3 854.104 248.747  19
   3   9   4 13840.4 799.612  19
  -3   9  -4 13118.6 704.719  19
  -3  -9  -4 14492.9 775.969  11
  -3  -9  -5 30006.8 1149.52  11
  -3   9  -5 27557.7 1029.03  19
   3   9   5 29422.1 1175.55  19
  -3  -9  -6 201.947 130.334  11
  -3  -9  -7 330.188 120.760  11
  -3  10   2 24706.7 872.825  19
  -3  10   1 988.008 171.936  19
  -3  10   0 143.988 93.0905  19
   4   0 -19 314.901 178.390   8
   4   0 -18 8514.61 772.360   8
   4   0 -18 7662.32 621.257   7
   4   0 -17 90.4037 172.517   7
   4   0 -17 126.888 268.353   8
   4   0 -16 98713.2 3584.75   8
   4   0 -16 92169.6 3024.43   7
   4   0 -15-144.391 323.616   8
   4   0 -15 328.585 218.351   7
   4   0 -15 75.3781 242.918  11
   4   0 -14 1764.18 532.417   8
   4   0 -14 2393.83 482.795  11
   4   0 -14 2766.79 427.987   7
   4   0 -13 142.884 183.859   7
   4   0 -13 209.586 329.239   8
   4   0 -13 186.049 157.921  12
   4   0 -13 38.8212 260.020  11
   4   0 -13 109.788 203.740   1
   4   0 -12 74336.7 3046.30   8
   4   0 -12 70912.5 3157.58   1
   4   0 -12 73361.8 2437.09   7
   4   0 -12 76803.3 2696.91  11
   4   0 -12 75289.7 2443.76  12
   4   0 -11 21.8236 185.405  11
   4   0 -11 353.173 297.609   8
   4   0 -11 162.306 233.341   1
   4   0 -11 117.409 142.946  12
   4   0 -10 168470. 5003.04   1
   4   0  -9-121.699 171.297   1
   4   0  -8 65202.4 2363.57   3
   4   0  -8 61351.9 2244.86   1
  -4   0   7 108.897 116.697  14
   4   0  -7-70.5617 151.188   1
   4   0  -7-47.2387 148.917   3
   4   0  -6 510835. 11772.0   3
  -4   0   6 531048. 11326.5  14
   4   0  -6 532989. 11631.7   1
   4   0  -5 4.86969 139.520   3
  -4   0   5-30.0196 107.550  14
   4   0  -5 254.105 133.612   1
   4   0  -4 37069.3 1337.73   3
  -4   0   4 33701.1 1199.61  14
   4   0  -4 34854.6 1282.08   2
   4   0  -4 34596.3 1140.91   1
   4   0  -3 386.995 113.764   1
   4   0  -3 162.130 158.820   3
   4   0  -3 51.3580 148.983   2
  -4   0   2 349561. 7655.53  15
   4   0  -2 353395. 7810.06   2
   4   0  -2 367816. 7893.20   3
   4   0  -1 140.812 129.279   2
   4   0  -1 65.9934 99.7382   3
  -4   0   1 99.2801 91.4217  15
   4   0   0 164117. 3932.12   2
  -4   0   0 162553. 3832.57  15
   4   0   0 170222. 3827.78   3
  -4   0  -1 74.9535 82.3760  15
  -4   0  -1 130.228 141.930  13
  -4   0  -1 61.7334 86.7132   1
   4   0   1 0.94609 117.675   2
   4   0   1-32.6076 77.9010   3
   4   0   2 875124. 18422.8   3
  -4   0  -2 933899. 19139.9  13
  -4   0  -2 903814. 18758.0   1
  -4   0  -3 104.549 166.280  13
  -4   0  -3-46.6757 140.704   1
  -4   0  -4 9698.10 651.583   1
  -4   0  -4 8348.63 713.103  13
  -4   0  -5 126.331 183.101  13
  -4   0  -5 1.50678 148.970   1
  -4   0  -6 14401.9 1103.59  13
  -4   0  -6 15402.5 997.860   1
  -4   0  -7 601.586 345.730  13
  -4   0  -7-46.4884 200.698   1
  -4   0  -8 227727. 6965.64  13
  -4   0  -8 251389. 6730.38   1
   4   0   9-191.005 153.026  16
  -4   0  -9-83.6622 204.213   1
  -4   0  -9-458.165 179.555   7
  -4   0  -9-81.3286 215.639  18
   4   0   9-63.3971 95.0356  10
  -4   0 -10 1717.27 453.926   1
   4   0  10 1158.90 316.563  16
  -4   0 -10 990.803 269.606   7
   4   0  10 1202.18 255.224  10
  -4   0 -10 1477.63 391.200  18
  -4   0 -11-181.925 232.800   1
   4   0  11-143.950 202.390  16
  -4   0 -11-145.183 193.318   7
   4   0  11 205.457 337.569   2
  -4   0 -11-133.699 304.759  18
  -4   0 -12 152328. 4807.41  18
  -4   0 -12 156237. 4446.71   7
   4   0  12 160758. 4459.58  16
  -4   0 -13 111.375 200.099   7
   4   0  13 453.134 247.843  16
  -4   0 -13 84.0546 282.984  18
  -4   0 -14 15378.1 1176.03  18
  -4   0 -14 14695.8 964.670   7
   4   0  14 13002.0 899.806  16
  -4   0 -15 188.238 230.081  18
  -4   0 -15-37.9755 155.003   7
   4   0  15-309.459 165.459   6
   4   0  15 58.7588 172.870  16
  -4   0 -16 14668.1 901.411  18
  -4   0 -16 16154.6 1016.49   8
  -4   0 -16 15584.7 854.388   7
   4   0  16 14817.1 811.458  16
  -4   0 -17 64.1289 116.776   8
   4   1 -19 2785.05 337.137   8
   4  -1 -19 1617.94 265.926   8
   4  -1 -18 40948.1 1744.78   8
   4   1 -18 41145.7 1568.85   7
   4  -1 -18 43610.7 1642.64   7
   4  -1 -17 26205.4 1508.16   8
   4   1 -17 25291.5 1284.39   7
   4  -1 -17 27455.1 1320.25   7
   4   1 -17 27920.0 1528.40   8
   4  -1 -16 3026.37 435.475   7
   4   1 -16 5767.70 760.387   8
   4   1 -16 3780.91 498.154   7
   4  -1 -16 5208.04 687.070  11
   4  -1 -16 4652.17 663.975   8
   4   1 -15 21223.0 1240.70   7
   4   1 -15 21079.0 1485.21   8
   4  -1 -15 21125.4 1511.67   8
   4  -1 -15 20835.2 1199.79   7
   4  -1 -15 21472.8 1380.81  11
   4  -1 -14 53670.0 2096.10   7
   4  -1 -14 57278.3 2641.32   8
   4   1 -14 55530.4 2167.58   7
   4  -1 -14 57904.0 2390.22  11
   4  -1 -14 56826.0 2155.77  12
   4   1 -14 53484.2 2583.38   8
   4  -1 -13 17251.4 1507.16   1
   4   1 -13 15587.1 1477.96   1
   4   1 -13 16878.3 1049.99   7
   4  -1 -13 16333.7 1024.01  12
   4  -1 -13 16736.0 1023.20   7
   4   1 -13 16830.1 1181.59  11
   4  -1 -13 17486.4 1182.29  11
   4   1 -13 16576.4 1341.92   8
   4  -1 -13 17486.7 1361.21   8
   4   1 -12 70308.5 3141.21   1
   4   1 -12 68826.5 2367.47   7
   4   1 -12 69669.9 2901.73   8
   4  -1 -12 66240.2 2820.39   8
   4  -1 -12 68831.0 2350.05  12
   4  -1 -12 72360.2 2581.30  11
   4   1 -12 69455.6 2601.38  11
   4  -1 -12 70954.2 3125.78   1
   4   1 -11 19577.1 1373.48   8
   4  -1 -11 22570.9 1215.55  11
   4  -1 -11 20736.7 1365.11   8
   4   1 -11 22315.3 1088.13  12
   4   1 -11 21116.1 1084.94   7
   4  -1 -11 21380.2 1088.97  12
   4   1 -11 20660.4 1211.49  11
   4  -1 -11 23433.1 1329.35   9
   4  -1 -11 20649.8 1480.42   1
   4   1 -11 20422.5 1466.84   1
   4  -1 -10 39417.5 1959.10   1
   4   1 -10 34630.0 1878.61   3
   4   1 -10 40896.5 1983.01   1
  -4  -1   9 84174.1 2764.76  14
   4   1  -9 77374.5 2836.33   1
   4  -1  -9 84383.5 2966.33   1
   4   1  -9 84861.6 2963.08   3
   4   1  -8 137566. 3988.78   1
  -4  -1   8 141102. 3982.01  14
   4  -1  -8 141572. 4096.39   1
   4   1  -8 142320. 4148.05   3
   4   1  -7 34326.8 1459.76   1
   4   1  -7 37522.6 1602.57   3
   4  -1  -7 35236.8 1538.93   1
  -4  -1   7 38122.6 1613.96  14
   4   1  -6 4040.87 410.618   1
   4   1  -6 5039.14 529.226   3
  -4  -1   6 4431.17 528.092  14
   4  -1  -6 4683.45 474.630   1
  -4  -1   5 281126. 7096.18  14
   4   1  -5 293857. 6576.19   1
   4   1  -5 302473. 6897.32   3
   4  -1  -5 298583. 6787.40   1
   4   1  -4 541073. 11513.4   1
  -4  -1   4 553919. 12088.7  14
   4   1  -4 522771. 11885.8   3
   4   1  -4 519330. 12289.4   2
  -4   1   4 559042. 11823.0  15
  -4   1   3 30950.4 1133.82  15
   4   1  -3 28668.4 844.773   1
   4   1  -3 31786.0 1382.95   2
   4   1  -3 29576.2 1158.79   3
   4   1  -2 14580.5 825.031   2
  -4   1   2 16446.4 769.672  15
  -4  -1   2 17926.0 734.472  13
   4  -1  -2 12655.5 450.283   2
   4   1  -2 15527.3 759.514   3
   4  -1  -1 74609.8 1891.28   2
   4   1  -1 78166.9 2239.92   2
  -4  -1   1 77567.2 2146.84  13
   4   1  -1 77628.5 2121.83   3
  -4   1   1 77237.3 2275.35  15
   4   1   0 120747. 3215.10   2
  -4   1   0 123555. 3415.69  15
   4  -1   0 129352. 3141.09  14
  -4  -1   0 127962. 3212.16  13
   4   1   0 122398. 3065.53   3
  -4  -1  -1 147238. 3716.70  13
   4  -1   1 148162. 3689.35  14
  -4  -1  -1 142439. 3223.55   1
  -4   1  -1 139756. 3794.15  15
   4   1   1 151665. 3741.93   2
   4   1   1 145267. 3439.37   3
  -4   1  -2 106871. 3072.18  15
   4   1   2 112698. 3123.55   2
   4  -1   2 116258. 3122.00  14
  -4  -1  -2 116870. 3148.45  13
   4   1   2 112940. 2701.90   3
  -4  -1  -2 108254. 2695.23   1
  -4   1  -2 108665. 3103.11  13
  -4   1  -3 87.4856 153.737  13
   4   1   3-26.4574 69.9128   3
  -4   1  -3 37.5225 130.636  15
   4  -1   3 105.875 214.617  14
  -4   1  -3-18.4045 142.013   1
  -4  -1  -3 215.088 207.816  13
  -4  -1  -3 59.1410 105.898   1
   4   1   3 104.451 172.985   2
  -4   1  -4 14867.7 931.912   1
   4   1   4 13424.2 904.629   2
   4  -1   4 14564.6 951.304  14
  -4  -1  -4 13483.2 743.834   1
  -4  -1  -4 12847.1 918.407  13
  -4   1  -4 13765.6 886.151  13
  -4  -1  -5 5741.19 531.670   1
   4   1   5 7228.22 715.293   2
  -4   1  -5 4580.53 563.158  13
  -4  -1  -5 6893.01 745.627  13
  -4   1  -5 5517.89 624.080   1
   4  -1   5 6076.46 683.839  14
  -4  -1  -6 162708. 4499.20   1
   4  -1   6 171691. 4930.31  14
   4   1   6 170788. 4878.99   2
  -4   1  -6 175893. 4902.84   1
  -4  -1  -6 167228. 5061.22  13
  -4   1  -7 9137.26 855.171  13
   4   1   7 8232.58 874.615   2
   4  -1   7 8497.98 879.004  14
  -4  -1  -7 8346.63 759.350   1
  -4  -1  -7 8115.55 950.083  13
  -4   1  -7 9070.36 899.683   1
   4   1   8 8014.24 901.208   2
   4  -1   8 7133.79 870.224  14
  -4   1  -8 7646.59 898.547   1
  -4  -1  -8 7510.43 785.712   1
  -4  -1  -8 5502.95 890.237  13
   4   1   9 17358.5 979.587  16
  -4  -1  -9 16623.9 1036.61  18
  -4   1  -9 14380.2 1327.00   1
  -4  -1  -9 15841.2 1581.53  13
  -4  -1  -9 15246.7 1222.83   1
  -4   1  -9 17187.0 1011.58   7
   4   1   9 14355.5 1295.25   2
  -4   1  -9 15299.1 1054.39  18
   4  -1   9 15927.7 976.235  16
   4  -1   9 15838.7 900.739  10
  -4  -1  -9 16137.8 912.917  11
   4   1  10 64920.9 3127.25   2
  -4   1 -10 67444.8 3227.49   1
   4   1  10 69644.5 2338.99  16
   4   1  10 66396.8 2207.23  10
  -4  -1 -10 60349.9 3498.33  13
   4  -1  10 64373.8 2202.59  10
  -4   1 -10 68946.4 2411.52   7
  -4  -1 -10 64212.2 2913.24   1
  -4  -1 -10 64285.2 2240.71   7
  -4  -1 -10 67989.2 2542.99  18
  -4  -1 -10 65644.7 2255.83  11
  -4   1 -10 65234.6 2556.01  18
   4  -1  10 68137.5 2399.32  16
  -4   1 -11 61491.3 2574.81  18
   4   1  11 65108.5 2316.61  16
  -4  -1 -11 60022.1 2966.64   1
   4  -1  11 68609.5 2408.80  16
  -4   1 -11 64818.6 3286.99   1
   4   1  11 60266.2 3114.45   2
   4   1  11 60152.2 2119.64  10
  -4   1 -11 66759.3 2435.08   7
  -4  -1 -11 65146.0 2288.00   7
  -4  -1 -11 64052.3 2586.02  18
  -4  -1 -11 62405.5 2239.32  11
   4   1  12 3013.09 456.722  16
  -4   1 -12 2282.47 508.097  18
  -4   1 -12 2294.99 426.918   7
  -4  -1 -12 2173.24 388.478   7
  -4  -1 -12 2255.65 380.778  11
  -4  -1 -12 2629.83 538.544  18
   4  -1  12 3049.38 475.226  16
   4  -1  13 8394.88 737.855  16
   4   1  13 9077.85 755.781  16
  -4   1 -13 7863.20 749.782   7
  -4  -1 -13 7740.01 701.581   7
  -4  -1 -13 8097.35 690.758  11
  -4   1 -13 8386.85 876.208  18
  -4  -1 -13 8734.32 922.012  18
   4   1  14 41032.9 1692.24  16
   4  -1  14 41640.1 1718.43  16
  -4  -1 -14 40402.0 1986.93  18
  -4   1 -14 36348.3 1669.17   7
  -4  -1 -14 39894.2 1675.46   7
  -4  -1 -14 35981.9 1553.18  11
  -4   1 -14 41325.2 1939.53  18
   4   1  15 7458.31 617.749  16
  -4   1 -15 6944.42 698.712   8
  -4  -1 -15 6904.55 605.194   7
   4  -1  15 7950.51 650.170  16
  -4   1 -15 6991.98 621.044   7
  -4  -1 -15 6589.37 697.705  18
  -4   1 -15 7339.37 710.694  18
   4   1  16 13642.0 765.640  16
   4  -1  16 13919.8 762.415  16
  -4   1 -16 13174.8 819.906   8
  -4  -1 -16 14768.2 982.489   8
  -4   1 -16 13113.4 752.025   7
  -4  -1 -16 13994.6 792.155   7
  -4  -1 -16 12330.2 784.926  18
   4   1  16 12591.0 734.511   6
  -4   1 -16 14413.2 854.118  18
  -4  -1 -17 7887.16 555.210   8
   4   2 -18 308.228 207.931   8
   4  -2 -18 786.502 223.503   8
   4   2 -18 564.868 167.718   7
   4  -2 -18 355.301 164.745   7
   4   2 -17 13868.5 948.751   8
   4   2 -17 11986.0 810.198   7
   4  -2 -17 12758.6 847.389   7
   4  -2 -17 12975.6 994.625  11
   4  -2 -17 10669.6 834.898   8
   4  -2 -16 21951.2 1217.14   7
   4   2 -16 25539.8 1442.01   8
   4  -2 -16 22884.4 1388.84   8
   4   2 -16 21028.5 1209.48   7
   4  -2 -16 23770.4 1435.61  11
   4   2 -15 80546.1 3010.42   8
   4  -2 -15 76395.5 2938.93   8
   4  -2 -15 82157.0 2741.66  12
   4   2 -15 74103.8 2679.39   7
   4  -2 -15 78585.7 2675.87   7
   4  -2 -15 80486.3 2975.71  11
   4   2 -15 70970.8 2702.59  18
   4  -2 -14 3701.46 620.025   8
   4  -2 -14 4081.89 528.771  12
   4   2 -14 2947.37 471.284   7
   4  -2 -14 4411.31 633.736  11
   4  -2 -14 3500.04 493.715   7
   4   2 -14 2598.46 515.575   8
   4   2 -14 3369.94 533.723  18
   4   2 -13 1920.67 469.260   1
   4  -2 -13 1820.12 452.922   8
   4   2 -13 963.941 291.243   7
   4  -2 -13 1515.52 336.586  12
   4  -2 -13 1352.73 380.067  11
   4   2 -13 1879.60 455.302  18
  -4   2  13 872.012 386.768  15
   4   2 -13 831.235 345.972   8
  -4   2  13 1895.18 336.566  16
  -4   2  12 9837.10 1070.34  15
   4   2 -12 10035.2 928.449  18
   4   2 -12 8475.52 888.314   8
   4   2 -12 9360.12 784.448   7
   4  -2 -12 8526.04 728.403  12
  -4   2  12 9945.83 707.501  16
   4  -2 -12 9688.24 847.127  11
   4  -2 -12 10045.2 946.792   8
   4   2 -12 8769.76 1059.70   1
   4   2 -11 152652. 5096.76   1
   4   2 -11 154923. 4704.95   8
   4  -2 -11 150530. 4525.58   8
   4  -2 -11 152013. 4224.25  12
   4   2 -11 145465. 4531.69  18
   4  -2 -11 158705. 4405.08  11
   4   2 -11 150988. 4240.97   7
  -4   2  11 159358. 5078.82  15
  -4   2  11 165023. 4118.32  16
   4  -2 -11 151000. 4605.61   9
   4   2 -10 12814.3 1130.01   1
  -4  -2  10 13718.3 1148.90  14
   4  -2 -10 12420.7 809.599  12
  -4   2  10 11947.7 1079.62  15
   4   2 -10 9873.11 999.012   3
   4  -2 -10 12777.0 1131.51   1
  -4   2   9 1242.60 369.341  15
  -4  -2   9 533.046 319.735  14
   4  -2  -9 602.285 274.437   1
   4   2  -9 548.647 269.148   3
   4   2  -9 1401.71 363.035   1
   4   2  -8 333.982 247.569   3
  -4   2   8 446.909 226.355  15
  -4  -2   8 67.0594 193.930  14
   4   2  -8 204.497 205.086   1
  -4   2   7 49918.3 2021.46  15
  -4  -2   7 46276.4 2191.49  14
   4   2  -7 48543.5 2035.92   3
   4   2  -7 46851.3 1846.64   1
   4   2  -6 19110.4 1138.34   3
  -4   2   6 19873.9 1135.54  15
  -4  -2   6 19447.0 1338.45  14
   4   2  -6 21536.1 1044.11   1
   4   2  -5 179285. 4449.46   1
  -4   2   5 187385. 4791.98  15
  -4  -2   5 177781. 5168.27  14
  -4  -2   5 180671. 4052.17  13
   4   2  -5 184192. 4901.69   3
   4   2  -5 187195. 5394.89   2
   4   2  -4 80.0586 285.943   2
  -4  -2   4 219.745 101.820  13
   4   2  -4 362.384 139.899   1
   4   2  -4 140.565 196.473   3
  -4   2   4 47.4695 174.955  15
  -4  -2   4 347.974 239.373  14
  -4   2   3 115345. 3314.41  15
  -4  -2   3 119823. 2902.36  13
   4   2  -3 117727. 2845.92   1
   4   2  -3 121655. 3383.71   3
   4   2  -3 123257. 3688.13   2
   4   2  -2 37714.5 1479.10   3
   4  -2  -2 37927.7 1129.38  14
  -4   2   2 34481.2 1499.79  15
  -4  -2   2 37498.8 1228.35  13
   4   2  -2 36163.1 1020.00   1
   4   2  -2 37357.9 1595.88   2
   4   2  -1 233218. 5479.27   3
   4  -2  -1 219776. 5168.39  14
  -4  -2   1 224980. 5227.02  13
   4   2  -1 214232. 5539.16   2
  -4   2   1 224519. 5696.46  15
   4   2   0 2159.42 310.426   3
   4   2   0 1708.70 315.509   2
  -4   2   0 1606.27 367.803  15
   4  -2   0 2257.80 320.968  14
  -4  -2   0 1794.71 285.269  13
  -4   2  -1 4036.88 630.998  15
   4  -2   1 3021.11 428.605  14
  -4  -2  -1 4626.90 541.111  13
   4   2   1 4330.13 560.303   2
   4   2   1 2915.97 383.299   3
  -4   2  -2 93772.3 3111.83  15
   4  -2   2 92936.1 2944.48  14
  -4  -2  -2 99052.7 2905.45  13
   4   2   2 99775.8 2721.64   3
   4   2   2 92361.5 2913.14   2
  -4   2  -3 169858. 4779.43  15
   4   2   3 163032. 3813.27  15
  -4  -2  -3 166010. 4117.68   1
   4  -2   3 175949. 4742.76  14
  -4  -2  -3 174828. 4637.40  13
   4   2   3 178263. 4610.22   2
  -4   2  -3 162096. 4391.17  13
   4   2   3 174597. 4207.55   3
   4  -2   4 79517.2 2841.14  14
  -4   2  -4 71628.4 2427.46  13
   4   2   4 80139.1 2686.73   2
  -4   2  -4 72862.0 2721.13  15
  -4  -2  -4 82817.7 2812.84  13
   4   2   4 77763.6 2216.22   3
  -4  -2  -4 79232.8 2345.70   1
   4  -2   5 29595.0 1644.43  14
   4   2   5 30551.2 1546.13   2
  -4   2  -5 29057.7 1666.39   1
  -4  -2  -5 28222.2 1290.15   1
  -4   2  -5 27543.8 1324.03  13
  -4  -2  -5 31052.5 1683.69  13
   4   2   6 1998.62 428.041   2
  -4   2  -6 451.845 331.208   1
   4  -2   6 1227.16 424.387  14
  -4  -2  -6 2693.91 584.172  13
  -4  -2  -6 1498.04 317.697   1
   4  -2   7 160629. 5198.15  14
   4   2   7 152351. 4905.36   2
  -4  -2  -7 165134. 5462.24  13
  -4   2  -7 163263. 5288.00   1
  -4  -2  -7 160759. 4638.25   1
   4  -2   8 32112.0 1425.98  16
  -4   2  -8 32696.1 2083.62   1
  -4   2  -8 30060.4 1510.43  18
   4  -2   8 29907.6 1970.01  14
   4   2   8 32873.8 1898.64   2
  -4  -2  -8 28322.1 2119.72  13
  -4   2  -8 31656.1 1461.36   7
  -4  -2  -8 29529.3 1383.95  18
  -4  -2  -8 28717.4 1621.54   1
   4   2   8 32392.2 1361.62  16
   4  -2   9 53817.4 2025.22  16
   4   2   9 51926.0 1918.24  16
   4   2   9 49033.4 2526.00   2
  -4   2  -9 52930.0 2892.21   1
  -4   2  -9 50396.3 2149.42  18
   4  -2   9 50967.3 2751.40  14
  -4  -2  -9 45025.7 2984.59  13
  -4   2  -9 55001.7 2108.04   7
   4  -2   9 51861.4 1914.36   4
  -4  -2  -9 49074.8 1847.06  11
   4  -2   9 48433.1 1856.95  10
  -4  -2  -9 50414.1 2375.16   1
  -4  -2  -9 52714.7 2063.64  18
  -4  -2 -10 264.145 297.118   1
  -4  -2 -10 169.217 112.669  11
   4  -2  10 131.012 156.136  16
   4   2  10 346.559 258.965   2
  -4   2 -10 1233.18 521.156   1
  -4   2 -10 251.395 252.876  18
  -4  -2 -10 367.796 264.255  18
  -4   2 -10 44.3109 180.636   7
   4  -2  10-210.656 153.671   4
   4   2  10 104.315 173.736  16
  -4  -2 -10-692.140 460.404  13
   4   2  11 15224.1 990.826  16
   4   2  11 14649.0 898.723  10
  -4  -2 -11 15194.6 962.875   7
  -4  -2 -11 14456.3 1132.15  18
  -4  -2 -11 13511.8 919.352  11
  -4   2 -11 14141.2 1139.00  18
  -4   2 -11 15935.6 1104.62   7
   4  -2  11 13804.9 1017.61  16
  -4  -2 -12 454.809 176.231  11
   4   2  12 941.760 279.910  16
  -4   2 -12 305.355 337.298  18
  -4  -2 -12 490.121 229.669   7
  -4   2 -12 893.874 306.671   7
   4  -2  12 886.608 310.309  16
  -4  -2 -12 376.319 283.076  18
   4   2  12 579.341 180.047  10
   4  -2  13 95310.2 3081.48  16
   4   2  13 96412.5 2985.47  16
  -4  -2 -13 93528.5 3388.08  18
  -4   2 -13 89569.9 3094.61   7
  -4  -2 -13 91309.5 2951.39   7
  -4  -2 -13 92136.2 2935.17  11
  -4   2 -13 92863.3 3274.62  18
  -4  -2 -14 1384.46 265.028  11
   4  -2  14 1311.88 318.574  16
   4   2  14 1390.13 312.432  16
  -4   2 -14 1170.26 323.283   8
  -4  -2 -14 1488.03 421.173  18
  -4   2 -14 1161.36 339.919   7
  -4  -2 -14 1325.93 307.029   7
  -4   2 -14 1273.72 408.795  18
  -4   2 -15 921.609 299.680  18
   4  -2  15 875.628 237.452  16
  -4   2 -15 990.294 256.128   8
   4   2  15 1231.85 283.354  16
  -4   2 -15 1387.13 289.243   7
  -4  -2 -15 1509.44 303.176  18
  -4  -2 -15 1207.85 277.955   7
  -4  -2 -15 1156.67 254.196  11
   4   2  16 9795.13 612.594  16
   4  -2  16 8776.12 554.383  16
  -4   2 -16 8520.58 541.442   8
  -4  -2 -16 8264.31 681.631   8
  -4   2 -16 9010.04 569.582   7
  -4  -2 -16 8591.84 586.711   7
  -4   2 -16 9648.22 640.861  18
   4   2  16 8909.16 633.661   6
   4   3 -18-33.2871 104.578   8
   4  -3 -18 28.6310 130.248   7
   4   3 -17 49685.5 1744.11   8
   4   3 -17 51115.1 1717.95   7
   4  -3 -17 51377.4 1844.74   7
   4  -3 -17 48075.5 2015.28  11
   4   3 -16 1147.25 277.007  18
   4   3 -16 1187.65 304.605   8
   4  -3 -16 1776.48 365.605  12
   4   3 -16 1598.81 325.609   7
   4  -3 -16 1421.30 325.387   7
   4  -3 -16 846.971 346.072  11
   4  -3 -15 4630.77 526.491   8
  -4   3  15 4656.95 486.957  16
   4   3 -15 3308.24 508.432   8
   4  -3 -15 4035.16 513.595   7
   4  -3 -15 5294.21 618.247  12
   4   3 -15 3492.88 488.093   7
   4  -3 -15 4706.14 644.826  11
   4   3 -15 3818.83 536.369  18
   4   3 -14 2460.16 474.626   8
   4  -3 -14 1698.42 380.759   8
   4   3 -14 2432.69 432.850   7
   4  -3 -14 3781.32 546.591  12
   4  -3 -14 2565.89 513.410  11
  -4   3  14 2954.34 408.062  16
   4   3 -14 2820.54 504.590  18
  -4   3  13 98843.3 3044.90  16
   4   3 -13 101285. 3384.30   8
   4   3 -13 93709.0 3198.42   7
   4  -3 -13 99594.1 3269.61  12
   4  -3 -13 99242.1 3420.71  11
   4   3 -13 96714.8 3373.44  18
  -4   3  12 8820.76 1077.77  15
  -4   3  12 8196.19 677.543  16
   4   3 -12 8174.44 812.730   8
   4   3 -12 6793.59 699.212   7
   4  -3 -12 9599.59 821.704  12
   4  -3 -12 8531.30 826.346  11
   4   3 -12 6753.60 764.400  18
   4   3 -12 7069.51 1034.45   1
   4   3 -11 8496.35 1022.20   1
   4   3 -11 8216.65 791.509   8
  -4   3  11 8223.00 1022.56  15
  -4  -3  11 7122.11 941.525  14
   4   3 -11 6752.71 678.813   7
   4  -3 -11 7590.51 713.603  12
   4  -3 -11 8505.03 791.324  11
  -4   3  11 7548.31 653.667  16
   4   3 -11 8192.51 829.162  18
   4   3 -10 4606.93 743.878   3
  -4   3  10 4144.54 707.809  15
   4  -3 -10 5589.95 581.516  12
  -4  -3  10 3589.47 664.156  14
   4   3 -10 5042.33 607.741   8
   4   3 -10 5086.63 578.423   7
  -4   3  10 5606.93 550.444  16
   4   3 -10 5167.47 643.951  18
   4  -3 -10 5803.09 608.831  11
   4   3 -10 5466.40 772.563   1
   4  -3 -10 5400.14 659.001   9
  -4   3   9 195686. 5795.17  15
   4   3  -9 190103. 5674.56   1
  -4  -3   9 177589. 5891.73  14
   4  -3  -9 191093. 4937.28  12
   4   3  -9 173363. 5658.30   3
  -4   3   8 7379.74 833.903  15
  -4  -3   8 5813.65 830.259  14
   4   3  -8 5991.55 716.528   1
   4   3  -8 5549.39 744.699   3
   4   3  -7 19794.8 1236.46   1
  -4   3   7 21794.0 1400.68  15
  -4  -3   7 19157.4 1487.94  14
   4   3  -7 21126.0 1403.18   3
  -4   3   6 991.704 379.077  15
  -4  -3   6 325.001 342.443  14
   4   3  -6 98.2076 249.896   3
   4   3  -6 569.706 236.449   1
   4   3  -6 550.213 394.795   2
  -4   3   5 134613. 4072.15  15
  -4  -3   5 124167. 4302.11  14
   4   3  -5 139798. 4553.08   2
   4   3  -5 129517. 3664.16   1
   4   3  -5 126607. 4103.02   3
   4   3  -4 656.875 329.612   3
   4   3  -4 327.807 170.240   1
   4   3  -4 542.425 275.380   2
  -4  -3   4-215.209 312.932  14
  -4   3   4 564.060 316.947  15
  -4   3   3 215421. 5910.98  15
  -4  -3   3 229135. 5226.17  13
  -4  -3   3 227236. 6162.22  14
   4   3  -3 222486. 6064.66   3
   4   3  -3 240822. 6339.33   2
  -4   3   2 36089.9 1718.36  15
   4   3  -2 39339.0 1757.11   3
  -4  -3   2 37602.5 1329.64  13
   4   3  -2 34699.5 1740.06   2
   4  -3  -2 36954.5 1328.66  14
  -4   3   1 4497.09 615.597  15
   4   3  -1 3602.16 527.025   2
   4  -3  -1 4119.64 439.934  14
  -4  -3   1 4055.71 412.639  13
   4   3  -1 3619.67 524.928   3
  -4   3   0 33602.9 1695.88  15
  -4  -3   0 32367.8 1368.00  13
   4  -3   0 32639.7 1453.25  14
   4   3   0 33048.6 1575.97   2
   4   3   0 32927.7 1576.03   3
  -4   3  -1 268846. 6905.33  15
   4  -3   1 255742. 6557.60  14
   4   3   1 250634. 6528.72   3
   4   3   1 263829. 6612.88   2
  -4  -3  -1 254494. 6382.22  13
   4   3   2 1260.85 426.106   3
   4   3   2 1025.30 365.797   2
   4  -3   2 909.041 330.523  14
  -4  -3  -2 1459.55 390.789  13
  -4   3  -2 1428.78 455.668  15
  -4   3  -3 11112.0 770.127  13
  -4  -3  -3 11312.0 936.695  13
   4   3   3 10618.3 834.712   3
   4  -3   3 12022.0 1010.72  14
   4   3   3 12753.2 959.030   2
  -4   3  -3 11742.5 1039.88  15
   4   3   4 425.323 210.825   3
  -4   3  -4 1462.38 431.375  15
  -4  -3  -4 1653.03 446.828  13
   4   3   4 1276.38 342.838   2
   4  -3   4 1346.95 411.807  14
   4  -3   5 109348. 3984.49  14
  -4   3  -5 109116. 3939.50  15
  -4  -3  -5 109770. 3941.94  13
   4   3   5 113771. 3736.36   2
   4  -3   6 27335.0 1833.33  14
   4   3   6 24248.2 1562.88   2
  -4   3  -6 22613.0 1734.60   1
  -4  -3  -6 29143.4 1909.88  13
   4   3   7 81179.2 2512.39  16
   4  -3   7 79210.1 2617.91  16
   4  -3   7 75488.6 3436.24  14
   4   3   7 81762.0 3215.54   2
  -4  -3  -7 78299.4 3647.06  13
  -4   3  -7 76935.2 2658.60   7
  -4   3  -7 76083.1 3598.23   1
  -4   3  -7 79836.0 2762.22  18
   4   3   7 83837.4 2590.05  19
  -4  -3  -8 2371.95 390.223  18
   4   3   8 3069.41 597.584   2
   4  -3   8 2003.42 569.429  14
  -4  -3  -8 2757.38 394.544  11
  -4  -3  -8 2449.33 691.839  13
   4   3   8 2141.20 333.277  16
  -4   3  -8 2082.35 618.808   1
   4  -3   8 2135.61 343.217   4
   4  -3   8 1685.11 340.420  10
  -4   3  -8 2355.80 422.427   7
   4  -3   8 1255.94 324.227  16
  -4   3  -8 2060.95 420.163  18
  -4   3  -9 120742. 5081.39   1
  -4  -3  -9 126059. 3811.11  18
   4  -3   9 119527. 4845.03  14
   4   3   9 124966. 3629.86  16
   4   3   9 118797. 4437.11   2
  -4  -3  -9 121753. 5418.56  13
  -4   3  -9 123979. 3858.22   7
   4  -3   9 126391. 3806.20  16
   4  -3   9 123806. 3625.98  10
  -4  -3  -9 126002. 3635.31  11
  -4   3  -9 123647. 3956.18  18
  -4  -3 -10 1147.69 313.098  11
   4   3  10 1016.90 416.299   2
   4  -3  10 1593.51 371.313  16
   4   3  10 1446.64 314.972  16
   4  -3  10 1715.90 563.481  14
  -4   3 -10 1361.72 389.462   7
  -4  -3 -10 2408.18 823.734  13
  -4  -3 -10 1136.27 360.845  18
  -4   3 -10 1973.00 452.530  18
  -4   3 -10 2460.61 712.765   1
   4  -3  11 58981.3 2336.81  16
   4   3  11 59773.1 2217.47  16
  -4   3 -11 57711.6 2386.15   7
  -4  -3 -11 57789.5 2449.10  18
  -4  -3 -11 57712.6 2205.82  11
  -4   3 -11 57467.9 2446.33  18
   4   3  12 125.551 161.434  10
   4  -3  12-8.23208 223.241  16
  -4  -3 -12 90.3949 235.030  18
  -4   3 -12 371.761 259.895   7
  -4  -3 -12 167.565 182.361   7
  -4  -3 -12 169.420 189.807  11
  -4   3 -12 527.769 383.207  18
   4   3  12 264.579 186.814  16
  -4   3 -13 9368.44 735.774   8
   4   3  13 9615.20 764.435  16
  -4   3 -13 10217.2 839.847   7
  -4  -3 -13 9438.48 766.058   7
  -4   3 -13 9492.21 848.391  18
  -4  -3 -13 10337.3 796.358  11
  -4  -3 -13 10476.2 940.829  18
   4  -3  13 11380.6 855.610  16
   4  -3  14 3519.83 448.156  16
   4   3  14 3694.03 451.331  16
  -4  -3 -14 4063.09 473.641   7
  -4   3 -14 3233.73 399.519   8
  -4   3 -14 4351.65 500.394   7
  -4   3 -14 4089.28 523.482  18
  -4  -3 -14 4077.27 466.558  11
  -4  -3 -15 22317.7 1200.26   8
   4  -3  15 27648.4 1138.21  16
  -4   3 -15 27635.5 1164.29   7
  -4  -3 -15 29280.5 1221.81   7
  -4  -3 -15 25442.7 1128.83  11
   4   3  15 30981.5 1424.81   6
  -4   3 -15 30796.9 1280.21  18
   4   3  15 27453.7 1178.84  16
   4   3  16 1567.43 229.562  16
  -4   3 -16 1957.71 262.243  18
   4   3  16 1096.29 217.218   6
   4  -4 -17 7138.99 549.463   7
   4  -4 -17 6671.01 613.366  11
   4   4 -16 37170.8 1370.79  17
  -4   4  16 36932.5 1348.41  16
   4   4 -16 33344.4 1281.92   8
   4  -4 -16 39731.9 1639.93  12
   4  -4 -16 37324.9 1545.17   7
   4  -4 -16 36462.1 1692.89  11
  -4   4  15 18576.9 998.180  16
   4   4 -15 18943.6 990.501   8
   4   4 -15 18954.4 1036.72   7
   4  -4 -15 19663.9 1184.56  12
   4  -4 -15 19470.6 1261.68  11
  -4   4  14 883.931 242.689  16
   4   4 -14 805.636 234.601   8
   4  -4 -14 1066.85 355.918  12
   4  -4 -14 766.558 313.853  11
   4   4 -14 1656.17 373.252  18
   4   4 -14 1590.60 332.113   7
  -4   4  13 7434.57 689.151  16
   4   4 -13 7235.10 701.003   7
   4  -4 -13 7267.45 761.151  12
   4   4 -13 8789.46 837.861  18
   4  -4 -13 7653.16 827.494  11
   4   4 -13 7254.37 664.030   8
   4   4 -12 25279.6 1324.29   8
  -4   4  12 25220.8 1337.71  16
   4   4 -12 23593.9 1334.70   7
   4  -4 -12 26184.0 1476.95  12
   4  -4 -12 24716.2 1485.82  11
   4   4 -12 23675.4 1428.93  18
   4   4 -11 60712.7 2233.64   8
  -4  -4  11 60459.1 3145.89  14
  -4   4  11 60033.9 2252.72  16
   4   4 -11 56188.1 2242.12   7
  -4   4  11 63637.2 3145.84  15
   4  -4 -11 58492.2 2371.28  12
   4  -4 -11 57480.1 2371.01  11
   4   4 -11 59524.7 2442.31  18
  -4  -4  10 42789.2 2584.93  14
   4  -4 -10 44264.6 1948.53  12
  -4   4  10 45540.0 2551.36  15
   4   4 -10 41028.8 1942.86  18
   4  -4 -10 39896.3 1862.07  11
   4   4 -10 41192.4 1806.19   7
   4   4  -9 3593.98 685.695   3
   4  -4  -9 3289.16 476.281  11
  -4  -4   9 2735.77 686.078  14
   4   4  -9 2922.38 445.196   7
   4  -4  -9 4402.95 568.023  12
  -4   4   9 2238.74 544.494  15
   4   4  -9 3902.07 564.868  18
  -4   4   8 16760.8 1420.17  15
  -4  -4   8 16431.8 1495.78  14
   4  -4  -8 16446.7 1076.47  12
   4  -4  -8 15194.3 974.767  11
   4   4  -8 15719.1 1081.48  18
   4   4  -8 15951.4 1408.74   3
   4   4  -8 16376.3 1320.88   1
  -4   4   7 60688.2 2774.51  15
  -4  -4   7 58969.7 2937.17  14
   4   4  -7 57313.5 2799.23   3
   4   4  -7 57217.1 2523.85   1
   4   4  -6 80454.6 3375.44   3
  -4   4   6 87318.0 3357.38  15
  -4  -4   6 80996.3 3545.10  14
   4   4  -6 81620.7 3023.89   1
   4   4  -6 87402.8 3703.61   2
  -4   4   5 64555.7 2757.64  15
  -4  -4   5 61883.1 2938.72  14
   4   4  -5 60824.0 2392.09   1
   4   4  -5 69594.6 3071.85   2
   4   4  -5 57636.3 2715.56   3
  -4  -4   4 4262.30 737.987  14
   4   4  -4 3254.07 626.833   3
   4   4  -4 2087.56 552.752   2
  -4   4   4 3203.34 556.102  15
  -4   4   3 31926.3 1790.85  15
   4   4  -3 29188.8 1760.05   3
   4   4  -3 28265.4 1762.52   2
  -4  -4   3 27508.7 1754.53  14
  -4  -4   2 9173.62 1035.60  14
  -4  -4   2 7171.40 616.911  13
   4   4  -2 10715.7 1065.17   3
  -4   4   2 9093.38 950.664  15
   4   4  -2 10703.1 1045.87   2
  -4   4   1 108504. 3704.44  15
  -4  -4   1 113785. 3801.67  14
   4   4  -1 98221.4 3624.76   2
   4  -4  -1 104943. 3264.52  14
  -4  -4   1 107535. 3212.80  13
   4   4  -1 103082. 3687.41   3
  -4   4   0 48392.4 2224.32  15
   4  -4   0 42388.4 1915.02  14
  -4  -4   0 46959.8 1915.16  13
   4   4   0 46840.3 2171.26   2
   4   4   0 43265.5 2149.66   3
   4  -4   1 17537.4 1213.62  14
  -4  -4  -1 19112.8 1206.23  13
   4   4   1 18637.5 1298.25   2
   4   4   1 16983.8 1286.57   3
  -4   4  -1 19777.7 1381.14  15
   4  -4   2 176214. 5261.45  14
   4   4   2 167806. 5235.49   3
  -4  -4  -2 177392. 5163.91  13
   4   4   2 166817. 5181.38   2
   4  -4   3 164701. 5168.05  14
  -4  -4  -3 159299. 5022.06  13
   4   4   3 162672. 5021.85   2
   4   4   3 157778. 4978.79   3
  -4   4  -4 14896.0 1283.38  15
   4  -4   4 12553.2 1183.69  14
  -4  -4  -4 12198.9 1149.04  13
   4   4   4 12205.0 1108.82   2
   4   4   4 13317.9 1102.40   3
   4  -4   5 6132.87 601.433  16
  -4   4  -5 5419.81 813.560  15
   4  -4   5 5696.97 833.412  14
  -4  -4  -5 5938.32 872.930  13
   4   4   5 6253.79 796.702   2
   4   4   5 7218.75 638.243  19
   4  -4   6 5562.16 592.238  16
  -4   4  -6 5649.08 921.499   1
   4  -4   6 5019.20 834.043  14
  -4   4  -6 6874.91 656.681   7
  -4  -4  -6 6162.62 954.720  13
   4   4   6 6579.89 860.298   2
  -4  -4  -6 6139.80 599.250  11
   4   4   6 6468.50 589.156  16
   4   4   6 7070.15 655.271  19
  -4   4  -6 6861.48 668.742  18
   4  -4   6 4888.26 551.459  10
   4  -4   6 7347.39 643.310   4
   4   4   7 82411.4 2689.00  16
   4  -4   7 81081.6 3729.37  14
   4  -4   7 84110.5 2707.71   4
  -4   4  -7 82693.7 2842.37   7
  -4  -4  -7 81587.7 3961.00  13
  -4   4  -7 85040.5 2899.06  18
   4  -4   7 76449.6 2671.84  10
   4   4   7 81490.3 3430.14   2
  -4   4  -7 85479.5 4007.65   1
  -4  -4  -7 83904.6 2775.62  11
   4   4   7 85372.2 2783.55  19
   4  -4   7 80984.4 2790.43  16
   4  -4   8 16832.0 1105.29  16
   4   4   8 16034.2 1007.14  16
   4  -4   8 15961.2 1010.47  10
   4  -4   8 15046.4 1537.12  14
  -4   4  -8 15892.0 1107.83   7
  -4  -4  -8 16244.9 1795.20  13
   4   4   8 15460.7 1374.68   2
  -4   4  -8 16749.8 1710.02   1
  -4  -4  -8 15918.7 1048.88  11
  -4   4  -8 15808.7 1123.18  18
  -4  -4  -8 16111.3 1067.19  18
   4  -4   9 28739.8 1524.21  16
   4   4   9 28573.3 1434.15  16
  -4  -4  -9 28083.1 1497.81  18
  -4   4  -9 27963.6 1431.08  19
  -4  -4  -9 30349.8 1506.93  11
  -4   4  -9 28291.2 1568.86  18
  -4   4  -9 28875.9 1570.11   7
  -4   4 -10 12974.0 901.100  19
   4  -4  10 13520.8 1017.80  16
  -4  -4 -10 13997.1 1046.99  18
   4   4  10 13038.9 933.388  16
  -4   4 -10 12847.8 1015.45   7
  -4  -4 -10 13257.3 974.141  11
  -4   4 -10 11767.5 995.471  18
  -4   4 -11 20989.0 1289.91   7
   4   4  11 20546.7 1187.11  16
  -4  -4 -11 19932.3 1224.03  11
   4  -4  11 21647.7 1259.10  16
  -4   4 -11 21434.7 1331.76  18
  -4   4 -12 33391.4 1578.42   7
  -4  -4 -12 32647.3 1542.23  11
   4  -4  12 32930.4 1528.72  16
  -4   4 -12 30957.8 1563.33  18
   4   4  12 30847.3 1460.68  16
   4   4  12 29756.0 1332.73  10
  -4   4 -13 10749.5 823.665  18
  -4   4 -13 11714.7 830.630   7
  -4  -4 -13 11366.6 797.209   7
   4   4  13 11460.9 800.770  16
  -4  -4 -13 11448.7 832.438  11
   4  -4  13 12033.0 817.072  16
   4   4  14 1415.78 291.508  16
  -4  -4 -14 1227.02 256.559   7
   4  -4  14 1029.23 217.569  16
   4   4  14 1687.27 353.843   6
  -4   4 -14 1620.98 319.947  18
  -4  -4 -14 1320.14 273.122  11
   4  -4  15 1447.34 194.731  16
   4   4  15 1544.22 239.545  16
   4   4  15 1869.94 312.423   6
  -4  -4 -15 1511.73 238.931   7
  -4   4 -15 1491.44 235.155  18
   4   5 -16 902.224 165.981  17
  -4   5  16 1153.75 188.938  16
   4  -5 -16 1020.87 216.237   7
   4  -5 -16 1172.64 273.241  11
  -4   5  15 145.420 134.690  16
   4  -5 -15 157.951 196.411  12
   4  -5 -15 92.0827 166.802  11
   4   5 -15 271.743 130.201  17
   4  -5 -14 20554.5 1198.10  12
   4  -5 -14 17683.3 1152.39  11
  -4   5  14 18508.3 1031.31  16
  -4   5  13 13237.2 929.082  16
   4  -5 -13 13740.2 1017.74  12
   4  -5 -13 10991.4 935.947  11
  -4   5  12 11426.5 888.427  16
   4  -5 -12 10875.0 949.603  12
   4  -5 -12 10625.5 933.272  11
  -4   5  11 1107.76 330.594  16
   4  -5 -11 861.046 334.948  12
   4   5 -11 438.881 309.017  18
   4  -5 -11 896.827 301.453  11
   4  -5 -10 32807.6 1735.54  12
   4   5 -10 34486.5 1721.44  18
   4  -5 -10 32831.1 1686.87  11
  -4  -5   9 50.8768 214.917  14
   4  -5  -9 411.385 237.599  12
   4  -5  -9 288.517 254.326  11
   4   5  -9 495.802 352.591  18
  -4  -5   8 113554. 4601.67  14
  -4   5   8 121654. 4664.99  15
   4  -5  -8 109603. 3648.39  12
   4  -5  -8 106962. 3452.20  11
   4   5  -8 112111. 4521.68   3
  -4  -5   7 5436.98 923.838  14
   4  -5  -7 5246.31 649.627  12
   4  -5  -7 6019.17 626.439  11
  -4   5   7 6085.91 907.616  15
   4   5  -7 6783.93 978.299   3
   4  -5  -7 6017.78 689.088   5
   4   5  -6 2367.03 420.600  17
   4  -5  -6 2852.82 444.011   5
  -4  -5   6 2156.38 605.192  14
  -4   5   6 3118.04 693.119  15
  -4   5   6 2612.81 417.694  19
   4  -5  -6 3287.79 497.286  12
   4   5  -6 3145.42 690.342   3
   4   5  -5 22356.8 1262.91  17
   4   5  -5 25472.0 1899.46   2
  -4  -5   5 21041.8 1744.52  14
   4   5  -5 22466.9 1752.34   3
   4  -5  -5 23337.0 1327.77   5
  -4   5   5 23500.1 1756.43  15
   4   5  -4 132982. 3912.21  17
   4  -5  -4 136640. 3998.82   5
   4   5  -4 133773. 4916.28   2
   4   5  -4 137878. 4943.47   3
  -4   5   4 139714. 4843.52  15
  -4  -5   4 133865. 5010.13  14
   4   5  -3 7356.87 945.434   2
  -4  -5   3 7312.33 1021.61  14
  -4   5   3 7346.18 919.746  15
   4   5  -3 8341.41 1056.16   3
   4   5  -2 43251.4 2380.12   2
  -4   5   2 41375.9 2239.50  15
  -4  -5   2 42054.1 2432.03  14
   4   5  -2 40846.0 2353.05   3
  -4   5   1 13199.2 1201.22  15
  -4  -5   1 12521.0 1269.44  14
   4   5  -1 12033.5 1226.05   3
   4   5  -1 13584.8 1276.91   2
   4   5   0 108949. 4054.30   2
  -4   5   0 104969. 3866.52  15
  -4  -5   0 104851. 4052.70  14
   4  -5   0 100996. 3540.45  14
  -4  -5   0 103453. 3599.70  13
   4   5   0 103607. 4037.68   3
  -4   5  -1 5837.42 856.047  15
   4  -5   1 6890.55 832.505  14
  -4  -5  -1 6881.47 873.660  13
   4   5   1 6135.97 893.349   2
   4   5   1 6033.71 891.851   3
  -4  -5  -1 5803.74 881.278  14
   4  -5   2 57224.4 2146.15  16
  -4   5  -2 56737.9 2115.46  19
  -4   5  -2 60516.5 2803.32  15
   4  -5   2 58131.2 2659.77  14
  -4  -5  -2 64218.9 2914.53  14
  -4  -5  -2 58178.6 2739.92  13
   4   5   2 60115.6 2244.23  19
   4   5   2 58285.7 2169.72  17
   4   5   2 58664.5 2815.46   2
   4   5   2 57989.5 2837.78   3
  -4  -5  -2 59768.1 2261.68  11
  -4   5  -3 9627.50 768.416  19
  -4   5  -3 8911.97 1026.84  15
   4  -5   3 9230.73 1036.55  14
   4  -5   3 8921.77 705.615   5
   4  -5   3 9547.24 761.276   4
  -4  -5  -3 7859.30 994.306  13
   4   5   3 8640.42 1033.48   2
   4   5   3 9355.41 1061.80   3
   4   5   3 10660.3 837.183  19
  -4  -5  -3 9435.78 820.095  11
   4   5   3 9346.30 776.651  17
   4  -5   3 10050.3 785.256  16
  -4   5  -4 55179.9 2759.41  15
   4  -5   4 52159.6 2028.91  16
   4  -5   4 52848.1 1993.61   4
  -4  -5  -4 46586.7 2656.76  13
  -4   5  -4 49809.0 1996.80  19
   4   5   4 51630.6 2643.92   2
   4   5   4 51262.0 2623.02   3
  -4  -5  -4 53012.8 2125.12  11
   4   5   4 51393.4 2103.70  19
   4  -5   4 48680.1 1901.06   5
   4  -5   4 48567.5 2601.48  14
   4   5   4 52787.5 2054.59  17
   4  -5   5 6958.22 690.581  16
   4   5   5 6164.85 676.094  17
  -4   5  -5 5729.79 916.667  15
   4   5   5 6366.12 622.007  16
   4  -5   5 6330.12 636.824   4
   4  -5   5 4828.28 834.368  14
  -4  -5  -5 5570.75 979.223  13
   4  -5   5 6098.83 608.070   5
  -4   5  -5 6508.45 641.390  18
  -4  -5  -5 6033.37 666.058  11
   4   5   5 6481.36 696.629  19
   4   5   5 7054.34 995.810   2
  -4   5  -5 5950.26 651.818  19
   4  -5   6 91366.3 2820.12   5
   4   5   6 81098.9 2793.88  16
  -4   5  -6 86026.6 2888.16  19
  -4   5  -6 86500.8 2873.39  18
   4  -5   6 85059.1 2790.74   4
  -4  -5  -6 84634.2 4065.84  13
   4   5   6 91553.0 3776.33   2
  -4  -5  -6 85104.4 3006.75  11
  -4   5  -6 93093.8 4147.53   1
   4  -5   6 85772.3 3826.35  14
   4   5   6 89514.0 3029.72  19
   4  -5   6 83649.4 2885.69  16
   4   5   7 401.733 228.308  16
   4  -5   7 549.284 252.161  16
   4   5   7 1074.49 405.920   2
  -4   5  -7-92.8570 264.426   1
   4  -5   7-565.204 377.050  14
   4  -5   7 770.527 242.328   5
  -4   5  -7 218.252 167.623  19
  -4  -5  -7 422.220 366.665  13
   4  -5   7 456.061 167.962   4
   4   5   7 520.183 263.098  19
  -4  -5  -7 569.644 256.102  11
  -4   5  -7 302.999 221.961  18
   4  -5   8 6917.54 702.078  16
   4   5   8 6404.43 659.109  16
  -4   5  -8 6316.83 631.099  19
   4  -5   8 5218.19 540.674   5
   4   5   8 5879.16 673.255  19
  -4  -5  -8 5240.90 649.336  11
  -4   5  -8 6773.32 717.892  18
   4  -5   9 1497.96 392.988  16
   4   5   9 1420.06 350.434  16
  -4   5  -9 1822.19 427.315  18
  -4   5  -9 1840.82 350.743  19
  -4  -5  -9 1541.12 401.027  11
   4   5  10 42578.2 1840.38  16
  -4   5 -10 44551.2 1930.03  18
  -4  -5 -10 44745.5 1978.15  11
   4  -5  10 46076.1 1909.78  16
   4  -5  11-12.1126 194.254  16
   4   5  11 115.132 178.490  16
  -4  -5 -11-108.152 223.924  11
  -4   5 -11-14.9577 200.404  18
   4  -5  12 4560.90 487.219  16
   4   5  12 4582.45 503.211  16
  -4  -5 -12 4992.19 584.011  11
   4   5  12 4728.51 574.590   6
  -4   5 -12 4966.85 542.543  18
   4   5  13 2552.22 338.285  16
   4  -5  13 3056.45 340.969  16
   4   5  13 1921.02 343.458   6
  -4  -5 -13 2519.45 362.499   7
  -4  -5 -13 2426.15 374.204  11
  -4   5 -13 2477.07 336.097  18
   4  -5  14 15838.9 665.745  16
   4   5  14 16603.7 793.252  16
  -4   5 -14 16262.0 760.185  18
  -4  -5 -14 15971.7 772.925   7
  -4  -5 -14 15355.5 803.000  11
   4   5  14 17806.9 862.638   6
  -4   6  15 4028.74 332.510  16
   4   6 -15 4254.43 334.878  17
   4  -6 -15 3901.74 379.124  12
   4  -6 -15 3957.74 372.625   7
   4  -6 -15 3922.77 377.852  11
  -4   6  14 25199.1 1099.61  16
   4  -6 -14 24129.5 1161.12  12
   4  -6 -14 25482.4 1191.24  11
   4   6 -14 26255.0 1085.71  17
   4   6 -13 144.385 176.287  17
  -4   6  13-105.594 203.952  16
   4  -6 -13 461.943 226.488  12
   4  -6 -13-58.4818 195.347  11
  -4   6  12 32297.7 1522.31  16
   4   6 -12 33236.6 1473.58  17
   4  -6 -12 31181.9 1570.18  12
   4  -6 -12 32953.3 1563.17  11
   4   6 -11 6391.61 653.982  17
  -4   6  11 6611.55 684.490  16
   4  -6 -11 4860.31 640.786  12
   4  -6 -11 5569.89 640.849  11
   4   6 -10 28129.3 1456.34  17
   4  -6 -10 27350.5 1538.54  12
   4  -6 -10 28433.2 1487.86  11
   4   6  -9 101.022 218.153  17
   4  -6  -9-460.194 270.638  12
   4  -6  -9 349.141 251.866  11
   4   6  -8 878.418 338.034  17
   4  -6  -8 327.995 233.618  12
   4  -6  -8 271.447 203.551  11
  -4   6   7 1597.48 363.877  19
   4  -6  -7 1973.85 402.012  11
   4   6  -7 1861.95 544.950   3
   4   6  -7 2010.48 412.584  17
   4  -6  -7 1235.49 369.078  12
   4   6  -6 96163.0 3157.76  17
  -4   6   6 103752. 4271.32  15
  -4  -6   6 93145.9 4162.65  14
   4  -6  -6 91483.2 3260.11   5
   4  -6  -6 89672.5 3205.27  12
  -4   6   6 89765.3 3036.79  19
   4   6  -6 96702.0 4216.71   3
  -4  -6   5 7928.62 1137.25  14
  -4   6   5 7742.50 1057.32  15
  -4   6   5 7545.16 725.111  19
   4   6  -5 8264.54 1131.14   3
   4   6  -5 7137.95 736.462  17
   4  -6  -5 8321.28 818.044   5
  -4  -6   4 1794.57 607.363  14
   4   6  -4 1892.16 620.549   3
  -4   6   4 1214.79 339.719  19
   4  -6  -4 1229.54 336.658   5
  -4   6   4 1837.45 481.470  15
   4   6  -4 1580.24 521.225   2
   4   6  -4 1309.68 308.771  17
   4   6  -3 429.669 314.014   3
   4   6  -3 643.115 315.168  19
  -4   6   3 1066.09 512.074  15
   4  -6  -3 432.522 287.232   5
  -4   6   3 243.757 205.000  19
  -4  -6   3 43.0191 299.627  14
   4   6  -3 417.929 364.649   2
   4   6  -3 1171.86 325.928  17
   4  -6  -2 165410. 4533.28   5
  -4   6   2 164069. 5442.03  15
  -4  -6   2 152268. 5743.05  14
  -4   6   2 155911. 4396.22  19
   4   6  -2 163938. 5741.96   3
   4   6  -2 152530. 4466.49  19
   4   6  -2 163543. 5720.28   2
   4   6  -2 151136. 4469.03  17
   4  -6  -1 26844.6 1379.31   5
  -4  -6   1 24618.1 1998.24  14
  -4   6   1 23951.2 1746.98  15
  -4   6   1 29022.3 1400.63  19
   4   6  -1 25567.3 1958.64   3
   4   6  -1 25545.3 1407.78  19
   4   6  -1 26800.7 1979.80   2
   4   6  -1 26348.1 1397.29  17
  -4  -6   0 28478.6 2133.03  14
   4  -6   0 31842.7 1495.64   5
   4   6   0 30944.3 2157.32   3
   4   6   0 30431.5 1561.55  19
  -4   6   0 29726.0 1447.89  19
   4   6   0 29624.3 1513.45  17
   4   6   0 35529.5 2269.97   2
  -4   6   0 28978.6 1932.16  15
   4  -6   0 31358.1 1526.63   4
   4   6   1 1534.89 371.328  17
   4   6   1 1844.79 607.786   3
  -4  -6  -1 2298.26 490.545  11
   4  -6   1 2668.91 467.329  16
   4  -6   1 3013.85 456.176   5
  -4   6  -1 2200.63 564.485  15
   4   6   1 2432.75 607.489   2
  -4  -6  -1 1733.70 562.689  14
   4  -6   1 2217.12 412.612   4
   4   6   1 1733.09 425.075  19
  -4   6  -1 1955.95 401.608  19
   4  -6   2 68679.8 2481.44  16
   4  -6   2 70620.0 2417.73   5
  -4   6  -2 69541.1 3191.57  15
  -4  -6  -2 68220.2 3400.88  14
   4  -6   2 68960.9 2455.98   4
   4  -6   2 68700.5 3038.43  14
   4   6   2 77180.2 3542.53   2
  -4   6  -2 70511.5 3041.26   3
   4   6   2 66846.6 3345.85   3
  -4  -6  -2 69877.4 2645.12  11
  -4   6  -2 68672.4 2455.92  19
   4   6   2 68836.1 2644.77  19
   4   6   2 70193.0 2558.60  17
   4   6   3 6727.93 983.187   3
   4  -6   3 8855.17 726.572   5
  -4  -6  -3 7082.91 1054.11  13
   4  -6   3 8867.30 750.903   4
   4  -6   3 10144.8 1070.28  14
  -4  -6  -3 9414.36 1142.76  14
  -4  -6  -3 8374.06 829.975  11
   4   6   3 9558.34 875.347  19
   4   6   3 9479.51 1211.99   2
  -4   6  -3 9849.78 798.456  19
   4  -6   3 9754.30 805.094  16
   4   6   3 9787.98 845.116  17
  -4   6  -3 10080.3 1127.40  15
  -4   6  -4 107121. 4213.13  15
   4  -6   4 102223. 3196.93   4
   4  -6   4 102700. 4128.63  14
   4   6   4 105806. 3543.60  19
   4   6   4 116842. 4544.80   2
  -4  -6  -4 106745. 4542.43  13
   4   6   4 106945. 3400.24  17
  -4  -6  -4 100229. 3501.63  11
   4   6   4 105218. 4310.92   3
  -4   6  -4 104491. 3263.12  19
   4  -6   4 102609. 3138.27   5
   4  -6   4 103030. 3293.36  16
   4   6   5 392.045 204.360  17
   4  -6   5 195.911 149.865   5
  -4  -6  -5 334.721 236.146  11
   4  -6   5 244.492 173.385   4
   4   6   5 167.320 201.970  16
   4   6   5-89.9447 298.361  19
  -4   6  -5 162.501 190.646  19
   4  -6   5 154.865 235.837  16
   4   6   6 12211.6 909.695  16
   4  -6   6 11310.4 802.600   4
   4  -6   6 11353.4 879.808  16
  -4  -6  -6 10793.8 959.168  11
   4   6   6 12340.0 1014.27  19
   4  -6   6 12731.8 826.118   5
  -4   6  -6 12156.2 882.131  19
   4   6   7 4117.91 523.115  16
  -4  -6  -7 3608.59 574.617  11
  -4   6  -7 4271.45 518.514  19
   4  -6   7 4911.79 572.760  16
   4   6   7 4322.48 602.058  19
  -4   6  -7 4523.25 525.061  18
   4  -6   8 45540.0 1857.28  16
   4   6   8 42536.2 1836.18  16
   4   6   8 44291.4 1826.38   6
  -4  -6  -8 44451.7 2017.67  11
  -4   6  -8 43045.8 1720.04  19
  -4   6  -8 47213.9 1843.56  18
   4   6   9 1091.48 280.659  16
   4   6   9 1033.21 276.804   6
  -4   6  -9 2181.21 331.203  19
   4  -6   9 621.462 245.506  16
  -4  -6  -9 1398.08 430.461  11
  -4   6  -9 2087.05 400.803  18
  -4  -6 -10 194.916 236.324  11
   4   6  10 203.873 182.815  16
  -4   6 -10-205.146 218.279  18
   4   6  10 100.190 163.707   6
   4  -6  10 148.757 180.898  16
   4  -6  11 125.889 129.759  16
   4   6  11 33.7712 149.540  16
   4   6  11 133.249 148.277   6
  -4  -6 -11 196.447 214.062  11
  -4   6 -11 121.658 169.351  18
  -4   6 -12 27854.3 1082.47  18
   4  -6  12 28143.5 1042.48  16
   4   6  12 24311.3 1007.65  10
  -4  -6 -12 24781.7 1093.56   7
   4   6  12 27895.1 1136.64  16
  -4  -6 -12 26595.1 1223.25  11
   4   6  12 26745.0 1086.27   6
   4   6  13 3060.25 295.182  16
  -4  -6 -13 1976.44 274.867  11
  -4   7  13 15923.3 774.910  16
   4  -7 -13 15699.9 768.549  12
   4  -7 -13 16160.0 746.749  11
   4   7 -13 16768.7 765.289  17
   4  -7 -12 30176.5 1215.61  11
  -4   7  12 28927.5 1245.04  16
   4  -7 -12 29395.7 1245.50  12
   4   7 -12 30507.9 1222.39  17
  -4   7  11-57.9730 156.206  16
   4  -7 -11 352.894 234.892  12
   4  -7 -11-151.258 182.637  11
   4   7 -11 280.051 183.857  17
  -4   7  10 4068.84 516.599  16
   4   7 -10 3652.02 464.537  17
   4  -7 -10 3433.19 472.633  12
   4  -7 -10 3519.76 439.212  11
   4  -7  -9 16767.7 1075.99  12
   4  -7  -9 14887.2 938.999  11
   4   7  -9 17465.5 1044.02  17
   4  -7  -8 17121.1 1114.72  12
   4  -7  -8 17591.7 1028.34  11
  -4   7   8 16053.2 1018.44  19
   4   7  -8 18645.5 1114.53  17
   4   7  -7 3034.51 465.384  17
   4  -7  -7 3616.93 457.021  11
   4  -7  -7 3569.95 507.593  12
  -4   7   7 2881.52 449.711  19
   4   7  -6 1227.06 357.882  17
  -4   7   6 833.099 306.827  19
   4  -7  -6 1018.07 333.662  12
   4  -7  -5 60911.7 2382.13  12
   4   7  -5 59519.4 2322.86  17
  -4   7   5 60671.7 2326.29  19
   4  -7  -5 64238.5 2469.90   5
  -4   7   4 23368.3 1308.89  19
   4   7  -4 23428.6 1266.52  19
   4  -7  -4 23766.8 1345.12  12
   4  -7  -4 21971.6 1316.82   5
   4   7  -4 24018.8 1338.80  17
   4  -7  -3 5663.37 642.832   5
  -4   7   3 5381.23 638.330  19
   4   7  -3 6494.79 695.307  17
   4   7  -3 7027.51 697.646  19
  -4   7   2 12774.8 949.890  19
   4  -7  -2 13242.6 971.908   5
   4   7  -2 15369.0 1057.16  17
   4   7  -2 13651.6 1011.44  19
   4   7  -1 829.592 268.959  19
   4  -7  -1 862.971 341.488   5
  -4   7   1 474.986 256.880  19
   4   7  -1 374.215 222.125  17
  -4   7   0 44597.4 1884.41  19
   4   7   0 45467.1 1954.98  17
   4  -7   0 45001.4 1842.89   5
   4   7   0 42470.0 1990.44  19
  -4  -7   0 46422.2 2006.17  11
   4  -7   1 73003.0 2527.39   5
   4   7   1 78027.5 2741.05  17
  -4  -7  -1 81145.4 2871.86  11
   4   7   1 73919.2 2828.70  19
  -4   7  -1 76533.6 2646.87  19
   4  -7   2 11148.8 817.303   5
   4   7   2 13256.0 1070.96  19
  -4  -7  -2 12490.6 1031.01  11
   4   7   2 12932.8 975.697  17
  -4   7  -2 11398.9 895.378  19
  -4  -7  -3 1945.00 462.387  11
   4  -7   3 1344.44 290.847   5
   4   7   3 1807.77 380.435  17
  -4   7  -3 1804.91 376.676  19
   4   7   3 2170.83 484.777  19
   4   7   4 13.9260 203.345  17
   4  -7   4 381.270 232.939  16
   4   7   4 569.348 232.094  16
   4  -7   4 517.608 209.422   5
   4   7   4 506.035 283.708  19
  -4   7  -4 301.077 210.296  19
  -4  -7  -4 822.938 313.877  11
   4   7   5 41182.0 1947.53  19
   4   7   5 40079.6 1724.08  16
  -4   7  -5 43293.9 1644.98  17
  -4   7  -5 44225.6 1756.67  19
   4  -7   5 41035.1 1735.51  16
  -4  -7  -5 43975.2 1970.80  11
  -4   7  -6 19506.6 1038.89  17
   4   7   6 21655.3 1172.77  16
   4  -7   6 23328.9 1200.11  16
  -4  -7  -6 21565.7 1331.42  11
  -4   7  -6 21358.6 1129.31  19
   4   7   6 22521.1 1340.01  19
   4  -7   7 1784.33 322.955  16
  -4   7  -7 1995.41 324.982  17
  -4  -7  -7 1496.24 391.327  11
   4   7   7 1635.46 324.884  16
  -4   7  -7 1837.92 315.249  19
   4   7   7 2458.78 473.658  19
  -4   7  -8 79.2875 158.089  17
   4  -7   8-49.7739 172.394  16
   4   7   8 443.318 190.778  16
  -4   7  -8 194.516 151.099  19
  -4  -7  -8 200.631 246.075  11
  -4   7  -9 5295.56 467.037  17
   4  -7   9 5104.76 457.013  16
   4   7   9 4608.70 456.909  16
  -4  -7  -9 3674.34 489.828  11
  -4   7 -10 18640.0 840.470  17
   4   7  10 18003.7 865.313  16
  -4  -7 -10 16970.3 970.382  11
   4   7  11 14955.5 691.081  16
  -4   7 -11 16061.0 677.641  17
  -4  -7 -11 15219.3 814.439  11
   4   8 -12 404.129 110.856  17
   4   8 -11 40945.8 1321.85  17
  -4   8  11 39825.0 1336.23  16
   4   8 -10 878.846 214.843  17
   4  -8 -10 1062.93 194.032  12
  -4   8  10 551.871 179.938  16
   4   8  -9 429.345 187.516  17
  -4   8   9 493.327 214.034  16
   4  -8  -9-107.502 131.990  12
   4   8  -8 300.532 210.394  17
   4  -8  -8 96.4114 131.403  12
  -4   8   8 500.095 199.073  19
  -4   8   7 59444.2 2053.22  19
   4   8  -7 60164.3 2075.58  17
   4  -8  -7 60782.2 2040.78  12
   4  -8  -6 7598.02 624.586  12
  -4   8   6 7424.58 648.527  19
   4   8  -6 8825.18 700.712  17
   4   8  -5 3623.73 470.113  17
   4  -8  -5 4064.76 474.810  12
  -4   8   5 3467.81 475.751  19
   4   8  -4 63.5685 180.718  17
   4  -8  -4 79.8953 171.715  12
   4   8  -4 42.7548 178.158  19
  -4   8   4 77.7412 195.428  19
   4   8  -3 12165.0 857.745  19
   4  -8  -3 14017.9 882.711  12
  -4  -8   3 16300.9 1008.28  11
  -4   8   3 17458.5 1052.28  19
   4   8  -3 14589.4 963.527  17
   4  -8  -3 15642.6 983.578   5
   4  -8  -2 604.262 275.372   5
  -4   8   2 1089.46 380.553  19
   4  -8  -2 469.838 259.280  12
  -4  -8   2 915.259 334.991  11
   4   8  -2 392.475 265.199  17
   4   8  -2 853.057 311.458  19
   4  -8  -1 49336.0 1882.20   5
  -4  -8   1 51471.7 1985.41  11
   4   8  -1 50790.5 2034.65  19
  -4   8   1 50273.3 1958.45  19
   4   8  -1 48504.7 1928.03  17
   4   8   0 99.4638 195.757  17
   4   8   0 176.169 261.267  19
   4  -8   0 408.729 189.453   5
  -4   8   0 327.760 250.421  19
  -4  -8   0 75.7950 216.781  11
  -4   8  -1 13.5225 210.765  19
   4  -8   1 170.572 172.927   5
  -4  -8  -1 331.154 254.595  11
   4   8   1 81.9482 179.679  17
   4   8   1-12.2592 216.341  19
  -4  -8  -2 882.870 325.576  11
   4   8   2 927.968 295.979  17
  -4   8  -2 786.008 293.985  19
   4   8   2 971.552 361.235  19
   4  -8   2 371.484 196.062   5
  -4   8  -3 27386.7 1290.88  19
  -4  -8  -3 28325.7 1405.54  11
   4   8   3 25749.7 1398.79  19
   4   8   3 27298.4 1284.46  17
  -4  -8  -4-84.6829 215.919  11
   4   8   4-123.645 243.325  19
  -4   8  -4-249.482 184.259  19
   4   8   5 3795.20 389.460  16
  -4  -8  -5 4055.36 516.188  11
  -4   8  -5 4075.59 449.269  19
   4   8   5 4011.45 527.712  19
   4   8   6 6481.67 494.030  16
   4   8   6 8006.39 686.031  19
  -4  -8  -6 7647.07 654.339  11
  -4   8  -6 7042.03 533.653  19
   4   8   7 21385.7 908.738  16
  -4   8  -7 21717.9 916.133  19
   4   8   8 1359.47 194.486  16
  -4  -8  -8 1791.49 290.233  11
  -4  -8  -9 11419.6 653.248  11
  -4   9   8 2313.04 254.017  16
  -4  -9   8 2122.10 224.917  11
   4   9  -8 1933.32 227.055  17
  -4   9   7 7211.87 440.137  19
  -4  -9   7 8035.05 478.212  11
   4   9  -7 8706.89 516.546  17
   4   9  -6 97.4488 121.985  17
  -4   9   6-11.3302 128.163  19
  -4  -9   6 419.366 144.674  11
   4   9  -5 6992.34 516.838  17
  -4  -9   5 7780.13 524.326  11
  -4   9   5 7195.59 526.455  19
   4   9  -4 5013.25 445.636  17
  -4  -9   4 5079.85 442.008  11
  -4   9   4 5324.21 473.130  19
   4   9  -3 33061.9 1263.09  17
  -4  -9   3 32463.6 1261.77  11
  -4   9   3 32076.9 1300.41  19
   4   9  -3 30374.2 1168.89  19
   4   9  -2 451.551 174.366  17
   4   9  -2 364.695 145.332  19
  -4  -9   2-5.93088 160.597  11
  -4   9   2 490.809 223.918  19
  -4  -9   1 10831.2 690.049  11
   4   9  -1 11126.1 702.937  19
  -4   9   1 11867.1 744.700  19
   4   9  -1 11524.0 680.617  17
   4   9   0 10865.7 645.758  17
  -4  -9   0 9606.61 661.586  11
   4   9   0 10332.8 688.152  19
  -4   9   0 10930.1 705.787  19
   4   9   1 22519.7 969.740  17
  -4  -9  -1 23985.5 1067.95  11
   4   9   1 22518.4 1076.77  19
  -4   9  -1 23604.3 1065.87  19
  -4  -9  -2 3151.39 370.428  11
  -4   9  -2 2895.10 361.313  19
   4   9   2 2522.50 356.179  19
   4   9   3 377.303 203.893  19
  -4  -9  -3 311.617 178.989  11
  -4   9  -3 440.244 173.209  19
  -4  -9  -4 1333.19 253.692  11
  -4   9  -4 1364.54 222.466  19
   4   9   4 1102.79 226.837  19
  -4   9  -5 29965.5 1049.98  19
  -4  -9  -5 32333.3 1165.87  11
  -4  -9  -6 5686.44 408.331  11
   5   0 -19 268.249 170.868   8
   5   0 -18 16102.0 1052.85   8
   5   0 -18 14928.3 853.336   7
   5   0 -17 225.428 293.570   8
   5   0 -17 154.288 150.209   7
   5   0 -16 31323.4 1812.77   8
   5   0 -16 30225.9 1463.22   7
   5   0 -15-256.612 386.653   8
   5   0 -15 329.036 218.666   7
   5   0 -15-25.7274 257.304  11
   5   0 -14 71504.5 3049.10   8
   5   0 -14 67101.1 2425.64   7
   5   0 -14 70309.0 2744.41  11
   5   0 -13-71.6197 276.930   8
   5   0 -13-283.369 347.338   1
   5   0 -13-156.787 146.377  12
   5   0 -13-126.362 148.872   7
   5   0 -13 2.35280 204.359  11
   5   0 -12 8438.63 940.098   8
   5   0 -12 8878.13 677.316  12
   5   0 -12 8935.07 688.413   7
   5   0 -12 9047.90 807.709  11
   5   0 -12 8029.91 965.301   1
   5   0 -11 28.3318 177.445   9
   5   0 -11 83.3608 119.698  12
   5   0 -11 407.877 260.916  11
   5   0 -11 391.742 232.351   1
   5   0 -10 230775. 6324.98   1
   5   0  -9 75.6084 207.517   3
   5   0  -9 54.0966 146.016   1
   5   0  -8 1094.88 277.934   1
   5   0  -8 957.349 333.798   3
   5   0  -7 70.3603 141.476   1
   5   0  -7 32.7053 185.931   3
   5   0  -6 248062. 6153.07   3
  -5   0   6 247693. 5686.34  14
   5   0  -6 242572. 5844.98   1
   5   0  -5 35.6821 87.9239   1
   5   0  -5 137.720 181.667   3
  -5   0   5 224.599 134.423  14
   5   0  -4 84592.6 2478.13   2
   5   0  -4 83653.5 2538.28   3
   5   0  -3 49.1745 132.232   3
  -5   0   3-20.4435 96.3293  15
   5   0  -3 81.1461 134.287   2
  -5   0   2 292190. 6393.20  15
   5   0  -2 283492. 6584.41   3
   5   0  -2 279730. 6511.07   2
   5   0  -1-41.8514 120.129   3
  -5   0   1 132.088 136.490  15
   5   0  -1 47.2737 117.652   2
  -5   0   0 279459. 6291.22  15
   5   0   0 277123. 6337.43   3
   5   0   0 284265. 6522.24   2
  -5   0   0 299692. 6755.58  13
   5   0   1-74.6602 149.670   2
   5   0   1 77.5263 88.8678   3
  -5   0  -1 130.867 90.6307  15
  -5   0  -1-7.66503 77.4047   1
  -5   0  -1 105.446 203.391  13
   5   0   2 63921.5 2139.82   2
  -5   0  -2 64719.6 2223.99  13
  -5   0  -2 63930.5 1845.16   1
   5   0   2 63320.8 1627.68   3
  -5   0  -3 45.5937 189.951  13
  -5   0  -3-42.0286 98.0251   1
  -5   0  -4 257673. 6632.63  13
  -5   0  -4 256388. 6195.17   1
  -5   0  -5 559.492 272.424  13
  -5   0  -5-336.842 181.083   1
  -5   0  -6 5306.53 623.574   1
  -5   0  -6 5215.90 719.338  13
  -5   0  -7 274.117 268.190   1
  -5   0  -7 291.307 218.115  13
  -5   0  -8 154999. 4981.68   1
   5   0   8 162563. 4268.70  16
  -5   0  -8 148794. 5314.27  13
   5   0   8 165434. 4229.39  10
  -5   0  -8 160433. 4388.56  18
   5   0   9 47.7982 144.853  16
  -5   0  -9 77.7173 121.763   7
  -5   0  -9 135.003 236.435  18
   5   0   9 124.348 165.032  10
   5   0  10 18741.6 1113.76  16
   5   0  10 16202.2 1590.36   2
  -5   0 -10 18201.6 1512.23   1
  -5   0 -10 18043.3 1070.06   7
   5   0  10 19082.2 1051.24  10
  -5   0 -10 17467.7 1189.59  18
   5   0  11 265.584 156.843  10
   5   0  11 261.001 235.512  16
  -5   0 -11-35.1849 179.808   7
  -5   0 -11 82.5088 247.687  18
   5   0  12 7503.68 712.772  16
  -5   0 -12 7144.66 685.912   7
  -5   0 -12 6609.72 808.144  18
   5   0  13 210.362 221.295  16
  -5   0 -13 118.482 161.981   7
  -5   0 -13-2.56401 282.551  18
  -5   0 -14 63642.9 2240.19   7
   5   0  14 67276.2 2275.87  16
   5   0  14 60370.2 2169.01   6
  -5   0 -14 67029.7 2567.20  18
   5   0  15-117.938 193.856  16
  -5   0 -15-12.1938 159.391   7
  -5   0 -15-53.2514 211.468  18
   5   0  16 3117.74 339.922  16
  -5   0 -16 2996.59 403.743   8
  -5   0 -16 3116.68 312.030   7
  -5   0 -16 3029.80 365.190  18
   5  -1 -19 452.102 162.825   8
   5   1 -19 148.063 152.201   8
   5   1 -18 41722.0 1723.67   8
   5  -1 -18 38041.9 1656.34   8
   5   1 -18 38026.6 1446.05   7
   5  -1 -18 41631.1 1552.45   7
   5  -1 -17 28741.1 1564.28   8
   5   1 -17 33107.7 1684.95   8
   5   1 -17 28678.6 1348.41   7
   5  -1 -17 30034.1 1379.58   7
   5   1 -16 32350.4 1814.94   8
   5  -1 -16 28296.3 1666.33   8
   5   1 -16 29842.6 1448.63   7
   5  -1 -16 30890.1 1461.52   7
   5  -1 -16 30680.9 1679.63  11
   5   1 -15 688.803 379.605   8
   5  -1 -15 270.279 297.534   8
   5  -1 -15 694.337 257.836  12
   5   1 -15 1000.13 290.185   7
   5  -1 -15 571.995 204.382   7
   5  -1 -15 317.751 257.421  11
   5   1 -14 12891.6 1188.43   8
   5  -1 -14 12245.4 1131.34   8
   5  -1 -14 12558.6 899.187  12
   5   1 -14 11396.7 880.706   7
   5  -1 -14 13313.7 921.836   7
   5  -1 -14 14302.9 1110.21  11
   5  -1 -13 21405.1 1670.71   1
   5  -1 -13 20852.7 1453.94   8
   5  -1 -13 21240.3 1163.45  12
   5   1 -13 20069.3 1151.14   7
   5  -1 -13 20145.7 1116.85   7
   5   1 -13 19968.0 1628.97   1
   5  -1 -13 21299.9 1325.89  11
   5   1 -13 19695.4 1462.75   8
   5  -1 -12 75228.7 3308.79   1
   5   1 -12 81367.2 3202.96   8
   5  -1 -12 84708.2 3166.67   8
   5   1 -12 80365.4 2615.35   7
   5  -1 -12 80472.0 2605.39  12
   5   1 -12 80746.0 3378.72   1
   5   1 -12 80278.1 2891.75  11
   5  -1 -12 83709.8 2869.73  11
   5  -1 -12 79338.9 2935.40   9
   5  -1 -11 12323.9 1127.16   1
   5   1 -11 13431.4 1116.65   8
   5  -1 -11 13568.8 1085.60   8
   5   1 -11 12377.5 1173.87   3
   5   1 -11 13897.9 1174.15   1
   5  -1 -11 14222.9 855.364  12
   5   1 -11 12916.0 953.257  11
   5  -1 -11 14076.4 952.848  11
   5  -1 -11 12365.4 963.211   9
   5   1 -10 4625.73 690.806   3
   5   1 -10 4930.34 633.887   1
   5  -1 -10 4367.28 631.322   1
   5   1  -9 77008.2 2952.22   3
   5   1  -9 78096.2 2765.46   1
   5  -1  -9 81360.6 2899.75   1
   5  -1  -8 207501. 5580.61   1
   5   1  -8 206169. 5435.37   1
  -5  -1   8 215517. 5517.33  14
   5   1  -8 211272. 5728.50   3
   5   1  -7 101622. 3001.81   1
  -5  -1   7 108515. 3338.36  14
   5  -1  -7 102275. 3159.42   1
   5   1  -7 109165. 3332.72   3
  -5  -1   6 5634.46 635.016  14
   5   1  -6 5331.19 568.564   3
   5   1  -6 5645.56 457.536   1
   5   1  -5 20905.3 1275.74   2
  -5  -1   5 21870.0 1210.99  14
   5   1  -5 20757.2 849.354   1
   5   1  -5 23401.4 1148.51   3
  -5   1   5 21614.2 1045.97  15
   5   1  -4 267721. 5369.12   1
   5   1  -4 265336. 6340.10   2
  -5   1   4 273099. 5864.04  15
   5   1  -4 279221. 6010.72   3
  -5   1   3 159401. 4038.89  15
   5   1  -3 150959. 4062.27   3
   5   1  -2 170869. 4142.32   3
  -5  -1   2 167402. 3636.65  15
  -5   1   2 162562. 4181.84  15
  -5  -1   2 175557. 4121.67  13
   5   1  -2 171872. 4316.22   2
  -5  -1   1 12352.4 708.955  13
  -5   1   1 11339.1 766.244  15
   5  -1  -1 11363.4 558.706   2
   5   1  -1 11709.4 729.654   2
   5   1  -1 10905.3 641.330   3
   5   1   0 1590.60 286.682   2
  -5   1   0 1596.50 328.368  15
   5   1   0 1718.64 247.107   3
  -5  -1   0 1573.44 299.861  13
   5   1   1 70697.1 1964.68   3
  -5   1  -1 65262.9 2236.45  15
   5   1   1 75316.1 2293.74   2
  -5  -1  -1 71852.2 2274.40  13
  -5  -1  -1 69606.6 1688.57   1
   5  -1   1 72633.6 2225.80  14
  -5   1  -2 268211. 6763.67  13
  -5   1  -2 261637. 6550.53  15
  -5  -1  -2 266513. 6084.87   1
   5  -1   2 294582. 6758.38  14
  -5  -1  -2 292446. 6789.89  13
   5   1   2 283825. 6744.06   2
   5   1   2 279747. 6158.46   3
   5   1   3 20803.2 743.482   3
  -5  -1  -3 20528.0 877.289   1
  -5   1  -3 20922.9 1067.15  15
   5   1   3 22347.2 1196.03   2
   5  -1   3 21396.2 1183.24  14
  -5   1  -3 20252.7 1159.80  13
  -5  -1  -3 23151.8 1250.93  13
  -5   1  -3 21541.9 1126.24   1
  -5  -1  -4 12248.9 716.900   1
   5   1   4 11747.8 914.469   2
   5  -1   4 12804.5 954.667  14
  -5   1  -4 10325.5 855.626  13
  -5  -1  -4 12846.8 980.643  13
  -5   1  -4 13102.2 922.223   1
   5   1   5 75386.9 2700.14   2
   5  -1   5 70508.1 2666.01  14
  -5   1  -5 59441.0 2482.34  13
  -5  -1  -5 67391.0 2704.15  13
  -5   1  -5 67734.9 2531.90   1
  -5  -1  -5 65466.8 2211.26   1
   5   1   6 84878.2 3152.81   2
  -5  -1  -6 80355.9 2720.15   1
   5  -1   6 87152.0 3219.95  14
  -5   1  -6 77266.8 2978.73  13
  -5  -1  -6 79910.0 3217.79  13
  -5   1  -6 84862.3 3092.14   1
   5   1   7 38837.1 2098.45   2
  -5  -1  -7 36993.3 1757.31   1
  -5   1  -7 36476.2 1945.93  13
  -5  -1  -7 36542.3 2184.74  13
  -5   1  -7 38728.9 2017.64   1
   5   1   8 21916.1 1091.82  16
   5   1   8 20645.1 1562.87   2
  -5   1  -8 21545.4 1204.89  18
  -5  -1  -8 19194.6 1687.33  13
  -5  -1  -8 22318.9 1179.48  18
  -5   1  -8 22376.0 1135.29   7
   5  -1   8 21214.8 1074.57  10
   5  -1   8 21976.8 1140.39  16
  -5  -1  -8 20263.9 1347.86   1
  -5   1  -8 19746.5 1503.05   1
   5  -1   9 7423.69 685.571  16
   5   1   9 6867.66 620.629  16
   5  -1   9 6967.89 613.560  10
   5   1   9 6621.91 940.322   2
  -5   1  -9 6602.77 696.979  18
  -5  -1  -9 5955.18 1005.80  13
  -5  -1  -9 6276.82 791.345   1
  -5   1  -9 6847.95 651.237   7
  -5  -1  -9 6979.31 590.730   7
  -5  -1  -9 6984.17 690.104  18
  -5   1  -9 5817.62 864.468   1
   5   1   9 7781.95 634.520  10
   5   1  10 84270.4 2732.47  16
  -5   1 -10 84718.3 3778.74   1
   5   1  10 81270.8 3709.32   2
  -5   1 -10 79569.2 2967.23  18
  -5   1 -10 84882.8 2819.02   7
  -5  -1 -10 82838.4 2682.35   7
  -5  -1 -10 77356.6 3364.06   1
  -5  -1 -10 79363.5 2918.34  18
   5  -1  10 81445.5 2773.77  16
   5   1  10 82935.3 2646.00  10
   5  -1  10 88278.3 2724.24  10
   5  -1  11 18186.4 1134.84  16
   5   1  11 17259.2 1076.37  16
  -5  -1 -11 17096.0 1224.40  18
   5   1  11 17246.6 991.008  10
  -5   1 -11 18246.7 1139.38   7
  -5  -1 -11 16235.4 1022.91   7
   5  -1  11 17765.1 1034.44  10
  -5   1 -11 16333.6 1212.71  18
   5   1  12 52346.6 2043.06  16
  -5  -1 -12 50732.1 2296.16  18
  -5  -1 -12 50392.4 1965.77   7
   5  -1  12 49377.8 1904.74   4
   5  -1  12 47846.4 2032.86  16
   5   1  12 51221.3 1874.20  10
  -5   1 -12 48176.2 2233.57  18
  -5   1 -12 49886.4 2053.65   7
  -5  -1 -13 415.636 304.328  18
   5   1  13 220.439 208.407  16
  -5   1 -13 161.498 185.005   7
  -5  -1 -13 186.810 201.004   7
  -5   1 -13-73.5501 276.831  18
   5  -1  13 263.038 210.893  16
   5  -1  14 19954.4 1090.04  16
   5   1  14 17725.7 1022.52  16
   5   1  14 17598.4 1111.17   6
  -5   1 -14 18705.1 1202.16  18
  -5   1 -14 16724.1 1011.02   7
  -5  -1 -14 17765.9 1006.84   7
  -5  -1 -14 17003.4 1209.47  18
   5   1  15 9298.34 663.557  16
  -5   1 -15 10249.1 771.448   8
  -5   1 -15 10016.4 774.710  18
  -5   1 -15 8794.59 634.153   7
  -5  -1 -15 10093.8 677.038   7
   5   1  15 8289.30 645.413   6
  -5  -1 -15 8933.39 755.934  18
   5  -1  15 8830.23 650.329  16
   5  -1  16 21003.0 897.237  16
  -5   1 -16 22207.0 980.897  18
   5   1  16 20957.3 914.517  16
  -5  -1 -16 22278.4 1100.75   8
  -5   1 -16 20348.5 930.149   8
  -5   1 -16 18421.8 808.424   7
   5   2 -18 1098.57 267.547   8
   5  -2 -18 1024.25 240.799   8
   5  -2 -18 934.021 215.709   7
   5   2 -17 653.229 303.228   8
   5  -2 -17 202.643 215.374   8
   5   2 -17 177.258 139.039   7
   5  -2 -17 207.340 180.397   7
   5  -2 -17 107.452 256.563  11
   5  -2 -16 2257.98 472.557  11
   5   2 -16 1954.52 461.569   8
   5  -2 -16 2447.23 457.879   8
   5  -2 -16 1675.01 361.082  12
   5   2 -16 1771.32 353.707   7
   5  -2 -16 1441.67 320.300   7
   5   2 -15 71495.1 2798.79   8
   5  -2 -15 66477.9 2637.84   8
   5   2 -15 66781.0 2460.68   7
   5  -2 -15 72611.5 2529.02  12
   5  -2 -15 67297.9 2414.42   7
   5  -2 -15 68807.0 2754.31  11
   5   2 -14 5806.37 783.094   8
   5   2 -14 6682.51 690.413   7
   5  -2 -14 6736.46 665.977  12
   5  -2 -14 6491.15 644.250   7
   5  -2 -14 6657.98 756.906  11
   5   2 -14 6173.12 701.804  18
   5  -2 -14 5657.10 718.511   8
   5   2 -13 752.057 314.839   8
   5  -2 -13 456.797 274.935   8
   5   2 -13 1339.98 317.287   7
   5  -2 -13 1313.13 322.046  12
   5  -2 -13 794.837 294.067  11
   5   2 -13 708.496 247.179  18
   5  -2 -12 2242.57 507.204   9
   5   2 -12 1282.02 425.402   1
   5   2 -12 1146.52 328.651   8
   5   2 -12 1700.61 341.073   7
   5  -2 -12 2371.69 391.359  12
   5  -2 -12 2626.33 463.188  11
  -5   2  12 2426.65 569.554  15
   5   2 -12 2207.51 452.636  18
   5  -2 -12 2507.84 469.562   8
   5   2 -11 72300.0 3184.49   3
  -5   2  11 76734.6 3213.94  15
   5   2 -11 72801.2 3084.92   1
   5   2 -11 75774.0 2893.64   8
   5  -2 -11 72668.8 2691.35   8
   5   2 -11 72792.8 2711.37  18
   5   2 -11 71906.2 2461.84   7
   5  -2 -11 74888.6 2499.11  12
   5  -2 -11 77347.2 2643.19  11
   5  -2 -11 74773.3 2813.96   9
   5   2 -10 18068.2 1306.56   1
   5   2 -10 18771.2 1244.62   8
   5   2 -10 17649.3 1396.46   3
   5  -2 -10 19293.2 1036.40  12
   5  -2 -10 19683.4 1208.14   9
  -5   2  10 17261.8 1324.41  15
  -5   2   9 46226.0 2204.77  15
  -5  -2   9 45862.9 2222.50  14
   5   2  -9 46692.9 2058.27   1
   5   2  -9 46406.9 2247.46   3
   5   2  -8 20237.0 1163.40   1
  -5  -2   8 20190.1 1410.71  14
  -5   2   8 19143.6 1270.37  15
   5   2  -8 20623.6 1359.14   3
   5   2  -7 111269. 3633.76   3
  -5   2   7 117822. 3614.51  15
  -5  -2   7 112181. 3908.74  14
   5   2  -7 108737. 3215.64   1
   5   2  -6 70284.5 3017.41   2
  -5   2   6 78030.8 2620.23  15
  -5  -2   6 70771.1 2880.78  14
   5   2  -6 69299.6 2601.26   3
   5   2  -6 73776.0 2229.23   1
  -5  -2   5 106632. 3608.01  14
   5   2  -5 113537. 3405.52   3
   5   2  -5 109375. 2834.30   1
  -5   2   5 109378. 3301.35  15
   5   2  -5 109070. 3808.49   2
  -5  -2   5 108488. 2750.64  13
   5   2  -4 3114.46 464.613   3
  -5  -2   4 4134.88 585.268  14
   5   2  -4 3709.37 584.445   2
  -5  -2   4 3589.14 328.484  13
  -5   2   4 2881.86 433.084  15
   5   2  -4 3687.69 285.229   1
  -5  -2   3 8840.89 546.227  13
   5   2  -3 9098.08 831.011   2
  -5   2   3 9004.48 730.886  15
   5   2  -3 10246.9 772.583   3
   5   2  -2 860.162 294.717   3
   5   2  -2 714.622 266.875   2
  -5   2   2 947.855 317.950  15
  -5  -2   2 1327.31 252.622  13
   5  -2  -1 121873. 3154.99  14
  -5  -2   1 116422. 3194.29  13
   5   2  -1 116551. 3491.05   2
   5   2  -1 124350. 3362.85   3
  -5   2   1 118493. 3635.78  15
  -5   2   0 51770.7 2121.29  15
   5   2   0 54465.1 1842.46   3
   5  -2   0 50039.1 1792.26  14
  -5  -2   0 53385.0 1848.32  13
   5   2   0 55833.0 2017.25   2
  -5   2  -1 165911. 4710.58  15
   5  -2   1 158158. 4370.98  14
  -5  -2  -1 161786. 4368.55  13
   5   2   1 167376. 4482.30   2
   5   2   1 168569. 4207.56   3
   5  -2   2 20413.5 1163.10  14
  -5   2  -2 17043.4 1059.66  13
  -5  -2  -2 17678.3 1049.08  13
   5   2   2 17308.8 1083.35   2
   5   2   2 18768.9 910.290   3
  -5   2  -2 18088.9 1172.20  15
  -5  -2  -3 359954. 8062.55   1
   5  -2   3 371219. 8909.02  14
  -5   2  -3 349010. 8633.27  13
   5   2   3 365541. 8762.47   2
  -5  -2  -3 375278. 8833.98  13
   5   2   3 364136. 8140.92   3
  -5   2  -3 340894. 8822.44  15
  -5   2  -4 87959.4 3200.38  15
   5  -2   4 98835.2 3389.90  14
   5   2   4 103995. 3328.64   2
  -5   2  -4 91576.5 3045.62  13
  -5  -2  -4 100065. 3346.29  13
  -5   2  -4 93828.7 3355.69   1
  -5  -2  -4 96925.7 2744.10   1
   5  -2   5 61269.5 2643.83  14
   5   2   5 62992.2 2530.00   2
  -5   2  -5 52777.7 2188.15  13
  -5  -2  -5 64163.1 2676.35  13
  -5   2  -5 61140.0 2637.64   1
  -5  -2  -5 61465.7 2100.67   1
  -5  -2  -6 3993.55 509.595   1
   5  -2   6 5461.85 772.916  14
   5   2   6 5623.64 741.967   2
  -5  -2  -6 6500.39 903.177  13
  -5   2  -6 5057.06 751.368   1
  -5  -2  -7 30395.8 1357.22  18
  -5  -2  -7 26369.3 1955.91  13
   5  -2   7 28878.7 1927.33  14
   5   2   7 29030.0 1800.83   2
  -5   2  -7 30770.2 1463.92  18
  -5   2  -7 30048.3 1962.66   1
   5  -2   7 31027.2 1386.32  16
  -5  -2  -7 28229.6 1511.14   1
  -5   2  -8 23040.4 1322.32  18
   5  -2   8 23437.2 1246.43  16
   5   2   8 23088.1 1157.70  16
   5  -2   8 22375.0 1760.62  14
   5   2   8 23142.7 1669.74   2
  -5  -2  -8 24398.2 2011.60  13
  -5  -2  -8 23339.2 1111.86  11
  -5   2  -8 22119.6 1744.99   1
   5  -2   8 23179.2 1188.58  10
  -5  -2  -8 23116.9 1442.84   1
  -5  -2  -8 22759.1 1224.44  18
  -5   2  -8 23946.5 1263.35   7
   5   2   9 93592.6 3894.83   2
   5   2   9 98969.0 3026.07  16
  -5  -2  -9 94118.1 4568.77  13
  -5   2  -9 98886.1 3170.91   7
   5  -2   9 97597.3 3054.16   4
  -5  -2  -9 94731.5 2898.28  11
  -5   2  -9 94734.2 3286.83  18
   5  -2   9 100531. 3163.38  16
  -5   2  -9 101799. 4291.81   1
   5  -2   9 95824.4 3016.20  10
  -5  -2  -9 98202.2 3190.69  18
   5   2  10 15713.1 999.042  16
   5   2  10 17682.8 1546.47   2
  -5   2 -10 15252.4 1154.97  18
  -5  -2 -10 15722.7 1858.96  13
  -5   2 -10 15540.4 1076.72   7
   5  -2  10 16770.5 1032.25   4
  -5  -2 -10 15946.1 962.489   7
   5   2  10 17302.4 997.181  10
  -5  -2 -10 18363.0 1208.72  18
  -5  -2 -10 16698.0 987.634  11
  -5   2 -10 16706.3 1648.75   1
   5  -2  10 17039.2 1113.54  16
   5  -2  10 14754.6 973.576  10
   5   2  11 4252.63 473.359  10
  -5   2 -11 3347.01 575.073  18
   5   2  11 4866.05 550.577  16
  -5  -2 -11 4193.36 643.612  18
   5  -2  11 4316.61 562.365  16
   5  -2  11 4065.00 501.309   4
  -5  -2 -11 3936.08 481.777   7
  -5   2 -11 4172.60 574.455   7
  -5  -2 -11 4434.04 509.639  11
   5  -2  12 14922.6 1038.21  16
  -5  -2 -12 14284.3 1162.92  18
  -5   2 -12 14927.0 1048.13   7
  -5  -2 -12 15396.0 964.168   7
  -5   2 -12 15224.6 1163.70  18
  -5  -2 -12 12952.4 876.668  11
   5   2  12 14952.8 894.450  10
   5   2  12 14379.2 968.368  16
   5  -2  13 57899.9 2156.09  16
  -5  -2 -13 56768.3 2417.92  18
  -5   2 -13 55596.4 2138.50   7
  -5  -2 -13 55370.1 2042.05   7
  -5  -2 -13 50310.1 1908.85  11
  -5   2 -13 57738.3 2317.28  18
   5   2  13 56380.2 2065.48  16
   5   2  14 10325.7 741.288  16
   5  -2  14 11501.1 800.102  16
  -5   2 -14 9498.03 743.190   8
   5   2  14 10599.8 883.790   6
  -5   2 -14 9883.73 732.239   7
  -5  -2 -14 10291.0 732.890   7
  -5  -2 -14 9922.05 883.320  18
  -5   2 -14 11447.2 881.032  18
   5   2  15 726.464 238.564   6
   5  -2  15 1109.03 237.517  16
   5   2  15 898.535 217.037  16
  -5   2 -15 663.416 223.511   8
  -5   2 -15 853.230 200.677   7
  -5  -2 -15 873.128 219.688   7
  -5   2 -15 784.331 247.604  18
  -5  -2 -15 334.535 192.249  18
   5  -2  16 2271.93 250.333  16
  -5  -2 -16 1313.42 252.492   8
   5   2  16 1598.63 229.515  16
  -5   2 -16 1766.63 248.327  18
   5   3 -18-20.7109 97.4170   8
   5   3 -17 59338.5 1971.03   8
   5   3 -17 59213.9 1834.45   7
   5  -3 -17 59088.8 2006.54   7
   5  -3 -17 55042.0 2197.22  11
   5  -3 -16 1112.67 270.545   7
   5   3 -16 2033.97 387.123   8
   5   3 -16 1886.00 315.971   7
   5  -3 -16 1736.63 383.808  12
   5  -3 -16 1532.22 415.094  11
   5   3 -15-45.3176 253.798   8
   5   3 -15 730.485 245.407   7
   5  -3 -15 29.9286 205.192  12
   5  -3 -15 424.705 210.069   7
   5  -3 -15 880.517 347.493  11
   5   3 -15 161.648 216.805  18
   5   3 -14 5402.33 683.849   8
   5  -3 -14 5739.46 650.682  12
   5   3 -14 4593.21 594.787  18
   5   3 -14 5111.95 593.421   7
   5  -3 -14 5075.61 690.268  11
  -5   3  13 109323. 3158.35  16
   5   3 -13 105168. 3514.91   8
   5   3 -13 97404.8 3430.26  18
   5   3 -13 102794. 3322.27   7
   5  -3 -13 106171. 3419.54  12
   5  -3 -13 104794. 3555.41  11
  -5   3  12 13982.8 878.383  16
  -5   3  12 12831.6 1330.45  15
   5   3 -12 12898.5 1024.19   8
   5  -3 -12 12031.8 943.284  12
   5  -3 -12 11811.7 972.011  11
   5   3 -12 12508.5 937.850   7
   5   3 -12 11462.2 986.396  18
  -5   3  11 39624.5 2346.57  15
  -5   3  11 39066.9 1606.18  16
   5   3 -11 38963.4 1862.24   8
   5   3 -11 40800.0 1739.63   7
   5  -3 -11 37607.1 1722.67  12
   5  -3 -11 38659.0 1789.84  11
   5   3 -11 37771.0 1856.69  18
   5  -3 -11 34166.8 1822.93   9
   5  -3 -10 3640.27 553.288   9
   5   3 -10 1944.37 523.517   3
  -5   3  10 4368.18 737.654  15
   5  -3 -10 2608.93 430.549  11
  -5  -3  10 3072.80 596.143  14
   5   3 -10 4095.00 551.891   8
   5  -3 -10 3496.10 476.986  12
   5   3 -10 4059.88 561.691  18
   5   3  -9 47272.1 2212.28   1
  -5   3   9 53145.2 2529.15  15
  -5  -3   9 48651.5 2586.46  14
   5  -3  -9 49989.7 1920.13  12
   5   3  -9 44956.0 1982.50  18
   5   3  -9 45231.7 2432.95   3
   5   3  -8 496.833 286.343   3
  -5  -3   8 669.900 392.714  14
  -5   3   8 786.831 345.127  15
   5   3  -8 769.554 254.307   1
  -5  -3   7 122056. 4463.53  14
  -5   3   7 125331. 4117.77  15
   5   3  -7 125387. 4225.95   3
   5   3  -7 121587. 3656.15   1
   5   3  -6-151.894 234.653   3
  -5  -3   6-9.99970 289.469  14
   5   3  -6 167.438 240.523   2
   5   3  -6 69.8220 114.362   1
  -5   3   6 104.642 250.429  15
  -5   3   5 16051.3 1139.81  15
   5   3  -5 16338.6 1351.07   2
  -5  -3   5 13901.5 1214.06  14
   5   3  -5 14840.3 1145.81   3
   5   3  -4 961.098 347.696   3
  -5   3   4 1161.51 362.102  15
   5   3  -4 1895.38 473.642   2
  -5  -3   4 1339.45 427.170  14
  -5  -3   3 230183. 6175.06  14
  -5  -3   3 226948. 5294.14  13
  -5   3   3 213538. 6007.67  15
   5   3  -3 235210. 6082.46   3
  -5   3   2 42355.6 2006.31  15
   5  -3  -2 41007.6 1465.44  14
  -5  -3   2 44959.7 1583.42  13
   5   3  -2 43626.0 2031.16   2
   5   3  -2 43170.3 1943.25   3
   5   3  -1 3089.65 510.625   2
  -5   3   1 3306.45 542.012  15
   5  -3  -1 3670.18 435.243  14
  -5  -3   1 4281.53 468.318  13
   5   3  -1 3968.61 532.463   3
  -5  -3   0 28371.5 1322.97  13
  -5   3   0 29787.9 1646.09  15
   5  -3   0 26882.9 1350.18  14
   5   3   0 27883.0 1514.92   2
   5   3   0 29659.6 1486.77   3
  -5   3  -1 147002. 4472.55  15
   5  -3   1 137258. 4126.22  14
  -5  -3  -1 139727. 4022.02  13
   5   3   1 146572. 4287.85   2
   5   3   1 137620. 4068.26   3
   5   3   2 12432.0 922.986   3
  -5   3  -2 17454.3 1304.87  15
   5  -3   2 15951.5 1166.11  14
  -5  -3  -2 15756.0 1126.30  13
   5   3   2 15607.0 1167.30   2
  -5   3  -3 119148. 4072.15  15
   5  -3   3 116591. 3981.73  14
  -5   3  -3 120337. 3619.94  13
  -5  -3  -3 121246. 3889.13  13
   5   3   3 123760. 3960.33   2
   5   3   3 118869. 3549.64   3
   5   3   4 383.936 241.496   2
   5  -3   4 124.396 276.417  14
  -5   3  -4 286.534 261.759  15
  -5  -3  -4 393.748 258.546  13
   5  -3   5 55621.7 2667.32  14
  -5  -3  -5 54335.8 2614.11  13
   5   3   5 56331.9 2507.15   2
  -5   3  -5 48154.5 2590.92   1
   5   3   6 662.354 271.919  19
   5   3   6 889.264 395.685   2
   5  -3   6 409.451 240.793  16
  -5   3  -6 211.156 314.502   1
   5  -3   6 770.479 453.070  14
  -5  -3  -6 135.260 300.529  13
   5  -3   7 96068.6 3041.36  10
   5   3   7 98079.7 2948.52  16
   5  -3   7 96480.7 3127.31  16
   5  -3   7 96909.6 4085.25  14
   5   3   7 99593.9 3857.78   2
  -5  -3  -7 98983.8 4283.95  13
  -5   3  -7 102204. 3180.70   7
   5  -3   7 98037.5 3054.67   4
  -5   3  -7 99634.9 4232.85   1
  -5  -3  -7 101069. 2960.67  11
  -5   3  -7 97471.9 3220.86  18
   5  -3   8 15547.0 1040.54  16
   5   3   8 14711.2 934.509  16
   5  -3   8 14210.5 1474.60  14
   5   3   8 15053.3 1371.55   2
  -5  -3  -8 15334.7 1651.88  13
  -5   3  -8 13274.7 991.452   7
   5  -3   8 14786.2 970.407   4
  -5  -3  -8 15681.6 949.094  11
  -5   3  -8 13596.8 1490.16   1
  -5   3  -8 14336.6 1064.01  18
   5  -3   8 14079.9 954.633  10
  -5  -3  -8 15023.7 1028.86  18
   5   3   9 10760.2 815.084  16
  -5   3  -9 10330.9 935.402  18
  -5  -3  -9 11736.0 938.613  18
   5  -3   9 10154.7 1279.48  14
  -5   3  -9 11723.4 926.244   7
   5   3   9 9884.28 1124.73   2
   5  -3   9 12432.1 888.474   4
  -5  -3  -9 9371.67 1404.55  13
  -5  -3  -9 10338.2 789.481  11
  -5   3  -9 12584.5 1467.24   1
   5  -3   9 11304.6 851.639  10
   5  -3   9 10775.1 900.625  16
   5  -3  10 27180.1 1491.44  16
   5   3  10 26636.3 1355.23  16
   5  -3  10 27549.7 1372.76  10
  -5   3 -10 25514.0 1460.19   7
   5  -3  10 26618.0 1346.60   4
  -5  -3 -10 27940.5 1375.30  11
  -5   3 -10 26834.0 1566.64  18
  -5  -3 -10 27343.2 1542.54  18
   5   3  11 45895.5 1871.96  16
  -5  -3 -11 46952.7 2132.69  18
  -5   3 -11 42951.1 1941.94   7
   5  -3  11 47988.6 2027.95  16
  -5   3 -11 45131.2 2086.24  18
  -5  -3 -11 43765.3 1785.05   7
  -5  -3 -11 43537.1 1802.15  11
   5   3  11 42675.5 1733.44  10
   5   3  12 2186.44 404.102  16
   5  -3  12 1969.45 395.339  16
   5   3  12 1255.54 286.001  10
  -5   3 -12 1745.25 394.439   7
  -5  -3 -12 949.688 253.469   7
  -5   3 -12 1905.84 438.310  18
  -5  -3 -12 764.112 233.678  11
  -5  -3 -12 905.606 337.040  18
   5  -3  13 346.111 210.836  16
   5   3  13 287.734 203.073  16
  -5   3 -13-226.872 231.988  18
  -5   3 -13-54.1751 151.309   8
  -5   3 -13 141.695 181.598   7
  -5  -3 -13-6.19474 142.266   7
   5   3  13 101.338 121.228  10
  -5  -3 -13 87.0040 246.462  18
  -5  -3 -13 122.826 147.840  11
   5   3  14 1315.12 355.331   6
   5   3  14 1531.56 287.584  16
  -5   3 -14 1693.05 298.937   7
  -5  -3 -14 1322.32 258.444   7
   5  -3  14 1431.34 287.281  16
  -5  -3 -14 806.191 187.850  11
  -5   3 -14 1222.12 313.334  18
   5  -3  15 35411.2 1239.35  16
   5   3  15 36352.7 1311.65  16
  -5  -3 -15 34432.7 1243.62   7
   5   3  15 36103.1 1438.07   6
  -5   3 -15 35146.9 1305.06  18
   5  -4 -17 433.388 135.342   7
   5  -4 -17 466.774 232.821  11
   5   4 -16 5770.73 471.511   8
   5  -4 -16 7790.30 674.778  12
   5  -4 -16 6230.09 564.798   7
   5  -4 -16 6403.19 668.454  11
   5   4 -15 25749.3 1204.89  17
   5   4 -15 26726.3 1223.76   8
   5  -4 -15 26994.0 1396.98  12
   5  -4 -15 24144.9 1267.54   7
   5  -4 -15 26285.1 1467.64  11
  -5   4  15 26647.3 1175.05  16
  -5   4  14 38873.8 1608.53  16
   5   4 -14 38549.9 1636.87   8
   5   4 -14 39749.7 1646.10   7
   5  -4 -14 42559.8 1887.88  12
   5  -4 -14 38787.4 1901.19  11
  -5   4  13 6837.39 651.007  16
   5   4 -13 5715.93 604.097   7
   5  -4 -13 6090.09 703.343  12
   5  -4 -13 7288.95 798.467  11
   5   4 -13 7380.74 754.407  18
   5   4 -13 6992.16 660.276   8
  -5   4  12 244.826 153.351  16
   5   4 -12 710.890 287.840   8
   5   4 -12 451.065 213.160   7
   5  -4 -12 754.737 329.059  12
   5  -4 -12 439.155 299.755  11
   5   4 -12 571.971 278.748  18
  -5   4  11 44654.3 1858.47  16
  -5   4  11 47462.3 2714.65  15
  -5  -4  11 49485.4 2798.60  14
   5   4 -11 44800.1 1862.04   7
   5   4 -11 42454.4 1840.21   8
   5  -4 -11 44113.5 2009.46  12
   5  -4 -11 42808.9 1973.77  11
   5   4 -11 41779.2 1989.51  18
  -5  -4  10 57658.9 3053.24  14
   5   4 -10 57036.2 2144.57   7
   5  -4 -10 57530.5 2324.67  12
   5  -4 -10 54515.2 2215.24  11
   5   4 -10 53591.6 2300.06  18
   5   4 -10 57284.6 2154.91   8
   5   4 -10 51079.7 2865.02   3
   5   4  -9 76380.7 2821.59  18
   5   4  -9 72123.4 3460.75   3
  -5  -4   9 80087.1 3680.48  14
   5  -4  -9 80445.6 2828.66  12
   5  -4  -9 78001.4 2684.25  11
  -5   4   9 82889.5 3598.81  15
   5   4  -8 4038.46 755.728   3
  -5   4   8 3558.80 690.872  15
  -5  -4   8 4679.19 812.640  14
   5  -4  -8 5606.69 625.109  12
   5   4  -8 4189.07 587.680  18
   5  -4  -8 4786.46 578.115   5
   5  -4  -7 14873.4 996.753   5
   5   4  -7 13015.6 1295.69   3
  -5   4   7 15144.6 1359.69  15
  -5  -4   7 12698.5 1335.10  14
   5  -4  -7 15830.9 1052.32  12
  -5  -4   6 58022.1 2986.41  14
   5   4  -6 67317.9 3217.89   2
   5   4  -6 60066.3 2896.22   3
  -5   4   6 64710.7 2917.62  15
   5   4  -5 101080. 4044.92   2
   5   4  -5 100568. 3856.34   3
  -5   4   5 100902. 3764.11  15
  -5  -4   5 98298.9 3980.71  14
  -5   4   4 34809.0 1974.03  15
   5   4  -4 31615.8 2002.68   2
  -5  -4   4 31355.0 1993.65  14
   5   4  -4 35370.3 2026.46   3
   5   4  -3 2167.86 497.677   3
  -5   4   3 2597.21 522.234  15
   5   4  -3 2018.78 513.072   2
  -5  -4   3 2028.54 530.656  14
  -5  -4   2 78641.6 2542.81  13
  -5   4   2 75763.0 3154.91  15
  -5  -4   2 79290.1 3210.41  14
   5   4  -2 78907.5 3210.82   2
   5   4  -2 76854.4 3161.08   3
  -5   4   1 89918.6 3398.28  15
   5  -4  -1 87274.0 2906.89  14
  -5  -4   1 91162.0 2943.07  13
   5   4  -1 90631.3 3432.28   2
   5   4  -1 92118.8 3430.79   3
  -5   4   0 86942.7 3281.43  15
   5   4   0 81217.3 3179.72   3
   5  -4   0 78224.7 2867.41  14
  -5  -4   0 83796.0 2867.92  13
   5   4   0 85101.1 3252.46   2
   5   4   1 3021.07 540.124   3
   5   4   1 2357.38 515.388   2
   5  -4   1 3308.12 557.079  14
  -5   4  -1 2931.71 565.396  15
  -5  -4  -1 2734.60 494.552  13
   5   4   2 1584.95 513.830   2
  -5   4  -2 1486.80 494.667  15
   5  -4   2 1719.76 443.738  14
  -5  -4  -2 1212.91 438.389  13
   5   4   2 2166.21 507.443   3
  -5   4  -3 133119. 4569.80  15
   5  -4   3 123253. 4396.80  14
  -5  -4  -3 128624. 4392.67  13
   5   4   3 137908. 4510.94   2
   5   4   3 131314. 4252.25   3
   5  -4   4 97810.7 3072.14  16
   5   4   4 101013. 3047.11  17
   5  -4   4 100179. 3886.83  14
  -5  -4  -4 90614.6 3728.39  13
   5   4   4 105374. 3828.60   2
  -5   4  -4 103044. 3927.42  15
   5   4   4 94966.5 3432.17   3
   5   4   4 100778. 3084.55  19
   5  -4   5 32299.4 1547.83  16
   5   4   5 35191.4 1462.62  16
  -5   4  -5 35268.0 2175.70  15
   5  -4   5 34282.6 2172.54  14
  -5   4  -5 33927.5 1542.80   7
   5  -4   5 34155.6 1544.95   4
  -5  -4  -5 31769.2 2119.82  13
   5   4   5 35596.5 2076.06   2
   5   4   5 35938.8 1590.63  17
  -5  -4  -5 35895.4 1552.36  11
   5   4   5 37835.3 1633.73  19
   5  -4   5 35002.4 1576.27  10
   5  -4   6 677.392 259.245  16
   5   4   6 573.644 315.153   2
   5   4   6 444.909 205.686  16
   5   4   6 444.399 214.860  19
  -5   4  -6 733.598 411.439   1
   5  -4   6 237.869 224.512  14
  -5  -4  -6 519.850 357.629  13
  -5   4  -6 224.642 215.463   7
   5  -4   6 368.389 202.895   4
  -5   4  -6 945.960 287.370  18
  -5  -4  -6 762.220 229.002  11
   5  -4   6 680.498 230.819  10
   5  -4   7 31855.5 1594.83  16
   5  -4   7 31890.6 2228.44  14
   5   4   7 31208.3 1454.77  16
   5  -4   7 31155.7 1508.79   4
  -5   4  -7 31531.5 1552.26   7
  -5  -4  -7 31805.0 2386.53  13
   5   4   7 32913.6 2087.14   2
  -5   4  -7 30112.6 2286.39   1
  -5  -4  -7 33076.7 1522.45  11
   5  -4   7 31554.2 1522.90  10
  -5   4  -7 32515.9 1623.23  18
   5  -4   8 17086.3 1131.96  16
   5  -4   8 15872.7 1038.90  10
   5  -4   8 14098.9 1494.76  14
  -5   4  -8 17132.3 1118.72   7
  -5  -4  -8 16081.1 1771.94  13
   5   4   8 15451.0 1429.78   2
   5   4   8 14269.6 959.029  16
  -5  -4  -8 13733.1 967.183  11
  -5   4  -8 15788.9 1681.40   1
  -5   4  -8 15438.8 1116.78  18
   5  -4   8 13609.9 950.733   4
  -5  -4  -8 14629.0 1056.62  18
   5  -4   9 39511.4 1844.02  16
   5   4   9 37616.0 1694.96  16
  -5  -4  -9 40202.1 1868.15  18
   5  -4   9 40900.1 1711.24   4
  -5   4  -9 40548.0 1836.40   7
  -5  -4  -9 39006.0 1738.78  11
  -5   4  -9 37143.5 1724.49  19
   5  -4   9 38508.5 1702.70  10
  -5   4  -9 37005.0 1840.23  18
  -5   4 -10 22160.2 1239.98  19
   5  -4  10 25354.7 1413.14  16
  -5   4 -10 25634.1 1405.19   7
  -5  -4 -10 25619.8 1349.57  11
  -5   4 -10 24133.0 1428.44  18
  -5  -4 -10 24214.9 1426.75  18
   5   4  10 24199.2 1296.59  16
  -5  -4 -11 1143.94 346.293  18
   5  -4  11 2171.71 412.479  16
  -5   4 -11 2388.49 435.094   7
  -5   4 -11 1945.44 451.397  18
  -5  -4 -11 2030.15 383.692  11
   5   4  11 2552.41 407.648  16
   5   4  12 13976.2 900.295  16
  -5   4 -12 14696.2 1000.46  18
   5   4  12 13673.9 838.069  10
   5   4  12 15181.1 1132.09   6
  -5   4 -12 14075.4 916.944   7
  -5  -4 -12 12973.2 851.613   7
  -5  -4 -12 14064.6 923.411  11
   5  -4  12 14326.3 951.241  16
   5  -4  13 12364.9 791.792  16
   5   4  13 10436.8 647.745  10
   5   4  13 12790.8 953.239   6
   5   4  13 11854.0 779.158  16
  -5  -4 -13 13157.4 794.450   7
  -5  -4 -13 11710.1 773.967  11
  -5   4 -13 11544.1 802.325  18
   5   4  14 27744.3 1141.55  16
   5  -4  14 27924.6 1087.63  16
   5   4  14 28286.5 1300.12   6
  -5  -4 -14 25790.2 1074.98   7
  -5   4 -14 29039.6 1155.21  18
   5   4  15 10153.1 537.863  16
   5   4  15 9627.63 584.547   6
  -5   4 -15 8926.81 491.176  18
   5  -5 -16 29479.1 1235.54  12
   5  -5 -16 26307.4 1093.13   7
   5  -5 -16 26722.0 1172.75  11
   5  -5 -15 3641.21 466.776  12
   5  -5 -15 2874.00 383.665   7
   5  -5 -15 2870.06 416.195  11
  -5   5  15 3129.53 349.920  16
   5   5 -15 3700.96 377.204  17
   5   5 -14 19273.8 1035.83  17
  -5   5  14 18774.5 1015.84  16
   5  -5 -14 19930.6 1187.61  12
   5  -5 -14 20230.0 1196.59  11
   5   5 -13 791.750 273.782  17
  -5   5  13 1068.24 290.729  16
   5  -5 -13 393.336 281.964  12
   5  -5 -13 500.173 270.931  11
   5   5 -12 91718.8 3025.45  17
  -5   5  12 92367.6 3013.61  16
   5  -5 -12 89047.5 3178.36  12
   5  -5 -12 88128.3 3107.57  11
  -5   5  11 17337.6 1134.60  16
   5  -5 -11 17460.8 1231.47  12
   5  -5 -11 16103.4 1133.41  11
   5  -5 -10 15334.2 1147.93  12
   5  -5 -10 13379.4 1008.05  11
   5   5  -9 3027.68 741.019   3
  -5   5   9 3329.71 737.555  15
   5  -5  -9 2785.26 453.444  11
  -5  -5   9 4587.56 845.556  14
   5  -5  -9 2748.61 510.205  12
   5   5  -8 125769. 3888.13  17
  -5  -5   8 136156. 5137.34  14
   5  -5  -8 123370. 4024.00  12
   5  -5  -8 121833. 3968.92   5
   5   5  -8 123684. 4972.39   3
  -5   5   8 140880. 5184.50  15
   5   5  -7 4274.40 558.291  17
   5   5  -7 3309.19 758.952   3
   5  -5  -7 4216.26 588.970   5
  -5  -5   7 2770.11 682.094  14
  -5   5   7 4200.58 815.542  15
   5  -5  -7 4765.34 616.734  12
   5   5  -6 11875.3 922.361  17
  -5   5   6 11649.3 1287.07  15
   5  -5  -6 11294.0 921.817   5
  -5  -5   6 10814.4 1304.08  14
   5   5  -6 11745.2 1319.68   3
   5   5  -5 742.105 264.374  17
   5   5  -5 602.900 364.711   3
  -5   5   5 769.002 260.901  19
   5  -5  -5 728.382 278.987   5
  -5   5   5 168.176 306.156  15
  -5  -5   5 639.784 448.459  14
   5   5  -5 534.186 394.759   2
   5  -5  -4 123042. 3689.62   5
  -5   5   4 123424. 4579.96  15
  -5  -5   4 113809. 4659.43  14
  -5   5   4 116192. 3443.90  19
   5   5  -4 119354. 4609.47   3
   5   5  -4 111368. 3545.01  17
   5   5  -3 11058.7 1225.55   3
   5  -5  -3 11908.8 891.913   5
  -5   5   3 11274.9 1182.28  15
   5  -5  -3 13295.9 951.395   4
  -5  -5   3 10523.3 1243.49  14
   5   5  -3 13409.6 1327.11   2
   5   5  -3 11230.5 857.176  17
   5  -5  -2 36483.7 1629.76   5
  -5   5   2 35988.6 2109.68  15
  -5  -5   2 36551.2 2292.50  14
   5  -5  -2 35650.3 1632.55   4
   5   5  -2 31243.4 2090.50   3
   5   5  -2 35062.6 2192.15   2
   5   5  -2 34709.2 1598.83  17
   5  -5  -1 43739.3 1782.98   5
  -5   5   1 39610.3 2218.43  15
  -5  -5   1 39772.0 2391.16  14
   5  -5  -1 41294.8 1775.73   4
   5  -5  -1 41382.1 1767.00  16
   5   5  -1 40482.6 1747.10  17
   5   5  -1 39658.4 2332.54   3
  -5   5   1 42746.2 1718.90  19
   5   5  -1 42271.8 2417.48   2
   5  -5   0 96447.7 3014.53   5
  -5   5   0 97064.9 2993.53  19
  -5   5   0 96154.3 3727.19  15
  -5  -5   0 96866.5 3947.56  14
   5  -5   0 96721.7 3060.55   4
  -5  -5   0 93200.7 3446.59  13
   5  -5   0 99276.9 3079.13  16
   5   5   0 91545.4 3821.57   3
   5   5   0 98816.3 3949.98   2
   5   5   0 89135.7 2993.40  17
   5  -5   1 10121.3 772.733   5
  -5   5  -1 10603.3 1115.58  15
  -5  -5  -1 10278.1 1145.25  14
   5  -5   1 9393.98 963.536  14
   5  -5   1 9450.69 780.373   4
  -5  -5  -1 8674.20 954.161  13
   5  -5   1 10392.1 808.642  16
   5   5   1 9863.16 1134.26   2
   5   5   1 10717.6 1145.36   3
   5   5   1 10064.9 807.949  19
  -5   5  -1 9559.52 759.050  19
   5   5   1 9205.88 775.130  17
   5  -5   2 127505. 3737.41   5
   5  -5   2 126336. 4453.13  14
   5  -5   2 132016. 3826.97   4
   5   5   2 128786. 3844.75  17
   5  -5   2 133186. 3843.40  16
  -5  -5  -2 124010. 4534.51  13
   5   5   2 133669. 4830.65   2
  -5  -5  -2 133246. 3964.77  11
   5   5   2 125974. 4654.53   3
  -5   5  -2 135269. 4731.15  15
   5   5   2 132351. 3915.50  19
  -5   5  -2 131235. 3813.43  19
  -5   5  -3 16896.0 1461.58  15
   5  -5   3 14508.2 1316.70  14
  -5  -5  -3 13437.6 1311.96  13
   5   5   3 14459.8 998.369  17
   5  -5   3 14809.0 997.953  16
   5   5   3 14231.7 1360.08   2
  -5   5  -3 14587.5 992.362  19
  -5  -5  -3 14941.2 1039.25  11
   5   5   3 13926.8 1301.85   3
   5   5   3 15046.8 1042.90  19
   5  -5   3 14713.7 950.261   5
   5  -5   3 14514.4 978.969   4
   5  -5   4 6124.44 876.798  14
   5  -5   4 6943.83 678.097  16
  -5   5  -4 6100.08 901.060  15
  -5   5  -4 6977.83 695.071  19
   5   5   4 7567.94 649.626  16
   5  -5   4 5773.85 601.048   5
   5   5   4 6098.70 641.175  17
   5  -5   4 6855.85 667.466   4
  -5  -5  -4 5050.18 855.646  13
   5   5   4 7790.51 1025.96   2
  -5  -5  -4 6107.29 658.599  11
   5   5   4 6790.33 697.608  19
   5   5   4 6850.65 676.794   6
   5  -5   5 1778.58 393.775  16
   5   5   5 1590.33 321.999  16
  -5   5  -5 1673.04 369.104  19
   5   5   5 1740.96 522.471   2
   5  -5   5 1985.32 381.175   5
  -5  -5  -5 2384.69 623.004  13
   5  -5   5 1700.25 494.833  14
   5  -5   5 1972.77 380.778   4
  -5  -5  -5 1963.00 382.881  11
   5   5   5 1625.75 405.493  19
   5   5   5 824.277 268.930  17
   5   5   5 1587.44 372.515   6
   5  -5   6 41314.5 1843.90  16
   5   5   6 40415.4 1734.46  16
   5  -5   6 37839.6 2442.73  14
   5  -5   6 40750.3 1762.39   4
  -5  -5  -6 37058.6 2593.69  13
  -5   5  -6 41761.3 2682.17   1
   5   5   6 44216.9 2539.16   2
  -5  -5  -6 42277.6 1882.77  11
   5   5   6 38676.5 1849.57  19
   5   5   6 40897.9 1894.67   6
  -5   5  -6 42070.7 1783.16  18
  -5   5  -6 42522.4 1847.84  19
   5  -5   6 39217.7 1715.98   5
   5  -5   7 6730.00 711.083  16
   5   5   7 6979.55 679.589  16
   5  -5   7 6214.78 620.347   5
   5  -5   7 7231.33 666.213   4
  -5  -5  -7 6110.41 683.946  11
   5   5   7 6667.92 740.461   6
   5   5   7 6146.97 714.640  19
  -5   5  -7 6356.13 670.169  18
  -5   5  -7 6491.98 673.685  19
   5  -5   8 38106.6 1763.82  16
   5   5   8 34165.8 1626.60  16
  -5   5  -8 36610.0 1669.03  19
   5  -5   8 38440.5 1635.73   5
   5  -5   8 36664.7 1590.01   4
   5   5   8 37109.4 1864.92   6
  -5  -5  -8 36783.3 1760.35  11
  -5  -5  -8 38042.6 1768.70  18
  -5   5  -8 39075.1 1765.05  18
  -5   5  -9 2617.87 457.408  18
  -5   5  -9 2550.82 395.476  19
   5  -5   9 3453.76 533.598  16
   5   5   9 2367.84 415.356  16
   5  -5   9 2513.59 385.717   5
  -5  -5  -9 2358.89 414.228  18
  -5  -5  -9 2229.07 445.412  11
   5   5   9 3236.21 551.715   6
   5   5  10 38299.2 1652.19  16
  -5   5 -10 38876.5 1530.80  19
   5  -5  10 41261.0 1748.60  16
  -5  -5 -10 32950.9 1626.23  11
   5   5  10 38608.7 1850.42   6
  -5   5 -10 37360.9 1677.72  18
  -5  -5 -11 12042.6 876.898  11
   5   5  11 12151.0 826.677  16
   5   5  11 14250.8 1010.77   6
  -5   5 -11 13434.6 898.035  18
   5  -5  11 13869.3 909.044  16
   5   5  12 21316.1 1057.26  16
   5   5  12 19706.5 964.698  10
  -5  -5 -12 19219.3 992.114   7
  -5  -5 -12 20799.5 1093.03  11
   5   5  12 22074.1 1186.94   6
  -5   5 -12 22373.6 1076.42  18
   5  -5  12 21789.9 1051.46  16
   5   5  13 1002.91 221.427  16
  -5   5 -13 1040.65 216.848  18
   5   5  13 976.992 240.488   6
  -5  -5 -13 1122.28 206.594   7
  -5  -5 -13 1200.75 250.188  11
   5  -5  13 1072.46 198.885  16
   5  -6 -15 5783.63 465.188  12
   5  -6 -15 5843.94 428.783   7
   5   6 -15 5501.02 368.084  17
   5   6 -14 19539.2 896.088  17
  -5   6  14 18921.2 903.534  16
   5  -6 -14 20406.8 1044.60  12
   5  -6 -14 20294.8 975.517  11
   5   6 -13 197.580 155.057  17
  -5   6  13 215.589 162.646  16
   5  -6 -13 392.368 229.658  12
   5  -6 -13 461.185 190.671  11
   5   6 -12 4378.00 506.806  17
  -5   6  12 5234.52 571.464  16
   5  -6 -12 4195.33 561.372  12
   5  -6 -12 4064.46 503.805  11
   5   6 -11 7093.95 674.654  17
   5  -6 -11 7335.63 751.554  12
  -5   6  11 7266.53 696.776  16
   5  -6 -11 5672.65 601.275  11
   5  -6 -10 62873.6 2550.77  12
   5  -6 -10 63544.0 2361.33  11
   5   6 -10 69466.1 2470.15  17
   5   6  -9 8660.04 793.516  17
   5  -6  -9 8277.70 847.291  12
   5  -6  -9 9444.44 783.723  11
   5   6  -8 2528.61 475.660  17
   5  -6  -8 1841.37 443.225  12
   5  -6  -7 6170.52 737.390   5
   5  -6  -7 5370.20 685.402  12
  -5   6   7 6600.02 664.632  19
   5   6  -7 7632.45 760.602  17
  -5   6   6 47095.8 2810.41  15
  -5  -6   6 46122.5 2836.03  14
   5  -6  -6 46273.5 2112.26  12
  -5   6   6 45680.5 1919.33  19
   5   6  -6 46851.8 2011.93  17
   5   6  -6 43325.2 2763.36   3
   5  -6  -6 47861.2 2125.87   5
   5   6  -5 1947.51 474.714  17
   5   6  -5 1661.87 554.416   3
   5  -6  -5 989.932 354.775   5
  -5   6   5 1289.08 532.247  15
   5   6  -5 1980.19 569.630   2
  -5   6   5 1013.29 271.235  19
   5  -6  -4 58844.1 2351.32   5
  -5   6   4 59943.8 3095.57  15
  -5  -6   4 59719.0 3312.04  14
  -5   6   4 59665.5 2240.63  19
   5   6  -4 61871.1 3260.19   3
   5   6  -4 56971.8 2295.11  17
   5   6  -4 62652.3 3280.79   2
   5   6  -3 182.999 176.073  19
   5   6  -3-23.4283 238.785   2
   5  -6  -3-204.035 230.890   5
   5   6  -3-478.401 321.072   3
   5   6  -3 131.649 214.915  17
  -5   6   3 125.941 197.387  15
  -5  -6   3 416.267 368.115  14
  -5   6   3 185.156 181.790  19
   5  -6  -2 87182.3 2881.39   5
   5   6  -2 77892.1 2817.33  17
  -5   6   2 84236.9 3632.72  15
  -5  -6   2 78430.5 3881.94  14
   5   6  -2 91063.7 3988.58   2
   5   6  -2 79979.2 2815.89  19
   5   6  -2 77006.0 3738.56   3
  -5   6   2 80985.0 2732.67  19
   5   6  -1 7144.26 1025.77   3
   5  -6  -1 6427.97 670.957   5
   5  -6  -1 5946.82 663.290   4
   5   6  -1 7193.24 1053.63   2
  -5  -6   1 7188.27 1103.33  14
  -5   6   1 6950.88 974.798  15
   5   6  -1 7003.15 723.264  17
   5   6  -1 5799.53 673.250  19
  -5   6   1 6910.78 683.096  19
  -5   6   0 35135.8 1595.92  19
   5   6   0 33627.0 2324.50   2
  -5   6   0 35741.4 2170.87  15
   5  -6   0 35545.3 1651.33   4
  -5  -6   0 34434.3 2424.09  14
   5   6   0 34115.7 1698.80  19
   5   6   0 35366.4 2356.57   3
   5   6   0 33667.3 1662.75  17
   5  -6   0 34283.8 1595.55   5
   5   6   1 45.4737 295.392   3
   5   6   1 937.670 366.251  19
   5  -6   1 556.372 289.405  16
   5   6   1 892.072 385.885   2
   5  -6   1 659.945 276.629   4
  -5   6  -1 1223.54 346.606  19
   5   6   1 223.207 217.615  17
  -5  -6  -1 836.653 324.415  11
   5  -6   1 679.247 290.187   5
  -5   6  -1 1414.31 484.842  15
   5  -6   2 11378.2 883.936  16
   5  -6   2 11391.2 859.934   5
   5   6   2 11547.7 942.631  17
   5   6   2 8738.39 1184.35   2
  -5   6  -2 11354.9 1207.40  15
  -5  -6  -2 10648.1 1305.88  14
   5  -6   2 10750.0 848.282   4
  -5   6  -2 10453.2 848.169  19
  -5  -6  -2 10008.6 908.808  11
   5   6   2 9943.42 1185.90   3
   5   6   2 12214.4 989.119  19
   5   6   3 9067.15 823.309  17
   5   6   3 7209.90 1054.28   3
   5  -6   3 9031.58 752.759   5
  -5   6  -3 7826.45 1014.13  15
  -5  -6  -3 10456.0 1252.07  14
   5  -6   3 8825.84 765.771   4
  -5  -6  -3 7705.63 1096.96  13
  -5  -6  -3 8065.49 808.656  11
   5   6   3 9190.79 880.744  19
   5   6   3 11498.2 1359.40   2
  -5   6  -3 9061.11 774.625  19
   5  -6   3 9539.32 814.440  16
   5  -6   4 39787.7 1807.89  16
   5  -6   4 44524.4 1794.36   5
   5   6   4 43457.6 1788.41  16
  -5   6  -4 44314.0 1871.08  19
   5  -6   4 44487.0 1833.62   4
  -5  -6  -4 42402.0 2003.87  11
   5   6   4 43966.3 1944.39  17
   5   6   4 44239.8 2054.07  19
   5  -6   5 288.876 237.388  16
   5   6   5 412.502 216.155  16
   5  -6   5 279.218 186.079   4
  -5  -6  -5 83.1379 215.600  11
   5   6   5 58.8280 216.985  17
   5   6   5-114.676 242.825  19
   5  -6   5-95.4745 150.601   5
  -5   6  -5 441.816 261.503  19
  -5  -6  -6 2018.47 458.316  11
   5   6   6 1735.74 364.098  16
   5  -6   6 1688.88 315.901   5
   5  -6   6 2309.38 380.806   4
   5   6   6 2337.72 471.468  19
  -5   6  -6 1884.03 393.971  19
   5  -6   6 1827.62 391.048  16
   5  -6   7 1358.34 340.676  16
   5   6   7 1434.43 338.871  16
   5  -6   7 1287.77 268.992   5
   5   6   7 1596.96 325.835   6
   5  -6   7 1549.97 306.491   4
  -5   6  -7 1833.38 369.917  19
   5   6   7 1701.47 422.041  19
  -5  -6  -7 1335.56 365.662  11
   5   6   8 77772.1 2600.92  16
   5  -6   8 84435.8 2698.41  16
  -5   6  -8 77167.0 2517.22  19
   5   6   8 71372.5 2548.33   6
  -5  -6  -8 77021.5 2793.01  11
  -5   6  -8 81203.1 2558.71  18
   5  -6   9 3045.39 433.306  16
   5   6   9 2607.74 386.645  16
   5   6   9 3361.53 436.811   6
  -5   6  -9 3557.65 415.738  19
  -5  -6  -9 2744.53 459.817  11
  -5   6  -9 3060.00 399.146  18
   5  -6  10 11973.7 773.001  16
   5   6  10 11433.4 757.141  16
  -5  -6 -10 11614.2 858.839  11
   5   6  10 10703.0 741.810   6
  -5   6 -10 11803.3 736.623  18
   5  -6  11-71.2449 113.468  16
   5   6  11-136.669 123.868  16
  -5  -6 -11-40.1903 111.121   7
  -5   6 -11-41.9540 136.663  18
   5   6  11 152.916 148.914   6
  -5  -6 -11 164.491 195.451  11
   5  -6  12 13082.7 619.649  16
   5   6  12 12623.9 641.501  16
   5   6  12 11084.0 582.020  10
  -5  -6 -12 10992.0 671.511  11
   5   6  12 12041.7 619.802   6
  -5   7  13 10726.7 596.516  16
   5  -7 -13 10991.5 635.969  12
   5   7 -13 11451.4 600.641  17
  -5   7  12 13441.1 776.926  16
   5  -7 -12 13644.4 803.269  12
   5   7 -12 14441.8 773.864  17
   5   7 -11 2162.99 340.769  17
  -5   7  11 2320.14 356.731  16
   5  -7 -11 2521.47 385.018  12
  -5   7  10 3866.45 494.032  16
   5   7 -10 3780.46 474.581  17
   5  -7 -10 3977.01 526.853  12
   5  -7  -9 13992.4 994.480  12
   5   7  -9 14573.9 953.565  17
   5  -7  -8 31149.9 1563.93  12
   5   7  -8 32385.6 1531.44  17
   5  -7  -7 20712.4 1271.32  12
  -5   7   7 20806.3 1179.53  19
   5   7  -7 22491.3 1257.57  17
   5   7  -6 3619.45 526.832  17
   5  -7  -6 4577.17 598.531  12
  -5   7   6 3342.79 488.701  19
   5  -7  -6 3059.00 494.586   5
   5   7  -5 856.457 332.967  17
   5  -7  -5 437.411 255.812   5
   5  -7  -5 518.451 294.408  12
  -5   7   5 541.220 259.484  19
   5  -7  -4 29779.0 1538.30   5
   5   7  -4 27778.1 1494.39  17
  -5   7   4 30127.7 1482.42  19
   5   7  -3 50955.1 2109.96  17
   5   7  -3 47575.2 2008.55  19
  -5   7   3 51547.0 2042.27  19
   5  -7  -3 50603.6 2080.05   5
   5  -7  -2 18457.4 1139.79   5
  -5   7   2 17658.9 1105.66  19
   5   7  -2 18606.6 1189.68  17
   5   7  -2 16706.4 1121.37  19
   5   7  -1 2231.92 437.268  17
  -5   7   1 1858.90 403.875  19
   5  -7  -1 2165.66 411.192   5
  -5  -7   1 1958.69 433.354  11
   5   7  -1 1313.96 383.430  19
  -5  -7   0 1338.45 352.689  11
   5   7   0 1446.24 385.608  19
   5  -7   0 1176.57 318.653   5
  -5   7   0 1225.28 351.406  19
   5   7   0 752.740 328.395  17
   5  -7   1 43767.8 1791.18   5
  -5  -7  -1 44979.6 2039.73  11
   5   7   1 43244.7 2012.71  19
  -5   7  -1 44787.0 1858.71  19
   5   7   1 42120.6 1900.47  17
   5  -7   2 22849.5 1206.03   5
   5   7   2 22871.5 1439.95  19
  -5   7  -2 23512.0 1282.05  19
   5   7   2 22972.3 1341.68  17
  -5  -7  -2 24889.8 1464.26  11
   5  -7   3 12305.7 830.719   5
  -5  -7  -3 11741.4 997.835  11
   5   7   3 11471.4 980.628  19
  -5   7  -3 11502.4 862.824  19
   5   7   3 10818.2 874.712  17
   5  -7   4 112.722 234.392  16
   5  -7   4 459.056 205.414   5
   5   7   4 275.015 240.630  17
  -5   7  -4 235.757 212.969  19
   5   7   4 284.053 280.419  19
  -5  -7  -4 204.865 326.258  11
   5   7   5 26381.0 1474.96  19
   5  -7   5 25943.6 1289.75  16
   5  -7   5 24421.4 1130.59   5
  -5  -7  -5 25191.4 1408.21  11
  -5   7  -5 26633.9 1288.59  19
   5   7   6 19742.9 1229.34  19
   5   7   6 21810.6 1108.17  16
  -5  -7  -6 21348.6 1284.12  11
  -5   7  -6 24989.0 1195.13  19
   5  -7   6 21409.0 1142.52  16
  -5   7  -7 30292.2 1241.38  17
   5   7   7 29649.7 1300.48  16
  -5   7  -7 32692.1 1340.22  19
  -5  -7  -7 31273.5 1546.86  11
   5  -7   7 32612.3 1400.95  16
  -5   7  -8 369.445 153.811  17
   5  -7   8 287.632 161.519  16
   5   7   8 599.364 194.727  16
  -5  -7  -8 486.572 273.381  11
  -5   7  -8 264.998 143.561  19
   5  -7   9 1414.67 246.512  16
   5   7   9 1238.73 220.846  16
  -5   7  -9 1050.90 193.769  19
  -5  -7  -9 911.761 252.931  11
  -5   7  -9 1082.78 194.211  17
  -5   7 -10 13359.2 598.169  17
   5   7  10 12405.1 611.219  16
  -5  -7 -10 11418.4 728.928  11
  -5   8  11 17302.3 752.198  16
   5   8 -11 18025.7 759.046  17
   5  -8 -11 16299.5 681.444  12
  -5   8  10 2960.78 334.669  16
   5   8 -10 3152.32 338.510  17
   5  -8 -10 2382.87 280.596  12
  -5   8   9 19016.9 960.728  16
   5  -8  -9 20190.6 933.441  12
   5   8  -9 19404.7 943.396  17
   5   8  -8 625.668 217.821  17
   5  -8  -8 298.657 150.999  12
   5   8  -7 4439.16 476.342  17
   5  -8  -7 4624.20 483.379  12
  -5   8   7 4727.95 470.385  19
   5   8  -6 225.966 201.068  17
   5  -8  -6 426.454 209.469  12
  -5   8   6-16.5176 171.459  19
   5  -8  -5 59581.5 2091.28  12
  -5   8   5 57657.4 2091.73  19
   5   8  -5 60450.1 2144.76  17
   5   8  -4 211.910 214.850  17
   5  -8  -4 804.200 239.093  12
   5  -8  -4 544.419 241.334   5
  -5   8   4 931.722 301.408  19
   5   8  -3 107.146 155.971  19
   5   8  -3-5.24236 194.794  17
  -5   8   3 176.786 180.717  19
   5  -8  -3 147.325 168.011   5
  -5  -8   3-103.055 233.629  11
   5  -8  -3-54.4511 152.101  12
   5  -8  -2 2006.02 390.978   5
   5   8  -2 3767.38 516.851  17
  -5  -8   2 3763.73 491.324  11
   5   8  -2 3714.04 508.801  19
  -5   8   2 3769.83 500.562  19
   5  -8  -1 51425.6 1927.40   5
  -5  -8   1 57123.6 2133.47  11
   5   8  -1 50056.5 2027.22  19
  -5   8   1 54404.0 2022.90  19
   5   8  -1 55499.7 2062.45  17
   5   8   0-71.0806 202.130  19
   5  -8   0 317.973 209.179   5
  -5  -8   0 56.5519 228.341  11
  -5   8   0 79.2275 221.957  19
   5   8   0-161.255 212.860  17
  -5   8  -1 13072.3 876.514  19
  -5  -8  -1 14217.6 974.696  11
   5   8   1 14206.5 994.504  19
   5  -8   1 15161.9 874.504   5
   5   8   1 15105.2 961.459  17
   5  -8   2 3808.09 411.014   5
  -5   8  -2 4044.73 501.462  19
  -5  -8  -2 3198.97 479.516  11
   5   8   2 3446.50 514.198  19
   5   8   2 3763.79 488.138  17
   5  -8   3 39801.6 1475.49   5
  -5   8  -3 42451.9 1650.95  19
   5   8   3 43789.0 1686.83  17
  -5  -8  -3 45734.0 1826.35  11
   5   8   3 41513.6 1798.52  19
  -5  -8  -4 6369.96 626.932  11
   5   8   4 5930.03 623.105  19
  -5   8  -4 6553.33 567.423  19
  -5   8  -5 19898.0 974.829  19
   5   8   5 19154.9 1091.28  19
  -5   8  -6 105.397 135.454  19
  -5  -8  -6 164.494 180.865  11
  -5  -8  -7 6768.27 567.509  11
  -5   8  -7 7019.76 459.670  19
  -5  -8  -8 152.366 144.109  11
  -5   9   8 4973.70 352.486  16
  -5  -9   8 4827.71 333.870  11
   5   9  -8 4587.24 338.635  17
  -5  -9   7 6508.90 420.732  11
   5   9  -7 6256.85 428.657  17
   5   9  -6 472.793 148.791  17
  -5  -9   6 492.657 151.327  11
  -5   9   6 135.648 106.971  19
   5   9  -5 278.014 158.824  17
  -5  -9   5 382.387 158.235  11
  -5   9   5 397.316 165.187  19
   5   9  -4 9302.98 602.745  17
  -5  -9   4 10164.1 614.756  11
  -5   9   4 9127.11 597.044  19
   5   9  -3 42512.4 1486.38  17
  -5  -9   3 42572.2 1500.86  11
  -5   9   3 43491.3 1524.37  19
  -5  -9   2 851.167 228.358  11
  -5   9   2 1029.01 238.808  19
   5   9  -2 979.304 194.916  19
   5   9  -2 827.092 200.575  17
  -5  -9   1 254.272 164.390  11
   5   9  -1 650.298 191.793  19
  -5   9   1 226.845 170.973  19
   5   9  -1 518.212 167.364  17
   5   9   0 4142.75 390.099  17
  -5  -9   0 4023.49 414.431  11
   5   9   0 3501.53 384.094  19
  -5   9   0 4566.27 429.799  19
   5   9   1 21989.0 932.526  17
  -5  -9  -1 22338.6 1001.38  11
   5   9   1 20413.2 972.724  19
  -5   9  -1 22243.3 991.176  19
   5   9   2 694.326 202.963  19
  -5  -9  -2 686.219 204.473  11
  -5   9  -2 853.671 198.846  19
  -5  -9  -3 9409.52 596.664  11
  -5   9  -3 9362.12 574.902  19
   5   9   3 9400.34 606.864  19
  -5  -9  -4 1309.76 224.516  11
  -5   9  -4 1487.93 220.986  19
  -5  -9  -5 8716.68 514.421  11
  -5   9  -5 8053.36 440.517  19
   6   0 -19 45.5570 136.540   8
   6   0 -18 40550.1 1749.32   8
   6   0 -17 347.062 305.118   8
   6   0 -17 198.334 153.132   7
   6   0 -16 707.180 424.953   8
   6   0 -16 172.407 169.277   7
   6   0 -15-205.809 345.024   8
   6   0 -15 213.345 207.901   7
   6   0 -14 95802.1 3619.94   8
   6   0 -14 95353.0 3000.99   7
   6   0 -14 96254.6 2954.94  12
   6   0 -14 89049.4 3330.28  11
   6   0 -13 79.0830 303.734   8
   6   0 -13-114.825 196.312  12
   6   0 -13 653.744 377.750   1
   6   0 -13 312.519 258.519  11
   6   0 -12 4364.44 714.675   1
   6   0 -12 5004.92 689.677   8
   6   0 -12 4254.85 467.697  12
   6   0 -12 4511.56 593.322  11
   6   0 -12 3617.96 544.286   9
   6   0 -11 609.716 239.050   9
   6   0 -11-129.490 303.154   8
   6   0 -11-575.179 170.566  12
   6   0 -11-407.857 240.448   1
   6   0 -11 540.931 231.222  11
   6   0 -10 107170. 3627.71   1
   6   0  -9-29.2610 192.440   3
   6   0  -9 6.24834 174.133   1
   6   0  -8 82408.2 2989.65   3
   6   0  -8 78009.6 2638.23   1
   6   0  -7-8.17508 176.763   3
   6   0  -7-76.9739 132.009   1
   6   0  -6 85352.2 2808.76   3
   6   0  -6 84581.2 2495.46   1
   6   0  -5-40.5080 175.827   3
   6   0  -5 90.0090 153.492   2
  -6   0   5 202.927 158.349  14
   6   0  -4 149086. 4081.63   2
  -6   0   4 151990. 3843.34  15
   6   0  -3 172.585 200.478   3
   6   0  -3-99.0679 143.361   2
  -6   0   3 181.072 136.536  15
   6   0  -2 833.076 230.321   2
   6   0  -2 1346.12 283.448   3
  -6   0   2 920.060 218.370  15
   6   0  -1 625.885 199.590   2
   6   0  -1 94.0026 112.829   3
  -6   0   1 382.402 169.928  15
   6   0   0 105839. 3090.09   2
  -6   0   0 108866. 2763.28  15
  -6   0   0 114020. 3335.37  13
  -6   0   0 107214. 2623.77   1
   6   0   1 56.8732 135.224   2
   6   0   1-77.6055 98.6886   3
  -6   0  -1 71.4021 80.0760  15
  -6   0  -1-65.6561 91.8247   1
  -6   0  -1-85.8346 202.997  13
   6   0   2 21048.7 1163.80   2
  -6   0  -2 19610.0 1173.70  13
  -6   0  -2 20031.6 871.546   1
   6   0   3-22.0600 175.112   2
  -6   0  -3-34.4560 197.344  13
  -6   0  -3 129.185 124.189   1
  -6   0  -4 562824. 12588.0   1
   6   0   4 566531. 13176.0   2
  -6   0  -4 562277. 13253.6  13
  -6   0  -5 99.6791 153.827   1
   6   0   5-2.69816 224.198   2
  -6   0  -5 370.536 279.136  13
  -6   0  -6 46422.7 2004.73   1
   6   0   6 43543.4 2270.72   2
  -6   0  -6 45881.3 2349.75  13
   6   0   7-17.3305 142.067  16
   6   0   7 623.668 330.789   2
   6   0   7-8.54512 107.977  10
  -6   0  -7 198.421 125.281   1
  -6   0  -7-535.986 320.443  13
  -6   0  -7-212.480 164.324  18
   6   0   8 55268.0 1957.47  10
   6   0   8 53874.6 1977.75  16
  -6   0  -8 51425.3 2450.18   1
  -6   0  -8 52394.4 2046.44  18
   6   0   8 53071.0 2826.26   2
  -6   0  -8 45513.9 2680.50  13
  -6   0  -8 54994.1 1915.02   7
  -6   0  -9-266.754 208.461   1
   6   0   9 122.276 262.584   2
  -6   0  -9 155.550 208.338  18
   6   0   9 181.486 169.664  16
  -6   0  -9 109.510 117.004   7
   6   0   9-6.58154 129.439  10
   6   0  10 133532. 3913.66  16
   6   0  10 135235. 3803.90  10
  -6   0 -10 132924. 3826.84   7
  -6   0 -10 127303. 4090.19  18
   6   0  11 254.474 255.828  16
  -6   0 -11-20.0563 144.333   7
   6   0  11 175.968 203.275  10
  -6   0 -11 196.227 293.876  18
   6   0  12 3060.98 463.371  16
  -6   0 -12 3973.62 498.220   7
   6   0  12 2641.31 391.513  10
   6   0  12 3083.58 508.779   6
  -6   0 -12 4166.33 623.020  18
  -6   0 -13 135.594 150.897   7
   6   0  13 151.355 133.709   4
   6   0  13 78.3157 201.711  16
  -6   0 -13 75.5111 310.576  18
   6   0  13 134.152 205.181   6
   6   0  14 46330.5 1749.59  16
  -6   0 -14 44055.1 1669.85   7
  -6   0 -14 46302.7 1961.86  18
  -6   0 -15-129.098 119.593   7
   6   0  15 96.0276 146.517  16
  -6   0 -15-54.4979 175.081  18
   6   0  16 565.465 147.270  16
   6  -1 -19 3913.80 384.433   8
   6   1 -19 3874.62 398.159   8
   6  -1 -18 5390.43 560.430   8
   6   1 -18 5650.44 601.546   8
   6   1 -17 12965.0 1014.29   8
   6  -1 -17 12906.1 994.098   8
   6  -1 -17 13277.4 851.557   7
   6   1 -16 72451.9 2920.22   8
   6  -1 -16 77138.9 2934.36   8
   6   1 -16 77857.6 2577.47   7
   6  -1 -16 78482.3 2583.82   7
   6   1 -15 28031.7 1734.55   8
   6  -1 -15 27616.6 1662.82   8
   6   1 -15 24866.4 1326.16   7
   6  -1 -15 25956.8 1321.36  12
   6  -1 -15 27677.3 1358.79   7
   6  -1 -15 27765.8 1613.12  11
   6   1 -14 18.4709 349.161   8
   6  -1 -14-165.366 273.234   8
   6   1 -14 680.549 249.103   7
   6  -1 -14-191.647 157.753  12
   6  -1 -14-19.3089 178.656   7
   6  -1 -14 135.619 258.283  11
  -6   1  13 36357.2 2205.87  15
   6   1 -13 35511.8 1999.86   8
   6  -1 -13 37719.2 1975.56   8
   6  -1 -13 36881.5 1586.98  12
   6  -1 -13 37118.3 1574.31   7
   6  -1 -13 36830.4 1828.92  11
   6  -1 -12 118813. 3890.02   8
   6  -1 -12 112080. 3309.70  12
   6  -1 -12 113502. 3615.02  11
   6   1 -12 111238. 4109.24   1
   6  -1 -12 115684. 3748.41   9
   6   1 -12 111239. 3947.52   8
   6   1 -11 19005.2 1509.09   3
   6  -1 -11 18358.1 1395.38   1
   6   1 -11 19315.2 1351.84   8
   6  -1 -11 17620.4 1234.74   8
   6  -1 -11 18767.7 1005.75  12
   6   1 -11 18463.5 1346.09   1
   6  -1 -11 20061.0 1172.98  11
   6  -1 -11 18603.3 1184.31   9
   6   1 -11 18751.5 1085.88   9
   6   1 -10 53346.8 2308.27   8
   6  -1 -10 51723.2 2066.44   9
   6   1 -10 56347.0 2343.12   1
   6   1 -10 54235.8 2548.80   3
   6  -1 -10 52128.0 2380.99   1
   6   1  -9 746.106 321.954   3
   6   1  -9 588.795 253.835   1
   6  -1  -9 872.961 303.988   1
   6   1  -8 161284. 4431.19   1
   6   1  -8 172767. 4952.03   3
  -6   1   7 3286.46 450.925  15
   6   1  -7 3469.32 536.287   3
  -6  -1   7 2463.42 467.117  14
   6   1  -7 3215.78 383.277   1
   6   1  -6 45975.1 2105.72   2
  -6   1   6 44700.8 1770.89  15
  -6  -1   6 44282.9 1979.05  14
   6   1  -6 44663.7 1504.11   1
   6   1  -6 46816.0 1937.04   3
  -6   1   5 20110.2 1068.28  15
   6   1  -5 21322.2 825.031   1
  -6  -1   5 23987.0 1287.13  14
   6   1  -5 20844.9 1324.88   2
   6   1  -5 21049.0 1158.73   3
  -6   1   4 18166.5 962.443  15
   6   1  -4 17016.4 993.941   3
   6   1  -4 16096.9 1116.90   2
   6   1  -3 178865. 4643.47   3
  -6  -1   3 182342. 4103.24  15
  -6  -1   3 194040. 4589.90  13
   6   1  -3 185955. 4921.66   2
   6  -1  -3 167620. 4060.82   2
  -6   1   3 179829. 4594.24  15
  -6   1   2 261373. 6169.34  15
  -6  -1   2 265486. 6047.99  13
   6   1  -2 255436. 6003.17   3
   6  -1  -2 254641. 5649.21   2
   6   1  -2 248474. 6177.87   2
   6  -1  -1 11720.0 652.738   2
  -6  -1   1 11478.8 775.793  13
  -6   1   1 12567.4 871.084  15
   6   1  -1 12595.6 826.522   2
   6   1  -1 12113.5 725.995   3
   6  -1   0 1163.40 253.137   2
   6   1   0 1307.88 309.032   2
   6   1   0 995.992 220.379   3
  -6   1   0 1387.83 305.280  15
  -6  -1   0 1137.31 293.507  13
  -6   1  -1 25659.4 1245.68  15
  -6   1  -1 25994.4 1403.78  13
  -6  -1  -1 27284.1 1340.68  13
   6   1   1 27938.1 1336.32   2
   6   1   1 28947.1 1088.58   3
   6   1   2 244701. 5568.30   3
  -6   1  -2 238219. 5987.06  15
   6   1   2 245303. 6218.63   2
  -6   1  -2 226052. 6322.45  13
  -6  -1  -2 255371. 6322.59  13
  -6   1  -2 246026. 6031.87   1
  -6  -1  -3 127814. 3214.39   1
   6   1   3 127513. 3872.97   2
  -6   1  -3 119998. 3866.72  13
  -6  -1  -3 129384. 3969.27  13
  -6   1  -3 125865. 3682.90   1
  -6  -1  -4 16830.2 880.560   1
   6   1   4 19464.6 1262.45   2
  -6   1  -4 15021.7 1144.49  13
  -6  -1  -4 17353.5 1247.85  13
  -6   1  -4 18314.5 1141.08   1
   6   1   5 601.177 320.107   2
  -6   1  -5 750.240 322.752  13
  -6  -1  -5 1098.35 389.030  13
  -6   1  -5 97.6957 170.198   1
  -6  -1  -5 122.361 129.932   1
   6   1   6 46364.7 2322.65   2
  -6  -1  -6 46100.0 1906.55   1
  -6   1  -6 41895.0 2177.40  13
  -6  -1  -6 46433.5 2441.89  13
  -6   1  -6 49958.3 2286.91   1
   6  -1   7 28283.6 1310.92  16
  -6   1  -7 29482.0 1781.10   1
   6   1   7 26315.2 1799.11   2
  -6   1  -7 25942.6 1720.75  13
  -6  -1  -7 27368.0 1303.82  18
  -6   1  -7 27682.0 1352.76  18
  -6  -1  -7 26641.6 1956.80  13
   6   1   7 28009.8 1255.61  16
   6  -1   7 28989.2 1302.04  10
  -6   1  -8 63613.0 2950.52   1
   6  -1   8 63758.0 2279.25  16
  -6  -1  -8 61842.6 2282.60  18
   6   1   8 63996.7 2192.32  16
   6   1   8 61228.8 3029.21   2
  -6  -1  -8 58339.9 3239.54  13
  -6   1  -8 62855.8 2217.10   7
   6  -1   8 66621.2 2263.47  10
  -6   1  -8 62412.0 2350.44  18
   6   1   8 64473.7 2179.19  10
   6   1   9 5403.71 890.032   2
   6  -1   9 6672.33 656.473  16
   6   1   9 5723.65 587.558  16
   6   1   9 4763.95 517.260  10
  -6   1  -9 5231.79 826.604   1
  -6  -1  -9 6046.61 650.261  18
  -6   1  -9 5441.61 578.374   7
  -6  -1  -9 4250.44 899.351  13
  -6  -1  -9 5764.55 549.959   7
   6  -1   9 6957.88 637.854  10
  -6   1  -9 5836.56 683.443  18
   6  -1  10 8403.83 763.766  16
  -6   1 -10 8617.76 762.286   7
  -6  -1 -10 8085.73 681.365   7
   6   1  10 8627.63 718.697  10
   6   1  10 7735.41 699.994  16
   6  -1  10 8694.14 723.083  10
  -6   1 -10 8300.03 838.825  18
  -6  -1 -10 7485.30 774.628  18
   6   1  11 14250.8 970.340  16
  -6   1 -11 14379.9 984.745   7
  -6  -1 -11 14959.5 951.144   7
   6  -1  11 14205.7 1002.93  16
   6   1  11 13797.2 907.384  10
   6  -1  11 14444.4 935.275  10
  -6   1 -11 13970.7 1109.58  18
  -6  -1 -11 13969.0 1109.53  18
   6  -1  12 42566.3 1841.55  16
   6   1  12 44562.6 1824.30  16
   6   1  12 43041.4 1697.30  10
  -6   1 -12 43162.0 1820.83   7
  -6  -1 -12 41208.0 1721.75   7
   6  -1  12 43704.5 1763.47   4
   6  -1  12 44453.3 1724.61  10
  -6  -1 -12 44931.4 2095.45  18
  -6   1 -12 42976.5 2042.01  18
   6   1  13 14204.5 917.617  16
   6  -1  13 14349.9 959.703  16
  -6  -1 -13 13064.0 1056.43  18
  -6   1 -13 13113.3 882.936   7
   6  -1  13 12525.8 787.663   4
  -6  -1 -13 13227.8 857.578   7
   6   1  13 12747.7 970.607   6
  -6   1 -13 14604.3 1094.88  18
  -6   1 -14 1231.53 316.662  18
   6   1  14 721.618 230.145  16
   6  -1  14 697.428 235.143  16
  -6  -1 -14 326.625 219.340  18
  -6   1 -14 750.955 171.803   7
  -6  -1 -14 686.455 200.362   7
   6   1  14 683.785 234.097   6
   6  -1  15 8654.29 598.352  16
  -6   1 -15 8898.40 654.085  18
  -6   1 -15 8353.37 617.261   8
  -6   1 -15 8748.41 534.004   7
   6   1  15 7190.44 509.582   6
   6   1  15 9005.18 610.398  16
  -6  -1 -15 10466.3 733.812  18
   6  -2 -18 3869.53 396.289   8
   6   2 -18 4600.55 485.747   8
   6  -2 -17 6551.53 569.075   7
   6   2 -17 6198.76 645.609   8
   6   2 -16 278.672 319.545   8
   6  -2 -16 610.660 289.548   8
   6  -2 -16 424.819 227.461  12
   6  -2 -16 73.5514 175.319   7
   6  -2 -16-17.1417 285.529  11
   6   2 -15 43359.0 2062.93   8
   6  -2 -15 40206.8 1894.25   8
   6  -2 -15 42163.1 1799.62  12
   6  -2 -15 41956.1 1756.24   7
   6  -2 -15 40185.2 2001.24  11
   6   2 -14 25757.0 1594.93   8
   6  -2 -14 23719.6 1421.62   8
   6  -2 -14 23812.0 1304.33  12
   6  -2 -14 24560.0 1276.51   7
   6  -2 -14 23963.9 1481.37  11
   6   2 -13 32581.1 1844.44   8
   6  -2 -13 33156.1 1709.04   8
   6  -2 -13 32976.6 1559.28  12
   6  -2 -13 32234.2 1714.98  11
   6  -2 -12 212.629 242.492   9
  -6   2  12 128.539 330.765  15
   6   2 -12 457.769 303.665   8
   6  -2 -12 249.424 221.660   8
   6  -2 -12-96.3708 196.808  12
   6  -2 -12 318.964 220.387  11
   6  -2 -11 3003.16 481.244   9
   6   2 -11 3156.33 654.791   3
  -6   2  11 4029.84 689.564  15
   6   2 -11 2926.35 535.665   8
   6  -2 -11 3427.18 497.800   8
   6  -2 -11 3839.60 466.684  12
   6  -2 -11 3679.60 494.456  11
  -6   2  10 34277.5 1950.48  15
   6   2 -10 35331.9 1777.60   8
   6  -2 -10 34946.0 1484.47  12
   6  -2 -10 34561.6 1553.03  11
   6   2 -10 32666.7 1439.33   9
   6  -2 -10 33486.2 1663.05   9
   6   2 -10 31941.8 1991.29   3
  -6   2   9 245745. 6547.67  15
  -6  -2   9 244085. 6615.97  14
   6   2  -8 841.558 327.864   3
  -6   2   8 947.320 341.256  15
  -6  -2   8 655.864 292.033  14
   6   2  -7 3233.62 539.800   3
  -6   2   7 3073.20 501.953  15
  -6  -2   7 3829.09 655.834  14
  -6   2   6 16267.0 1097.41  15
  -6  -2   6 16350.6 1271.56  14
   6   2  -6 16668.9 1154.12   3
   6   2  -6 15975.9 1355.62   2
  -6  -2   5 223749. 5244.44  13
  -6   2   5 218809. 5830.35  15
  -6  -2   5 219388. 6150.93  14
   6   2  -5 215789. 6381.92   2
   6   2  -5 220737. 5891.67   3
  -6   2   4 34349.1 1617.40  15
  -6  -2   4 37738.9 1380.65  13
   6   2  -4 39279.1 1975.31   2
   6   2  -4 41239.9 1754.43   3
  -6   2   3 54251.2 2106.77  15
   6   2  -3 54303.6 2037.51   3
  -6  -2   3 52090.1 1772.39  13
   6   2  -3 55165.5 2299.62   2
   6   2  -2 293.009 302.365   2
  -6   2   2 885.027 318.451  15
  -6  -2   2 646.721 218.287  13
   6   2  -2 410.010 222.274   3
  -6   2   1 191661. 5353.52  15
   6  -2  -1 190370. 4551.79   2
  -6  -2   1 191030. 4943.16  13
   6   2  -1 201884. 5305.17   2
   6   2  -1 200594. 5052.23   3
  -6   2   0 52435.4 2187.25  15
   6  -2   0 50552.8 1896.30  14
  -6  -2   0 51789.6 1936.81  13
   6   2   0 54977.7 2120.20   2
   6   2   0 52370.6 1873.11   3
   6  -2   1 126300. 3741.91  14
  -6  -2  -1 128778. 3750.57  13
   6   2   1 128126. 3830.14   2
   6   2   1 124945. 3458.23   3
  -6   2  -1 127605. 3955.31  15
   6   2   2 634.878 218.835   3
   6   2   2 1072.27 310.361   2
  -6   2  -2 342.782 219.268  15
   6  -2   2 1110.00 346.559  14
  -6   2  -2 1234.14 347.644  13
  -6  -2  -2 745.887 295.453  13
  -6   2  -3 125948. 4089.23  15
   6  -2   3 135163. 4224.91  14
  -6   2  -3 127096. 4082.29  13
   6   2   3 139455. 4202.27   2
  -6  -2  -3 139250. 4198.63  13
   6  -2   4 19382.1 1371.76  14
  -6   2  -4 15835.8 1143.85  13
   6   2   4 19830.0 1319.38   2
  -6  -2  -4 20148.4 1379.03  13
  -6   2  -4 15684.4 1229.30   1
   6  -2   5 114841. 4111.51  14
   6   2   5 116781. 3950.58   2
  -6   2  -5 110084. 3695.19  13
  -6  -2  -5 109484. 4044.06  13
  -6   2  -5 113575. 4040.54   1
   6  -2   6 1308.28 476.445  14
  -6  -2  -6 961.860 420.484  13
  -6   2  -6 735.022 364.732   1
   6  -2   6 1231.55 283.376  16
   6   2   6 813.875 364.302   2
   6   2   7 1199.28 427.687   2
   6  -2   7 1845.13 338.215  16
   6   2   7 2237.29 334.719  16
  -6   2  -7 2497.75 423.915  18
  -6  -2  -7 3112.41 716.481  13
  -6   2  -7 1820.91 336.831   7
  -6   2  -7 1485.69 493.077   1
   6  -2   7 2235.29 367.428  10
  -6  -2  -7 2156.21 369.761  18
   6  -2   8 6132.33 640.338  16
   6   2   8 5525.67 874.877   2
   6   2   8 6872.76 614.444  16
  -6  -2  -8 6122.78 635.013  18
  -6   2  -8 7262.46 673.186   7
  -6  -2  -8 6558.35 1074.52  13
   6  -2   8 5985.55 610.180   4
   6  -2   8 6812.75 654.188  10
  -6   2  -8 6859.01 727.370  18
  -6   2  -8 5770.24 895.951   1
   6  -2   9 86233.2 2892.46  16
   6   2   9 82896.3 2715.97  16
   6   2   9 77893.7 3609.75   2
  -6  -2  -9 84624.8 4365.32  13
  -6   2  -9 80246.0 2794.01   7
  -6   2  -9 80306.2 3849.21   1
   6  -2   9 84865.2 2817.59   4
  -6  -2  -9 80381.5 2574.33   7
  -6  -2  -9 86324.1 2934.83  18
  -6   2  -9 78360.8 2948.23  18
   6  -2   9 84354.4 2792.07  10
   6  -2  10 20736.2 1247.47  16
  -6  -2 -10 18990.6 1257.45  18
   6   2  10 19628.7 1093.00  10
  -6   2 -10 17092.1 1135.17   7
   6  -2  10 19070.3 1142.50   4
  -6  -2 -10 18731.6 1056.38   7
  -6   2 -10 18731.9 1295.97  18
   6   2  10 19231.4 1117.70  16
   6  -2  10 20271.9 1158.04  10
   6  -2  11 29895.6 1517.68  16
   6   2  11 28337.5 1394.08  16
  -6   2 -11 26772.2 1426.56   7
   6  -2  11 26991.8 1346.44  10
   6  -2  11 28517.4 1394.55   4
  -6  -2 -11 26398.2 1291.93   7
  -6   2 -11 26676.9 1566.94  18
   6   2  11 26833.2 1300.96  10
  -6  -2 -11 28843.3 1618.34  18
   6  -2  12 3310.58 500.057  16
   6   2  12 3135.47 450.754  16
  -6   2 -12 1885.33 359.542   7
  -6  -2 -12 3089.10 437.857   7
   6  -2  12 2665.73 397.835   4
   6   2  12 2949.85 393.511  10
  -6  -2 -12 3686.13 588.684  18
  -6   2 -12 3710.78 580.510  18
   6  -2  13 14251.5 930.019  16
   6   2  13 13031.6 862.958  16
   6   2  13 13398.4 1033.63   6
  -6   2 -13 13554.8 866.755   7
  -6  -2 -13 14153.6 863.066   7
   6   2  13 13450.4 787.494  10
  -6   2 -13 13516.2 997.435  18
  -6  -2 -13 14566.9 1107.36  18
  -6   2 -14 6018.84 528.990   8
   6  -2  14 6625.31 572.548  16
  -6   2 -14 6479.07 519.956   7
  -6  -2 -14 6120.24 650.775  18
  -6  -2 -14 5988.89 508.891   7
   6   2  14 6276.58 625.615   6
   6   2  14 5626.80 519.302  16
  -6   2 -14 7264.38 644.471  18
   6   2  15 19936.7 948.425   6
   6  -2  15 23655.4 964.402  16
   6   2  15 23010.9 972.898  16
  -6   2 -15 18714.1 808.920   8
  -6  -2 -15 21364.3 1113.71   8
  -6  -2 -15 20959.6 986.775  18
  -6   2 -15 23127.8 1011.42  18
   6   3 -18-22.0376 99.2180   8
   6   3 -17 50294.7 1779.37   8
   6  -3 -17 52193.8 1762.47   7
   6  -3 -17 47903.1 1984.12  11
   6   3 -16 1579.58 314.137   8
   6  -3 -16 2226.04 394.013  12
   6  -3 -16 1610.38 311.527   7
   6  -3 -16 1786.11 445.257  11
   6   3 -15 33672.8 1628.68   8
   6  -3 -15 31292.7 1547.21  12
   6  -3 -15 34228.0 1524.55   7
   6  -3 -15 31741.0 1700.17  11
   6   3 -14 3317.47 559.389   8
   6  -3 -14 2462.38 465.898  12
   6  -3 -14 2741.15 497.789  11
   6   3 -13 31533.6 1667.48   8
   6  -3 -13 28839.8 1529.26  12
   6  -3 -13 29805.2 1637.78  11
   6   3 -13 27998.5 1547.52  18
   6  -3 -12 125.956 238.127   9
   6   3 -12 302.675 252.530   8
   6  -3 -12 401.159 261.370  12
   6  -3 -12-187.002 241.551  11
   6   3 -12 390.773 278.956  18
  -6   3  11 122675. 4613.00  15
   6   3 -11 122519. 3865.27   8
   6  -3 -11 125378. 3726.08  12
   6   3 -11 107703. 3701.18  18
   6  -3 -11 117826. 3707.22  11
   6  -3 -11 118860. 3903.56   9
   6   3 -11 120340. 4672.76   3
   6  -3 -10 3592.11 542.658   9
   6   3 -10 3741.78 749.906   3
  -6   3  10 4821.40 820.755  15
  -6  -3  10 3751.57 716.868  14
   6   3 -10 3882.18 554.573   8
   6  -3 -10 4670.92 562.388  12
   6  -3 -10 3975.56 510.885  11
   6   3 -10 2899.66 515.569  18
  -6   3   9 1092.36 421.068  15
   6  -3  -9 1268.69 318.005   9
   6   3  -9 232.186 294.350   3
  -6  -3   9 1265.72 427.460  14
   6   3  -9 731.512 276.958   8
   6  -3  -9 985.801 280.543  12
   6   3  -9 857.865 287.890  18
   6   3  -8 2580.63 544.632   3
  -6   3   8 2696.40 540.384  15
  -6  -3   8 2128.30 573.733  14
   6   3  -7 277447. 8261.51   2
  -6   3   7 282421. 7626.12  15
  -6  -3   7 267157. 7973.43  14
   6   3  -7 277291. 7722.37   3
  -6   3   6 9815.10 950.833  15
  -6  -3   6 9225.41 1071.05  14
   6   3  -6 10451.2 1158.76   2
   6   3  -6 9673.18 983.542   3
   6   3  -5 2012.96 503.389   3
  -6   3   5 1669.67 449.511  15
   6   3  -5 3162.61 633.678   2
  -6  -3   5 2209.29 543.715  14
   6   3  -4 3160.52 554.075   3
  -6   3   4 3187.42 541.316  15
   6   3  -4 3882.16 656.465   2
  -6  -3   4 3101.87 594.747  14
  -6   3   3 169959. 5158.64  15
  -6  -3   3 183637. 4543.43  13
   6   3  -3 175133. 5112.69   3
   6   3  -3 177069. 5423.91   2
   6   3  -2 5203.95 637.296   3
  -6   3   2 3743.32 588.193  15
  -6  -3   2 4364.30 472.667  13
   6   3  -2 5453.80 703.008   2
   6   3  -1 275040. 6949.83   3
  -6   3   1 266620. 7189.07  15
   6  -3  -1 255919. 6528.03  14
  -6  -3   1 276271. 6627.94  13
   6   3  -1 265308. 7147.47   2
   6   3   0 1774.03 416.594   2
  -6   3   0 2556.11 519.184  15
   6  -3   0 2263.88 414.368  14
  -6  -3   0 2578.13 421.192  13
  -6   3  -1 90402.7 3301.18  15
   6  -3   1 83897.5 3003.31  14
  -6  -3  -1 86035.6 2943.08  13
   6   3   1 89132.5 3184.45   2
   6   3   1 85971.7 2903.83   3
   6   3   2 49215.5 2023.03   3
  -6   3  -2 58314.4 2563.23  15
   6  -3   2 50382.4 2315.33  14
  -6   3  -2 51222.2 2225.66  13
  -6  -3  -2 51026.8 2240.00  13
   6   3   2 58582.6 2467.45   2
   6  -3   3 169448. 5386.57  14
  -6   3  -3 174574. 5074.08  13
  -6  -3  -3 182704. 5360.83  13
   6   3   3 186044. 5447.12   2
  -6   3  -3 178398. 5513.41  15
   6   3   3 180076. 4815.43   3
  -6   3  -4 19874.3 1496.73  15
   6  -3   4 21811.2 1586.39  14
  -6  -3  -4 22370.2 1557.29  13
   6   3   4 22990.4 1538.75   2
   6  -3   5 6861.28 626.625  16
  -6   3  -5 5432.28 852.735   1
   6  -3   5 6540.37 915.154  14
   6   3   5 7213.17 877.600   2
   6  -3   5 6097.26 596.666   4
  -6  -3  -5 5921.45 868.191  13
   6  -3   5 7037.64 641.025  10
   6   3   6 4693.24 490.500  16
   6   3   6 4421.08 746.684   2
   6  -3   6 4927.46 563.716  10
   6  -3   6 4669.67 859.761  14
  -6   3  -6 4096.25 812.718   1
  -6   3  -6 5021.28 579.265   7
   6  -3   6 4561.91 538.734   4
  -6  -3  -6 4621.49 872.103  13
  -6  -3  -6 5137.38 501.570  11
   6  -3   6 5318.96 590.161  16
  -6   3  -6 4858.62 589.133  18
   6  -3   7 64904.5 2399.58  16
   6   3   7 65642.9 2228.01  16
   6  -3   7 68412.1 3373.13  14
  -6   3  -7 65862.7 2376.23   7
  -6  -3  -7 65702.9 3472.81  13
   6   3   7 63338.3 3053.70   2
   6  -3   7 66112.6 2374.60   4
  -6   3  -7 59986.5 3263.63   1
  -6  -3  -7 63827.8 2167.35  11
   6  -3   7 64396.9 2353.82  10
  -6   3  -7 60189.2 2421.60  18
   6   3   8 963.436 360.290   2
   6  -3   8 436.500 271.937  16
   6   3   8 970.190 258.669  16
   6  -3   8 1734.69 568.625  14
  -6  -3  -8 1313.24 552.903  13
  -6   3  -8 782.361 235.202   7
   6  -3   8 938.219 302.884   4
  -6   3  -8 549.441 247.253  18
  -6   3  -8 862.204 565.257   1
  -6  -3  -8 898.087 220.484  11
   6  -3   8 1133.57 326.752  10
  -6  -3  -8 1430.92 356.933  18
  -6  -3  -9 11672.7 962.269  18
   6  -3   9 11470.6 930.876  16
   6   3   9 10806.8 825.305  16
  -6   3  -9 12042.5 1011.06  18
   6  -3   9 11308.7 879.741  10
  -6   3  -9 11429.7 908.097   7
   6  -3   9 11174.2 883.416   4
  -6  -3  -9 11711.4 818.220  11
   6   3  10 2976.66 442.576  16
  -6   3 -10 1603.48 360.504   7
  -6  -3 -10 2140.94 471.836  18
  -6  -3 -10 1195.47 281.069   7
   6  -3  10 2113.28 400.518   4
  -6  -3 -10 1874.14 311.588  11
   6  -3  10 2009.77 379.546  10
  -6   3 -10 1410.67 421.845  18
   6  -3  10 1717.05 404.793  16
   6  -3  11 101635. 3246.08  16
   6   3  11 94839.3 3032.09  16
   6  -3  11 100523. 3018.14   4
  -6   3 -11 95887.0 3105.11   7
  -6  -3 -11 97177.9 2959.84   7
  -6  -3 -11 97264.8 2948.79  11
   6  -3  11 95764.0 2971.69  10
  -6   3 -11 98020.8 3315.88  18
  -6  -3 -11 98363.9 3390.91  18
   6   3  11 90775.6 2922.18  10
   6  -3  12 75.0691 204.465  16
  -6  -3 -12-257.888 222.482  18
   6   3  12 163.580 222.927  16
  -6   3 -12 350.131 192.682   7
  -6  -3 -12 31.8193 146.276   7
  -6   3 -12 2.05352 225.364  18
   6   3  12 17.2663 143.250  10
   6   3  12 513.436 293.764   6
   6   3  13 26601.0 1234.71  16
  -6   3 -13 26413.3 1320.63  18
   6  -3  13 27726.6 1289.80  16
  -6   3 -13 27662.3 1207.63   7
  -6  -3 -13 26224.5 1174.87   7
   6   3  13 29391.5 1531.04   6
  -6  -3 -13 25981.1 1418.18  18
   6   3  13 26598.1 1123.73  10
   6   3  14 61.7168 140.440  16
   6  -3  14-137.681 143.724  16
   6   3  14-11.2581 209.415   6
  -6  -3 -14-228.329 183.714  18
  -6   3 -14 228.876 189.843  18
   6  -3  15 14265.5 637.078  16
   6   3  15 14295.7 679.109  16
  -6   3 -15 13801.3 664.575  18
   6   3  15 14305.9 731.395   6
   6  -4 -16 3500.14 481.288  11
   6   4 -16 3921.72 399.999   8
   6  -4 -16 3282.47 442.133  12
   6  -4 -16 2987.19 377.298   7
   6   4 -15 14096.8 857.768   8
   6  -4 -15 16075.0 1044.54  12
   6  -4 -15 15113.2 925.383   7
   6  -4 -15 14466.0 1041.94  11
   6   4 -14 28477.4 1358.75  17
   6   4 -14 30634.1 1415.81   8
   6  -4 -14 27426.2 1532.29  11
  -6   4  13 32018.0 1430.78  16
   6   4 -13 32056.2 1516.76   8
   6  -4 -13 32636.3 1665.03  12
   6  -4 -13 29881.8 1625.62  11
   6   4 -12 95.1572 193.811   8
   6  -4 -12-150.773 270.925  12
   6  -4 -12 475.250 315.041  11
  -6   4  12 129.968 166.387  16
  -6   4  11 28642.8 1400.30  16
   6  -4 -11 25943.5 1494.44   9
   6   4 -11 28243.3 1437.77   8
   6  -4 -11 28607.4 1565.82  12
   6  -4 -11 26752.2 1481.13  11
  -6   4  10 42349.3 2544.97  15
   6   4 -10 35841.9 1658.50   8
  -6  -4  10 37607.8 2440.64  14
   6  -4 -10 38776.1 1807.01   9
   6  -4 -10 41556.7 1901.97  12
   6   4 -10 36768.9 2424.58   3
   6  -4 -10 34206.5 1667.23  11
   6   4  -9 27032.2 2041.27   3
  -6   4   9 28978.9 2034.24  15
   6   4  -9 27804.3 1395.43   8
  -6  -4   9 26159.0 2015.98  14
   6  -4  -9 26673.2 1491.26  12
   6   4  -8 9444.26 813.754  17
  -6   4   8 11760.4 1249.18  15
  -6  -4   8 8874.56 1185.70  14
   6  -4  -8 10140.5 868.843  12
   6  -4  -8 10371.3 845.621   5
   6   4  -8 12851.4 1346.34   3
   6   4  -7 2519.07 405.401  17
   6  -4  -7 2160.48 409.546   5
  -6  -4   7 2069.61 578.923  14
  -6   4   7 2177.89 521.383  15
   6  -4  -7 2658.14 468.016  12
   6   4  -7 2997.37 651.377   3
  -6   4   6 49096.3 2539.70  15
  -6  -4   6 43966.0 2592.63  14
   6   4  -6 47331.2 2559.73   3
   6   4  -6 44806.7 2651.73   2
  -6   4   5 67633.1 3041.04  15
  -6  -4   5 61550.6 3127.50  14
   6   4  -5 69688.6 3141.28   3
   6   4  -4 33136.1 1999.23   3
  -6   4   4 33028.5 1981.61  15
  -6  -4   4 29795.7 2006.66  14
   6   4  -4 36061.2 2182.22   2
  -6   4   3 42609.1 2252.38  15
  -6  -4   3 44199.1 2389.09  14
   6   4  -3 40971.4 2330.27   2
   6   4  -3 45812.4 2326.61   3
   6   4  -2 13390.9 1209.92   3
  -6   4   2 13494.7 1251.19  15
  -6  -4   2 15740.9 1348.36  14
  -6  -4   2 14886.9 994.205  13
   6   4  -2 14766.8 1313.67   2
  -6   4   1 109191. 3959.72  15
  -6  -4   1 113678. 3499.93  13
   6   4  -1 109062. 4023.38   2
   6   4  -1 107017. 3901.08   3
  -6   4   0 38778.8 2100.65  15
   6  -4   0 37258.0 1820.09  14
  -6  -4   0 37781.6 1839.11  13
   6   4   0 39486.1 2134.17   2
   6   4   0 38126.0 2042.17   3
  -6   4  -1 47423.8 2368.76  15
   6  -4   1 45364.5 2182.45  14
  -6  -4  -1 47463.4 2181.70  13
   6   4   1 48234.5 2411.97   2
   6   4   1 47819.7 2281.04   3
  -6   4  -2 6404.21 882.107  15
   6  -4   2 4876.23 726.860  14
  -6  -4  -2 5426.01 737.862  13
   6   4   2 5436.13 803.423   2
   6   4   2 5199.40 694.736   3
   6   4   3 3315.41 434.775  17
   6   4   3 4224.72 706.302   2
  -6   4  -3 3454.46 660.496  15
   6  -4   3 2551.01 543.735  14
  -6  -4  -3 3863.35 659.122  13
   6  -4   3 3551.46 459.114  10
   6   4   3 2849.12 507.146   3
   6  -4   3 3401.24 456.395   4
   6  -4   3 3564.61 467.776  16
   6   4   3 3813.41 480.283  19
   6  -4   4 21780.6 1227.31  16
  -6   4  -4 23320.7 1722.69  15
   6  -4   4 23023.7 1722.63  14
   6  -4   4 22294.7 1233.38   4
  -6  -4  -4 22021.9 1683.70  13
   6   4   4 25074.4 1746.74   2
  -6  -4  -4 23118.2 1187.80  11
   6   4   4 23977.5 1270.66  19
   6  -4   4 21237.9 1215.89  10
   6   4   4 23952.0 1396.00   6
   6   4   4 24581.0 1262.97  17
   6   4   5 73499.6 2811.85   6
   6   4   5 69862.3 2345.36  16
   6  -4   5 72891.2 2572.79  10
   6  -4   5 70233.2 3352.36  14
   6  -4   5 73725.6 2570.90   4
  -6  -4  -5 72640.6 3439.60  13
  -6   4  -5 69670.2 3476.80   1
   6  -4   5 70209.6 2551.41  16
   6   4   5 73176.3 3287.47   2
  -6  -4  -5 72513.1 2448.82  11
   6   4   5 74124.7 2567.86  19
   6   4   6 40707.1 1641.87  16
   6  -4   6 39911.0 2489.06  14
  -6   4  -6 39676.1 1714.80   7
   6  -4   6 38798.1 1741.26   4
  -6  -4  -6 37685.6 2521.79  13
   6   4   6 39879.8 2363.41   2
  -6   4  -6 37269.1 2525.02   1
   6  -4   6 39918.4 1806.75  16
  -6  -4  -6 37459.0 1633.48  11
   6  -4   6 36778.2 1722.55  10
  -6   4  -6 37146.6 1732.74  18
   6  -4   7 1854.91 418.441  16
   6   4   7 971.757 382.624   2
   6   4   7 1560.40 317.715  16
   6  -4   7 2025.22 600.514  14
  -6   4  -7 1670.87 521.548   1
  -6  -4  -7 1607.19 598.533  13
  -6   4  -7 1721.71 373.512   7
   6  -4   7 1684.24 369.367   4
  -6  -4  -7 1441.13 333.083  11
   6  -4   7 1437.87 336.581  10
  -6   4  -7 2547.48 470.691  18
   6   4   8 29277.4 1431.86  16
  -6   4  -8 28482.5 1570.02  18
   6  -4   8 30150.8 1568.32  16
   6  -4   8 30712.6 1520.91   4
  -6   4  -8 29434.1 1488.04   7
  -6  -4  -8 28761.9 1417.57  11
  -6  -4  -8 30524.9 1594.50  18
   6  -4   8 29705.3 1508.89  10
   6  -4   9 42973.7 1812.38   4
   6  -4   9 43643.7 1954.13  16
   6   4   9 40905.7 1768.12  16
  -6   4  -9 43777.8 1980.29  18
  -6   4  -9 42320.7 1868.11  19
  -6   4  -9 43992.2 1868.23   7
  -6  -4  -9 41852.7 1779.14  11
   6  -4   9 41638.7 1812.55  10
  -6  -4  -9 43571.4 1986.26  18
  -6   4 -10 7598.92 771.707  18
   6  -4  10 8810.93 805.566  16
   6   4  10 7896.65 707.932  16
  -6  -4 -10 9468.15 873.233  18
   6  -4  10 8349.03 692.937   4
  -6   4 -10 8354.86 731.599   7
  -6   4 -10 8082.26 716.988  19
   6   4  10 8827.21 952.673   6
  -6  -4 -10 8621.78 722.178  11
   6  -4  11 3425.85 504.925  16
   6   4  11 3363.73 455.316  16
  -6  -4 -11 3116.86 532.982  18
  -6  -4 -11 3225.64 419.729   7
  -6  -4 -11 3129.29 413.417  11
  -6   4 -11 2934.98 387.153  19
   6   4  11 2686.08 394.529  10
  -6   4 -11 3584.91 518.598  18
   6   4  11 3438.53 615.159   6
   6   4  12 1553.76 410.909   6
   6  -4  12 1886.89 353.613  16
   6   4  12 1747.84 322.431  16
   6   4  12 1444.80 255.901  10
  -6  -4 -12 1235.77 253.888   7
   6  -4  12 1537.23 246.883   5
  -6  -4 -12 1549.82 291.812  11
  -6  -4 -12 973.287 276.000  18
  -6   4 -12 1684.82 326.707  18
   6   4  13 35418.5 1365.18  16
   6   4  13 32330.6 1210.73  10
  -6   4 -13 33670.2 1354.15  18
   6  -4  13 35665.8 1365.82  16
   6   4  13 35542.1 1557.63   6
   6  -4  14 9608.16 527.767  16
   6   4  14 9001.53 545.057  16
  -6   4 -14 8756.10 523.266  18
   6   4  14 9354.86 626.980   6
   6  -5 -16 39749.6 1503.03  12
   6  -5 -15 3678.75 463.805  12
   6  -5 -15 2866.43 360.913   7
   6  -5 -15 3138.12 416.038  11
   6   5 -15 3475.49 351.297  17
   6   5 -14-114.485 142.549  17
  -6   5  14 100.502 134.104  16
   6  -5 -14 408.457 273.759  12
   6  -5 -14 512.954 211.795  11
   6   5 -13 6431.22 609.713  17
  -6   5  13 6301.73 594.301  16
   6  -5 -13 5996.96 705.632  12
   6  -5 -13 5333.82 599.662  11
   6   5 -12 90119.1 2953.00  17
  -6   5  12 94462.2 2970.74  16
   6  -5 -12 90508.6 3195.16  12
   6  -5 -12 85916.8 2982.72  11
   6   5 -11 14247.4 1020.76  17
  -6   5  11 13623.8 973.973  16
   6  -5 -11 13886.4 1086.77  12
   6  -5 -11 14089.3 991.977  11
   6   5 -10 507.670 276.192  17
   6  -5 -10 374.798 294.396  12
   6   5  -9 3832.32 558.810  17
   6   5  -9 3317.57 747.004   3
  -6  -5   9 4423.09 938.552  14
   6  -5  -9 3874.73 579.612  12
   6   5  -8 71958.5 2677.06  17
   6   5  -8 73434.6 3696.03   3
  -6   5   8 83304.1 3850.60  15
  -6  -5   8 77459.5 3750.14  14
   6  -5  -8 72222.0 2831.37  12
   6  -5  -8 71499.6 2761.53   5
   6   5  -7 15742.8 1089.38  17
  -6   5   7 17804.9 1654.25  15
  -6  -5   7 17545.1 1680.05  14
   6  -5  -7 18106.3 1240.73  12
   6   5  -7 15848.1 1600.17   3
   6  -5  -7 16746.8 1168.12   5
   6  -5  -6 57677.5 2346.04   5
   6   5  -6 59500.0 3243.04   2
  -6   5   6 63235.5 3196.27  15
  -6  -5   6 59317.5 3252.51  14
   6   5  -6 55579.3 2259.42  17
   6   5  -6 61034.1 3210.05   3
   6   5  -5 461.607 265.181  17
   6   5  -5 468.845 257.378   3
   6  -5  -5 179.398 217.635   5
  -6   5   5 198.225 307.940  15
  -6  -5   5 822.817 486.175  14
   6   5  -5 629.608 364.704   2
  -6   5   5 376.624 197.223  19
   6  -5  -4 28073.1 1466.09   5
  -6   5   4 28639.7 1991.55  15
  -6  -5   4 25872.4 2044.66  14
   6   5  -4 23692.5 1913.10   2
   6   5  -4 28454.9 2050.20   3
  -6   5   4 27328.0 1330.64  19
   6   5  -4 27268.5 1423.10  17
   6  -5  -3 7253.51 704.736   5
   6   5  -3 6667.69 955.422   3
  -6   5   3 6109.20 893.363  15
   6  -5  -3 7432.67 717.452   4
  -6  -5   3 6131.12 946.068  14
   6   5  -3 8185.87 1092.64   2
  -6   5   3 7417.03 652.716  19
   6   5  -3 6432.15 660.527  17
   6  -5  -2 91794.8 2983.56   5
   6   5  -2 89056.6 3823.71   3
  -6   5   2 87827.8 3656.62  15
  -6  -5   2 89524.0 3953.07  14
   6  -5  -2 92510.6 3016.24   4
  -6   5   2 90389.0 2856.20  19
   6   5  -2 88111.3 3864.49   2
   6   5  -2 85806.7 2929.89  17
   6   5  -1 1435.11 516.781   3
   6  -5  -1 1770.57 410.667  16
  -6   5   1 1433.34 494.565  15
   6  -5  -1 1517.21 368.894   5
   6   5  -1 438.714 367.050   2
  -6  -5   1 2612.71 688.380  14
   6   5  -1 1725.98 378.238  17
   6  -5  -1 1386.16 335.578   4
  -6   5   1 1622.03 352.191  19
   6   5  -1 1548.16 364.283  19
   6   5   0 2919.25 629.952   3
   6  -5   0 3538.78 485.297  16
   6  -5   0 3141.39 455.926   5
   6   5   0 2423.55 547.324   2
  -6   5   0 3415.58 661.016  15
  -6  -5   0 3705.55 742.075  14
   6  -5   0 2604.78 419.594   4
   6   5   0 2530.69 422.602  17
   6   5   0 2990.16 456.373  19
  -6   5   0 2928.35 429.949  19
   6   5   1 2046.10 530.010   3
   6  -5   1 3021.13 454.075  16
   6  -5   1 3455.31 467.184   5
   6   5   1 4544.75 809.193   2
  -6   5  -1 2759.86 597.785  15
   6   5   1 2880.31 457.575  17
  -6  -5  -1 2913.76 562.155  13
   6  -5   1 2941.93 444.656   4
  -6  -5  -1 3192.72 478.363  11
   6   5   1 3213.47 482.944  19
  -6   5  -1 3126.94 450.589  19
   6  -5   2 46288.8 1927.26  16
  -6   5  -2 48182.3 1965.09  19
   6  -5   2 46337.5 1894.04   5
  -6   5  -2 46692.2 2530.29  15
   6  -5   2 44645.6 2362.10  14
   6  -5   2 47567.1 1953.35   4
  -6  -5  -2 43217.9 2417.56  13
   6   5   2 54394.0 2830.61   2
  -6  -5  -2 45842.9 1987.73  11
   6   5   2 49305.6 2032.00  19
   6   5   2 45253.1 2484.81   3
   6   5   2 48791.2 1996.19  17
   6   5   3 3300.21 524.160  17
   6  -5   3 3915.57 531.039  16
   6   5   3 4046.99 788.636   2
   6  -5   3 2906.61 443.666   5
  -6   5  -3 3319.55 629.178  15
   6  -5   3 3604.11 520.109   4
   6  -5   3 2773.55 579.499  14
  -6  -5  -3 3909.27 777.973  13
  -6  -5  -3 3371.46 492.294  11
   6   5   3 3324.70 547.160  19
  -6   5  -3 3612.05 524.813  19
   6   5   3 3779.64 507.117   6
   6  -5   4 48623.2 2021.97  16
   6   5   4 50045.0 2117.79  19
  -6   5  -4 47305.9 2627.07  15
   6  -5   4 46544.4 2619.63  14
   6  -5   4 48652.8 2011.79   4
  -6  -5  -4 46616.3 2737.19  13
  -6   5  -4 49052.9 2054.94  19
   6  -5   4 47502.8 1956.47   5
   6   5   4 55026.1 2900.14   2
  -6  -5  -4 50546.8 2076.59  11
   6   5   4 51461.0 2098.21   6
   6   5   4 48878.5 2063.14  17
   6   5   5 574.616 320.284  19
  -6   5  -5 1158.09 374.603  19
  -6  -5  -5 229.715 235.215  11
   6   5   5 399.051 228.311  16
  -6   5  -5 1801.88 536.907   1
   6   5   5 114.846 189.874   2
   6  -5   5 80.6188 187.220   5
   6  -5   5 406.051 298.744  14
   6  -5   5 657.508 305.362  16
  -6  -5  -5-1232.01 503.722  13
   6  -5   5 796.591 265.733   4
   6   5   5 121.890 218.551   6
  -6   5  -6 57385.6 2302.02  19
   6  -5   6 57715.3 2292.39  16
   6   5   6 56108.6 2124.59  16
   6  -5   6 59257.9 2229.10   5
   6  -5   6 60470.4 2276.09   4
  -6  -5  -6 57383.4 2270.68  11
   6   5   6 56823.6 2336.17  19
   6   5   6 60052.3 2416.97   6
  -6  -5  -7 1791.52 417.782  11
   6  -5   7 1949.99 430.936  16
   6   5   7 1070.32 274.168  16
  -6   5  -7 1215.97 389.183  18
   6  -5   7 1158.73 315.066   5
   6  -5   7 1711.02 392.968   4
   6   5   7 1896.43 444.717   6
  -6   5  -7 1111.44 362.879  19
   6   5   8 43398.4 1827.78  16
   6  -5   8 50573.1 2044.61  16
   6  -5   8 45331.0 1849.85   5
   6  -5   8 47275.0 1861.74   4
  -6  -5  -8 46226.6 1964.19  11
  -6  -5  -8 44508.1 1967.43  18
   6   5   8 46709.8 2124.12   6
  -6   5  -8 45262.4 1907.81  19
  -6   5  -8 46961.9 1944.33  18
  -6   5  -9 585.119 296.956  18
   6  -5   9 561.902 287.773  16
   6   5   9 861.971 266.302  16
   6  -5   9 201.176 183.415   5
  -6  -5  -9 1002.67 319.845  18
   6  -5   9 682.739 215.054   4
  -6  -5  -9 1240.47 314.058  11
  -6   5  -9 1256.45 297.862  19
   6   5   9 739.283 357.638   6
   6  -5  10 10837.9 833.567  16
  -6  -5 -10 11078.7 844.931  18
   6   5  10 9812.78 748.302  16
   6  -5  10 11134.0 716.663   5
  -6  -5 -10 10577.8 803.041  11
  -6   5 -10 12472.8 768.367  19
   6   5  10 11686.1 936.373   6
  -6   5 -10 12231.8 843.615  18
   6  -5  11 967.128 271.976  16
   6   5  11 861.729 248.440  16
   6   5  11 797.319 281.476   6
  -6  -5 -11 1120.10 269.688  11
   6   5  11 1144.70 259.934  10
  -6   5 -11 859.608 245.771  18
   6  -5  12 52806.2 1698.26  16
   6   5  12 50980.1 1823.85   6
   6   5  12 46098.0 1573.32  10
   6   5  12 47033.5 1625.96  16
  -6  -5 -12 45335.5 1615.46  11
  -6   5 -12 48261.4 1615.29  18
  -6   5 -13 10.9052 90.2214  18
   6  -5  13 201.775 104.334  16
   6   5  13 298.619 122.507  16
   6   5  13 166.673 120.950   6
   6  -6 -15 8849.37 579.666  12
  -6   6  14 32039.8 1198.33  16
   6   6 -14 35616.4 1251.80  17
  -6   6  13 5418.65 492.726  16
   6  -6 -13 5482.80 575.247  12
   6   6 -13 4908.61 476.653  17
   6   6 -12 1336.64 270.989  17
  -6   6  12 1037.08 268.424  16
   6  -6 -12 598.819 226.521  12
   6   6 -11 1384.64 323.544  17
  -6   6  11 536.467 217.214  16
   6  -6 -11 867.862 300.575  12
   6  -6 -10 56016.2 2336.92  12
   6   6 -10 54182.8 2133.50  17
   6   6  -9 5932.86 658.031  17
   6  -6  -9 5171.36 666.475  12
   6  -6  -8 75862.5 2926.62  12
   6   6  -8 78587.2 2791.46  17
   6   6  -7 914.962 305.813  17
   6  -6  -7 929.135 337.116   5
   6  -6  -7 1176.24 381.933  12
   6  -6  -6 68391.2 2615.84   5
   6   6  -6 60985.3 2438.71  17
   6  -6  -6 63673.3 2593.10  12
  -6   6   6 66257.6 2375.22  19
   6   6  -5 20444.8 1848.34   2
  -6   6   5 18973.4 1137.53  19
   6  -6  -5 20133.3 1284.29   5
  -6   6   5 16864.5 1632.03  15
  -6  -6   5 21396.9 1961.87  14
   6   6  -5 18283.9 1778.31   3
   6   6  -5 19653.1 1248.66  17
   6  -6  -4 48916.7 2083.00   5
  -6   6   4 50713.2 2803.24  15
   6   6  -4 46518.5 2045.29  17
  -6  -6   4 47766.7 2988.77  14
  -6   6   4 46085.3 1920.91  19
   6   6  -4 47392.0 2889.45   3
   6   6  -4 51692.6 3000.68   2
   6   6  -3 3953.76 827.127   3
   6  -6  -3 3656.87 531.403   5
  -6   6   3 5516.88 867.973  15
  -6  -6   3 4095.54 821.102  14
   6   6  -3 5226.06 943.180   2
   6   6  -3 3884.97 556.139  17
  -6   6   3 5342.31 590.163  19
   6   6  -2 777.356 312.613  17
  -6   6   2 462.694 240.986  19
   6   6  -2 1433.32 294.955   3
  -6   6   2 201.671 291.568  15
   6   6  -2 653.463 227.232   2
  -6  -6   2 743.026 531.770  14
   6   6  -2 762.176 287.553  19
   6  -6  -2 598.152 269.550   5
   6   6  -1 3258.51 548.210  17
   6   6  -1 3225.46 726.144   3
   6  -6  -1 3047.35 488.743   5
  -6   6   1 3218.20 637.658  15
   6   6  -1 3924.73 872.012   2
  -6  -6   1 3335.36 908.502  14
   6  -6  -1 2595.95 485.239   4
  -6   6   1 3360.56 539.789  19
   6   6  -1 3591.15 556.131  19
  -6  -6   0 88955.3 4213.29  14
   6  -6   0 92564.3 3064.68   4
   6   6   0 89236.0 3112.70  17
   6   6   0 92685.4 4193.12   2
  -6  -6   0 96232.8 3214.53  11
   6   6   0 88602.0 3124.88  19
   6   6   0 90517.2 4072.72   3
   6  -6   0 89072.1 2972.68   5
  -6   6   0 94078.8 3857.79  15
  -6   6   0 90507.1 2967.24  19
   6   6   1 27635.9 2091.61   3
   6  -6   1 32445.7 1566.81  16
   6   6   1 29848.4 1582.37  17
   6  -6   1 31518.5 1517.87   5
  -6   6  -1 30085.0 2018.19  15
  -6  -6  -1 30857.6 2296.60  14
   6  -6   1 32801.9 1572.53   4
  -6  -6  -1 30411.4 1638.77  11
   6   6   1 31013.0 1643.46  19
  -6   6  -1 31874.7 1533.59  19
   6   6   1 31073.8 2279.91   2
   6   6   2 1904.58 451.118  17
   6   6   2 3273.42 682.658   3
   6  -6   2 2103.36 391.967  16
   6  -6   2 1967.67 366.319   5
   6   6   2 3115.39 736.875   2
  -6   6  -2 2188.93 589.882  15
  -6  -6  -2 3469.28 753.541  14
   6  -6   2 2511.18 435.636   4
   6   6   2 2850.01 516.892  19
  -6  -6  -2 2910.48 508.546  11
  -6   6  -2 2622.55 447.915  19
   6  -6   3 10341.4 844.121  16
  -6   6  -3 10830.4 866.972  19
   6  -6   3 10689.9 831.235   5
   6  -6   3 9499.88 801.979   4
  -6  -6  -3 9874.51 910.663  11
   6   6   3 11486.4 977.714  19
   6   6   3 10321.7 887.909  17
   6  -6   4 91892.2 2922.90   5
   6  -6   4 91404.4 2973.15   4
   6   6   4 88262.9 3085.03  17
  -6  -6  -4 86999.5 3123.23  11
   6   6   4 87224.9 3182.65  19
  -6   6  -4 93149.3 3032.75  19
   6  -6   4 89695.3 2994.97  16
   6  -6   5 5265.42 614.632  16
   6  -6   5 5191.16 568.440   5
   6  -6   5 4719.34 553.543   4
  -6  -6  -5 3965.25 576.673  11
  -6   6  -5 5075.14 594.530  19
   6   6   5 4339.08 616.376  19
   6  -6   6 18409.5 1124.62  16
   6  -6   6 18216.6 1044.18   5
   6   6   6 16678.4 1013.91  16
   6  -6   6 17450.0 1044.98   4
  -6  -6  -6 18131.7 1181.02  11
   6   6   6 18024.5 1076.54   6
  -6   6  -6 17444.4 1087.86  19
   6  -6   7 225.801 216.577  16
   6   6   7 259.339 177.390  16
   6  -6   7 156.117 174.037   5
   6   6   7 107.026 205.181   6
   6  -6   7 63.0213 187.194   4
  -6  -6  -7 179.658 198.962  11
  -6   6  -7 29.0892 201.431  19
  -6  -6  -7 240.122 192.423  18
   6  -6   8 15244.5 962.350  16
   6  -6   8 15507.8 854.148   5
   6   6   8 13726.5 868.611  16
  -6   6  -8 15352.6 909.422  19
   6  -6   8 14983.3 834.968   4
  -6  -6  -8 14401.7 916.320  18
  -6  -6  -8 14879.8 1024.82  11
   6   6   8 12894.6 881.424   6
   6  -6   9 1653.63 315.161  16
   6   6   9 1612.00 284.560  16
  -6  -6  -9 1801.52 353.454  11
   6   6   9 1870.82 329.065   6
  -6   6  -9 1625.92 275.850  19
  -6   6  -9 1456.81 263.998  18
   6   6  10 48976.4 1667.93  16
   6  -6  10 53651.1 1775.79  16
  -6  -6 -10 48513.9 1810.50  11
   6   6  10 49694.2 1737.68   6
  -6   6 -10 49660.2 1542.33  19
  -6   6 -10 48894.0 1602.59  18
   6   6  11 494.555 145.667  16
  -6  -6 -11 205.551 131.957  11
   6   6  11 379.041 153.173  10
   6   6  11 403.378 150.344   6
   6  -6  11 388.259 150.120  16
   6   7 -13 21689.5 844.094  17
   6  -7 -13 22914.0 949.468  12
  -6   7  12 25126.8 1062.82  16
   6  -7 -12 27213.5 1173.40  12
   6   7 -12 25895.7 1068.13  17
  -6   7  11 12159.9 775.327  16
   6  -7 -11 12248.2 828.373  12
   6   7 -11 12984.2 778.559  17
   6  -7 -10 15612.7 1004.57  12
   6   7 -10 16477.0 944.219  17
   6   7  -9 1416.87 334.713  17
   6  -7  -9 1135.18 318.645  12
   6  -7  -8 7208.00 727.407  12
   6   7  -8 7460.40 705.969  17
   6  -7  -7 68125.2 2520.78  12
  -6   7   7 63510.5 2256.43  19
   6   7  -7 65167.1 2401.96  17
   6  -7  -6 28457.7 1504.98  12
  -6   7   6 26747.6 1357.81  19
   6  -7  -6 28619.4 1506.89   5
   6   7  -6 28288.0 1467.91  17
   6   7  -5 1887.34 404.553  17
   6  -7  -5 1698.57 404.287   5
   6  -7  -5 2431.72 460.608  12
   6   7  -4 3736.82 546.058  17
   6  -7  -4 2953.72 487.316   5
  -6   7   4 4022.41 510.591  19
   6  -7  -3 36144.5 1670.50   5
   6   7  -3 32614.1 1571.63  19
  -6   7   3 33018.7 1553.79  19
   6   7  -3 33535.7 1657.16  17
   6  -7  -2 48945.4 1993.91   5
   6   7  -2 47195.9 2007.38  19
  -6   7   2 48459.4 1949.63  19
   6   7  -2 48405.1 2071.21  17
   6  -7  -1 6674.55 669.895   5
   6   7  -1 6203.48 697.112  17
  -6  -7   1 5935.37 688.204  11
   6   7  -1 6504.45 701.583  19
  -6   7   1 6834.37 665.024  19
  -6  -7   0 448.392 340.632  11
   6   7   0 25.8964 222.959  17
   6  -7   0 320.960 215.932   5
  -6   7   0 222.027 253.413  19
   6   7   0 157.659 227.142  19
   6  -7   1 15588.8 983.552   5
  -6  -7  -1 13033.2 1009.58  11
   6   7   1 15694.3 1131.96  19
   6   7   1 16192.5 1108.03  17
  -6   7  -1 14709.1 988.381  19
   6  -7   2 28070.3 1351.72   5
   6   7   2 28025.5 1480.08  17
  -6   7  -2 29756.6 1443.02  19
  -6  -7  -2 28884.6 1536.92  11
   6   7   2 27471.4 1542.06  19
  -6   7  -3 14989.2 981.923  19
   6  -7   3 13967.1 896.123   5
   6  -7   3 14528.7 936.950   4
  -6  -7  -3 15417.7 1090.38  11
   6   7   3 13734.0 1062.92  19
   6   7   3 15084.4 1047.92  17
   6  -7   4 24088.9 1252.14  16
   6  -7   4 25173.0 1199.51   5
   6  -7   4 22258.8 1174.26   4
  -6  -7  -4 24055.6 1385.56  11
   6   7   4 25353.7 1439.21  19
  -6   7  -4 25991.7 1301.75  19
   6  -7   5 6889.62 632.135  16
   6   7   5 6200.74 695.031  19
   6  -7   5 8882.11 644.825   5
  -6  -7  -5 9664.96 820.274  11
  -6   7  -5 9023.41 698.976  19
   6  -7   6 21982.5 1128.50  16
   6  -7   6 21782.3 1001.68   5
  -6  -7  -6 20849.9 1231.32  11
  -6   7  -6 22608.2 1113.05  19
   6  -7   7 20190.4 1018.88  16
  -6  -7  -7 18296.6 1083.53  11
  -6   7  -7 19072.1 954.817  19
   6  -7   8 14202.1 792.812  16
  -6  -7  -8 14770.8 906.065  11
  -6   7  -8 14354.2 737.416  19
   6  -7   9 1469.94 233.089  16
  -6  -7  -9 1697.00 291.358  11
  -6   7  -9 1416.91 196.022  19
  -6  -7 -10 7433.02 483.973  11
   6   7  10 8086.16 482.189  10
  -6   8  11 14967.2 643.974  16
   6  -8 -11 14426.1 632.567  12
   6   8 -11 14862.1 657.230  17
   6   8 -10-86.3911 107.484  17
  -6   8  10-99.4652 131.096  16
   6  -8 -10 265.143 146.997  12
  -6   8   9 26841.2 1112.09  16
   6  -8  -9 24777.7 1063.26  12
   6   8  -9 24490.2 1065.88  17
   6  -8  -8 3606.17 404.640  12
   6   8  -8 3556.09 425.878  17
   6  -8  -7 1852.80 316.109  12
   6   8  -7 1493.50 301.034  17
  -6   8   7 1850.57 296.460  19
   6   8  -6 1467.36 307.103  17
   6  -8  -6 1773.88 327.704  12
  -6   8   6 1463.26 276.601  19
   6  -8  -5 46323.3 1777.95  12
  -6   8   5 47389.8 1753.25  19
   6   8  -5 46073.1 1802.09  17
   6   8  -4 3802.77 486.427  17
   6  -8  -4 3480.67 467.486   5
   6  -8  -4 3024.99 416.110  12
  -6  -8   4 3669.67 483.485  11
  -6   8   4 3691.84 482.218  19
   6  -8  -3 19737.1 1088.89   5
   6  -8  -3 20365.4 1092.93  12
  -6  -8   3 22730.4 1194.22  11
  -6   8   3 21127.3 1118.87  19
   6   8  -3 21659.6 1176.51  17
   6   8  -2 902.099 299.035  17
   6  -8  -2 484.347 245.154   5
  -6  -8   2 370.572 266.399  11
   6   8  -2 424.000 232.543  19
  -6   8   2 1130.19 322.384  19
   6  -8  -1 55190.3 1994.16   5
   6   8  -1 57946.6 2115.86  17
  -6  -8   1 59634.0 2164.34  11
   6   8  -1 55820.7 2081.65  19
  -6   8   1 57220.7 2042.92  19
   6  -8   0 4966.23 506.353   5
  -6  -8   0 6191.30 627.977  11
   6   8   0 5417.71 574.502  19
  -6   8   0 6298.13 610.642  19
   6   8   0 5936.15 602.917  17
  -6   8  -1 8472.22 679.934  19
   6  -8   1 7980.77 618.456   5
  -6  -8  -1 8145.98 697.693  11
   6   8   1 6965.66 668.253  19
   6   8   1 8428.68 696.902  17
  -6  -8  -2 926.232 318.583  11
   6   8   2 944.028 272.814  17
   6  -8   2 1091.98 249.966   5
   6   8   2 1321.74 335.851  19
  -6   8  -2 932.333 297.051  19
  -6   8  -3 2781.30 383.156  19
   6  -8   3 2997.07 346.756   5
  -6  -8  -3 3848.10 484.349  11
   6   8   3 2690.62 440.006  19
   6  -8   4 530.464 159.360   5
  -6  -8  -4 198.167 174.889  11
  -6   8  -4 519.048 196.345  19
  -6  -8  -5 45290.3 1688.40  11
  -6   8  -5 44827.8 1558.59  19
  -6   8  -6 715.070 182.397  19
  -6  -8  -6 707.756 212.198  11
  -6  -8  -7 588.634 159.847  11
  -6   8  -7 671.900 146.809  19
  -6   9   8 5521.82 348.432  16
   6   9  -8 6146.61 370.263  17
  -6  -9   8 5695.18 346.693  11
   6   9  -7 36663.7 1193.25  17
  -6  -9   7 36506.8 1170.05  11
   6   9  -6 1737.32 233.953  17
   6  -9  -6 1392.71 176.382  12
  -6  -9   6 1812.82 234.540  11
   6   9  -5 708.796 176.985  17
   6  -9  -5 934.017 165.719  12
  -6  -9   5 969.919 193.239  11
  -6   9   5 709.473 158.057  19
   6   9  -4 1093.08 212.366  17
   6  -9  -4 838.080 168.602  12
  -6  -9   4 1029.36 204.656  11
  -6   9   4 571.820 171.545  19
   6  -9  -3 19494.4 804.462  12
  -6  -9   3 20126.6 910.713  11
  -6   9   3 20450.0 903.686  19
   6   9  -3 19958.4 900.784  17
   6  -9  -2 8259.87 494.152  12
  -6  -9   2 8796.05 583.447  11
  -6   9   2 9598.21 599.701  19
   6   9  -2 8962.71 574.466  17
   6   9  -1 13113.6 695.431  17
   6  -9  -1 11783.2 598.669  12
  -6  -9   1 12576.2 716.023  11
   6   9  -1 12559.0 650.088  19
  -6   9   1 13149.6 717.081  19
   6   9   0 571.857 165.912  19
  -6  -9   0 561.398 175.020  11
   6  -9   0 93.2702 95.4053  12
  -6   9   0 501.436 170.572  19
   6   9   0 435.298 157.032  17
   6  -9   1 13780.6 625.650  12
  -6  -9  -1 15590.0 782.609  11
  -6   9  -1 15621.9 768.515  19
  -6  -9  -2 3421.74 342.817  11
  -6   9  -2 2989.07 320.231  19
  -6  -9  -3 27251.9 1033.59  11
  -6   9  -3 26990.9 1004.34  19
  -6  -9  -4 3366.54 312.845  11
  -6   9  -4 3665.81 304.990  19
   7   0 -19 303.715 170.036   8
   7   0 -18 93726.0 2967.19   8
   7   0 -17-47.7074 282.541   8
   7   0 -16 136.327 296.622   8
   7   0 -15-225.438 298.293   8
   7   0 -14 83827.1 3305.95   8
   7   0 -14 84115.5 2661.87  12
   7   0 -13 395.039 380.028   8
   7   0 -13-24.4715 128.838  12
   7   0 -13 68.4743 207.452  11
   7   0 -13-133.945 198.418   9
   7   0 -12 39551.0 2065.18   8
   7   0 -12 40145.7 1923.13  11
   7   0 -12 43755.6 1921.14   9
   7   0 -11-92.0718 237.520   9
   7   0 -11 229.372 242.277   8
   7   0 -11 143.734 193.029   1
   7   0 -11-122.037 211.789  11
   7   0 -10 46920.7 2168.25   1
   7   0 -10 49610.8 2179.24   8
   7   0 -10 51732.4 1970.90   9
   7   0  -9 109.931 140.373   1
   7   0  -9 277.139 189.314   3
   7   0  -8 159792. 4868.17   3
   7   0  -7 9.18246 209.358   3
   7   0  -6 7291.09 734.131   3
  -7   0   6 7344.03 623.907  15
   7   0  -5 186.827 197.118   3
  -7   0   5 83.7451 135.587  15
   7   0  -5-32.3080 145.224   2
  -7   0   4 240383. 5807.72  15
   7   0  -4 227976. 6047.81   2
   7   0  -3-15.6264 157.337   3
   7   0  -3 248.749 187.980   2
  -7   0   3 131.486 119.551  15
  -7   0   2 48963.0 1723.35  15
   7   0  -2 44825.2 1756.13   2
   7   0  -2 48290.4 1768.81   3
   7   0  -1 74.0331 152.795   2
   7   0  -1 260.359 189.905   3
  -7   0   1 295.065 155.859  15
  -7   0   1 37.3505 193.797  13
  -7   0   0 263157. 6879.79  13
   7   0   0 255740. 6587.81   2
   7   0   1-9.20149 166.805   2
   7   0   1 57.1648 106.502   3
  -7   0  -1-44.0010 204.516  13
   7   0   2 65311.2 2473.09   2
  -7   0  -2 65677.5 2585.45  13
   7   0   3 40.7195 186.380   2
  -7   0  -3 366.419 165.068   1
  -7   0  -3-107.363 265.000  13
   7   0   4 44649.0 2217.88   2
  -7   0  -4 48761.5 2344.12  13
  -7   0  -4 50309.4 1853.92   1
  -7   0  -5 19.8339 205.053  13
   7   0   5 129.109 231.481   2
  -7   0  -6 79033.5 2515.99  18
   7   0   6 78751.4 3395.25   2
  -7   0  -6 73842.8 3350.40  13
   7   0   6 80990.1 2524.45  10
   7   0   7-42.6624 156.686  16
   7   0   7 276.570 294.966   2
  -7   0  -7 137.216 198.203  18
  -7   0  -7-91.6150 347.693  13
   7   0   7 244.396 148.839  10
   7   0   8 4690.28 850.819   2
   7   0   8 3792.06 477.345  16
   7   0   8 4619.79 520.242  10
  -7   0  -8 4053.58 850.023  13
  -7   0  -8 4040.80 540.322  18
   7   0   9 247.827 148.421  10
   7   0   9 373.967 437.376   2
   7   0   9 65.0151 161.178  16
  -7   0  -9-161.640 230.043  18
   7   0   9-149.931 201.826   6
  -7   0 -10 141195. 4429.86  18
   7   0  10 150591. 4262.94  16
   7   0  10 148451. 4441.76   6
   7   0  10 151222. 4207.35  10
   7   0  11 51.6053 183.064  16
   7   0  11 179.755 182.633  10
  -7   0 -11 10.3314 121.810   7
  -7   0 -11 266.164 288.777  18
   7   0  11 94.4473 197.271   6
   7   0  12 3492.52 467.981   6
   7   0  12 2796.56 435.192  16
  -7   0 -12 2916.09 533.408  18
  -7   0 -12 2515.67 365.987   7
   7   0  12 2619.54 381.119  10
   7   0  13 76.3399 189.205  16
   7   0  13-12.3300 128.719   4
  -7   0 -13-209.319 258.880  18
   7   0  14 53073.7 1804.10  16
   7   0  14 48815.9 1586.28   4
  -7   0 -14 51052.8 1954.04  18
   7   0  15-56.5365 99.8409  16
  -7   0 -15 173.297 148.448   8
  -7   0 -15 87.3826 134.316  18
   7   1 -19 2829.12 341.170   8
   7  -1 -18 1264.69 303.938   8
   7   1 -18 1352.27 319.334   8
   7   1 -17 2925.32 501.596   8
   7  -1 -17 2817.70 476.796   8
   7   1 -16 79973.4 3008.82   8
   7  -1 -16 74674.6 2837.58   8
   7   1 -15 13920.5 1187.96   8
   7  -1 -15 13801.6 1127.11   8
   7  -1 -15 14251.9 922.663  12
   7  -1 -15 14532.2 1142.32  11
   7   1 -14 18152.2 1411.59   8
   7  -1 -14 18136.3 1330.93   8
   7  -1 -14 18466.9 1064.32  12
   7  -1 -14 18074.7 1282.59  11
   7  -1 -13 1023.33 355.952   9
   7   1 -13 1682.28 455.129   8
   7  -1 -13 1019.04 374.317   8
   7  -1 -13 1597.96 338.120  12
   7  -1 -13 1322.21 375.832  11
  -7   1  12 77852.4 3299.02  15
   7   1 -12 69738.1 2981.06   8
   7  -1 -12 73879.1 2882.55   8
   7  -1 -12 74577.2 2458.75  12
   7  -1 -12 75889.5 2785.39  11
   7   1 -12 75734.4 2649.42   9
   7  -1 -12 80479.3 2922.19   9
   7   1 -11 86962.0 3622.49   3
  -7   1  11 82170.8 3299.30  15
   7  -1 -11 81460.6 2885.33   9
   7   1 -11 81003.7 3110.11   8
   7  -1 -11 81450.0 2964.41   8
   7  -1 -11 81968.8 2539.20  12
   7  -1 -11 79243.4 2793.98  11
   7   1 -11 76213.6 2643.34   9
   7   1 -10 99131.5 3875.66   3
  -7   1  10 102079. 3679.75  15
   7   1 -10 103604. 3105.87   9
   7   1 -10 104325. 3569.25   8
   7  -1 -10 104078. 3378.81   8
   7  -1 -10 104478. 3303.96   9
   7   1  -9 6265.62 825.083   3
  -7   1   9 6641.89 746.233  15
   7   1  -8 154.956 260.880   3
  -7   1   8 143.663 175.027  15
  -7   1   7 90693.5 3036.97  15
  -7  -1   7 89827.4 3224.12  14
   7   1  -7 93853.3 3279.57   3
  -7   1   6 228636. 6022.74  15
  -7  -1   6 230034. 6386.74  14
   7   1  -6 244169. 6291.90   3
   7   1  -6 243642. 6580.09   2
  -7   1   5 42017.8 1731.99  15
  -7  -1   5 42419.3 1893.25  14
   7   1  -5 43402.0 1854.12   3
   7   1  -5 40598.4 2011.37   2
  -7  -1   4 10780.4 596.393  15
  -7   1   4 10404.1 775.261  15
  -7  -1   4 10481.7 758.307  13
   7   1  -4 9344.03 898.572   2
   7   1  -4 11628.4 855.601   3
   7   1  -3 2517.59 385.498   3
  -7   1   3 3652.62 486.194  15
   7   1  -3 3181.18 507.920   2
  -7  -1   3 3325.53 437.975  13
   7   1  -2 150187. 4103.73   3
  -7   1   2 154457. 4325.15  15
  -7  -1   2 152619. 4219.08  13
   7  -1  -2 149651. 3840.07   2
   7   1  -2 155382. 4365.21   2
  -7   1   1 27798.4 1418.86  15
  -7  -1   1 29395.7 1411.54  13
   7  -1  -1 26893.6 1194.29   2
   7   1  -1 28415.6 1426.84   2
   7   1  -1 28819.4 1265.43   3
  -7   1   0 108387. 3257.71  15
   7  -1   0 104481. 3121.02   2
  -7  -1   0 109591. 3351.12  13
   7   1   0 107534. 3338.62   2
   7   1   0 104763. 2984.54   3
   7   1   1 4066.80 407.551   3
  -7   1  -1 4094.44 494.617  15
   7  -1   1 3497.08 471.032   2
  -7  -1  -1 4953.46 592.470  13
   7   1   1 4156.17 547.746   2
  -7   1  -1 3817.06 580.742  13
  -7   1  -2 115866. 3426.90  15
   7  -1   2 116438. 3695.84   2
  -7   1  -2 114325. 3883.65  13
   7   1   2 124758. 3816.49   2
  -7  -1  -2 125303. 3874.95  13
  -7   1  -2 122342. 3516.64   1
   7   1   3 29899.3 1616.34   2
  -7   1  -3 26333.8 1591.72  13
  -7  -1  -3 27768.3 1640.58  13
  -7   1  -3 27141.5 1385.73   1
   7   1   4 155037. 4848.09   2
  -7  -1  -4 157901. 4980.08  13
  -7   1  -4 162118. 4582.88   1
   7   1   5 8220.36 945.614   2
  -7   1  -5 8536.70 971.929  13
  -7  -1  -5 9842.80 1074.08  13
  -7   1  -5 6021.06 731.057   1
   7   1   6 3825.45 706.569   2
   7  -1   6 3629.21 439.667  16
   7   1   6 3676.87 407.994  16
  -7   1  -6 3908.22 672.054  13
  -7  -1  -6 2907.64 634.067  13
  -7   1  -6 4011.35 648.346   1
   7  -1   6 3776.84 444.105  10
  -7   1  -6 4588.03 511.344  18
  -7  -1  -6 3311.42 415.679  18
   7  -1   7 36014.7 1577.96  16
   7   1   7 34398.9 1477.62  16
   7   1   7 35993.2 2241.56   2
  -7  -1  -7 34036.1 2334.58  13
  -7   1  -7 34394.7 1605.45  18
   7  -1   7 37394.1 1590.09  10
  -7  -1  -7 34890.2 1555.96  18
   7   1   7 35840.7 1516.91  10
  -7   1  -7 36626.5 2091.16   1
   7  -1   8 64751.1 2367.88  16
   7   1   8 64117.6 2274.63  16
   7  -1   8 59585.4 3266.54   2
   7   1   8 66116.9 3286.80   2
   7   1   8 67087.9 2297.00  10
  -7  -1  -8 63853.0 3499.90  13
  -7   1  -8 65131.0 2466.17  18
  -7  -1  -8 67401.7 2419.61  18
   7  -1   8 66848.7 2360.41  10
   7  -1   9 26728.5 1390.70  16
   7   1   9 23533.0 1267.59  16
  -7  -1  -9 25673.8 1422.20  18
   7  -1   9 20333.3 1905.65   2
  -7  -1  -9 23044.8 2135.46  13
   7  -1   9 27227.8 1362.18  10
  -7   1  -9 23436.5 1416.45  18
   7   1   9 25749.7 1298.73  10
  -7   1 -10 26.5837 268.952  18
   7  -1  10-124.221 196.766  16
   7   1  10 116.584 213.192  16
  -7   1 -10 203.500 173.388   7
   7   1  10-159.447 182.684  10
   7  -1  10-441.477 218.939  10
  -7  -1 -10 165.730 276.113  18
   7   1  10-90.7482 246.604   6
   7  -1  11 7031.52 707.209  16
   7   1  11 8157.20 720.008  16
  -7   1 -11 6615.48 638.894   7
   7  -1  11 7968.29 706.159   4
   7   1  11 8577.84 886.328   6
   7  -1  11 6578.75 633.217  10
   7   1  11 8214.39 679.880  10
  -7   1 -11 6402.97 747.715  18
  -7  -1 -11 7205.98 790.277  18
   7  -1  12 51391.1 1979.29  16
   7   1  12 47829.4 1884.88  16
  -7  -1 -12 49206.5 2159.71  18
  -7   1 -12 46507.9 1807.81   7
   7  -1  12 46839.4 1833.34   4
   7   1  12 47918.7 2065.16   6
   7   1  12 47077.3 1778.91  10
  -7   1 -12 43904.1 2025.50  18
   7  -1  12 49505.1 1815.76  10
   7   1  13 18996.1 1031.63  16
  -7   1 -13 17462.3 917.612   7
   7  -1  13 17831.2 923.774   4
   7   1  13 15728.9 999.336   6
   7   1  13 17997.3 904.181  10
  -7   1 -13 18358.2 1140.22  18
  -7  -1 -13 19678.3 1220.21  18
   7  -1  13 18164.0 1042.30  16
   7   1  14 7611.06 582.288  16
   7  -1  14 7345.96 577.995  16
   7   1  14 6396.87 480.182   4
   7   1  14 7169.04 541.913   6
  -7  -1 -14 8529.73 717.785  18
  -7   1 -14 7731.34 653.148  18
   7  -1  15 226.787 117.848  16
   7   1  15 201.107 121.674  16
  -7   1 -15 309.530 129.216   8
  -7  -1 -15-65.3439 152.793   8
  -7   1 -15 78.1347 134.641  18
  -7  -1 -15-6.64123 129.559  18
   7  -2 -18 10171.4 607.694   8
   7   2 -18 12598.8 778.515   8
   7  -2 -17 39986.1 1605.28   8
   7   2 -17 46205.9 1849.56   8
   7   2 -16 3166.53 541.462   8
   7  -2 -16 3427.64 467.160   8
   7  -2 -16 2958.39 437.187  12
   7  -2 -16 3088.01 543.480  11
   7   2 -15 11092.7 999.603   8
   7  -2 -15 11984.2 934.122   8
   7  -2 -15 10900.2 830.050  12
   7  -2 -15 11841.4 1013.07  11
   7   2 -14 3410.00 626.197   8
   7  -2 -14 4037.18 573.376   8
   7  -2 -14 4513.67 554.011  12
   7  -2 -14 5599.86 693.742  11
   7   2 -13 73396.4 2931.07   8
   7  -2 -13 63917.6 2534.55   8
   7  -2 -13 70455.8 2466.11  12
   7  -2 -13 68153.4 2687.41  11
   7  -2 -13 67566.4 2828.39   9
   7   2 -12 5316.03 866.812   3
  -7   2  12 4724.09 792.675  15
   7  -2 -12 4983.39 623.122   8
   7   2 -12 4687.56 687.842   8
   7  -2 -12 5104.26 571.693  12
   7  -2 -12 4944.71 636.871  11
   7  -2 -12 5274.66 711.985   9
   7   2 -11 210.246 284.001   3
   7  -2 -11 397.718 237.650   9
  -7   2  11 620.916 295.196  15
   7   2 -11 688.812 290.149   8
   7  -2 -11 301.323 166.352   8
   7  -2 -11 103.920 127.118  12
   7   2 -11 226.179 209.668   9
   7  -2 -11 766.671 282.372  11
  -7   2  10 20260.6 1510.67  15
   7   2 -10 20065.1 1329.52   8
   7   2 -10 18485.2 1033.29   9
   7  -2 -10 19389.0 1136.45   8
   7  -2 -10 20429.5 1098.63  12
   7  -2 -10 19620.7 1258.29   9
   7   2 -10 20921.9 1623.78   3
  -7   2   9 82193.0 3250.01  15
   7   2  -9 81279.1 2947.93   8
   7  -2  -9 79524.5 2807.62   9
   7   2  -9 84470.4 3435.07   3
   7   2  -8 1261.83 407.730   3
  -7   2   8 1658.17 427.750  15
  -7  -2   8 1525.31 483.545  14
   7   2  -7 88694.1 3711.04   2
   7   2  -7 89426.1 3349.93   3
  -7   2   7 91774.5 3293.41  15
  -7  -2   7 98032.3 3737.67  14
  -7   2   6 27315.2 1532.10  15
  -7  -2   6 27993.9 1761.14  14
   7   2  -6 29493.6 1641.90   3
   7   2  -6 27089.7 1836.69   2
  -7   2   5 226113. 6208.41  15
  -7  -2   5 235481. 6531.47  14
  -7  -2   5 230340. 5675.73  13
   7   2  -5 248322. 6934.17   2
   7   2  -5 235071. 6288.52   3
  -7   2   4 140279. 4247.65  15
   7   2  -4 146492. 4250.84   3
  -7  -2   4 145504. 3852.36  13
   7   2  -4 133780. 4572.24   2
  -7   2   3 84226.4 3036.57  15
  -7  -2   3 88525.0 2699.56  13
   7   2  -3 91219.7 2958.77   3
   7   2  -2 3163.26 527.009   2
  -7  -2   2 3172.17 424.999  13
   7   2  -2 3676.09 492.959   3
  -7   2   1 51650.1 2260.51  15
  -7  -2   1 52982.0 2046.94  13
   7   2  -1 53267.0 2258.46   2
   7   2  -1 51307.1 1997.20   3
  -7   2   0 30112.9 1649.62  15
   7  -2   0 34059.2 1436.39   2
  -7  -2   0 36228.7 1643.83  13
   7   2   0 35669.9 1754.83   2
   7   2   0 35907.7 1504.90   3
  -7   2  -1 89168.2 3207.02  15
  -7   2  -1 83000.5 3206.84  13
  -7  -2  -1 93782.7 3127.97  13
   7   2   1 92206.7 3207.19   2
   7   2   1 92956.7 2778.96   3
   7   2   2 2824.78 367.063   3
   7   2   2 3664.82 590.255   2
  -7   2  -2 2328.05 455.654  15
  -7   2  -2 2845.22 508.872  13
  -7  -2  -2 3128.81 554.195  13
   7   2   3 130.532 204.323   2
  -7   2  -3-127.946 198.698   1
  -7   2  -3 25.0482 198.381  15
  -7   2  -3 288.672 257.318  13
  -7  -2  -3 95.9382 231.520  13
  -7   2  -4 14354.0 1164.21  13
   7   2   4 16468.0 1284.18   2
  -7  -2  -4 15402.9 1278.79  13
  -7   2  -4 13768.5 1195.93   1
   7  -2   5 111837. 3345.06  16
  -7   2  -5 112455. 3948.73  13
   7   2   5 116646. 4192.76   2
  -7  -2  -5 113747. 4304.80  13
   7  -2   5 117336. 3393.11   4
  -7   2  -5 114909. 4186.59   1
   7  -2   5 116726. 3367.39  10
   7  -2   6 71581.2 2475.03  16
   7   2   6 73191.8 2325.95  16
   7   2   6 72642.9 3240.98   2
  -7  -2  -6 68751.2 3376.34  13
   7  -2   6 73977.4 2518.81   4
  -7   2  -6 70296.8 3219.31   1
   7  -2   6 72803.5 2480.50  10
  -7   2  -6 73236.3 2552.84  18
   7  -2   7 17986.2 1113.16  16
   7   2   7 19567.2 1066.42  16
   7   2   7 19502.5 1632.22   2
  -7  -2  -7 17341.8 1700.89  13
   7  -2   7 21035.9 1197.64   4
  -7   2  -7 18620.9 1601.84   1
   7  -2   7 18843.9 1129.81  10
  -7   2  -7 19077.0 1202.29  18
  -7  -2  -7 20579.6 1172.09  18
   7  -2   8 16024.5 1070.92  16
   7   2   8 16060.8 978.484  16
  -7   2  -8 16299.8 1143.42  18
   7   2   8 18084.8 1583.98   2
  -7  -2  -8 15578.3 1725.82  13
   7  -2   8 15581.5 1045.71   4
   7  -2   8 16030.4 1050.67  10
  -7  -2  -8 14431.1 1023.21  18
  -7   2  -8 14856.6 1507.86   1
   7  -2   9 36668.7 1754.25  16
   7   2   9 35593.7 1596.34  16
   7   2   9 37007.2 1609.78  10
  -7   2  -9 35186.8 1801.02  18
  -7   2  -9 33791.6 1598.48   7
   7  -2   9 38660.0 1735.52   4
  -7  -2  -9 37656.2 1784.04  18
   7  -2   9 36239.0 1676.47  10
  -7   2 -10 5588.53 704.814  18
   7  -2  10 6517.16 689.971  16
   7   2  10 7503.84 686.899  16
  -7   2 -10 6326.27 642.771   7
   7  -2  10 7739.67 718.111   4
  -7  -2 -10 6775.83 762.067  18
   7  -2  10 5709.59 620.520  10
   7   2  10 6873.60 643.257  10
   7   2  10 5315.65 763.404   6
   7   2  11 45291.1 1837.80  16
   7   2  11 46721.5 1791.81  10
  -7   2 -11 45493.6 2053.34  18
  -7   2 -11 41651.2 1770.27   7
   7  -2  11 44340.6 1828.29   4
  -7  -2 -11 45719.3 2093.33  18
   7   2  11 46917.7 2244.86   6
   7  -2  11 47127.3 1854.21  10
   7  -2  11 47821.2 2007.72  16
   7   2  12 3011.96 534.530   6
   7  -2  12 2271.98 410.502  16
   7   2  12 3090.13 423.565  16
  -7   2 -12 2067.32 329.263   7
   7  -2  12 2965.70 380.672  10
   7   2  12 2174.01 344.209  10
   7  -2  12 2794.62 375.807   4
  -7   2 -12 2390.59 453.785  18
  -7  -2 -12 2147.45 434.668  18
   7  -2  13 11668.6 796.991  16
   7   2  13 12174.4 783.311  16
  -7  -2 -13 11107.2 907.876  18
  -7   2 -13 13089.1 729.069   7
   7   2  13 11632.8 878.478   6
   7   2  13 11746.2 701.395  10
  -7   2 -13 11462.2 843.044  18
   7   2  14 2759.43 345.410  16
   7   2  14 2659.88 354.926   6
  -7   2 -14 2091.38 271.185   8
   7  -2  14 2315.44 313.943  16
  -7   2 -14 2821.81 358.422  18
  -7  -2 -14 3400.51 443.010  18
  -7   2 -15 27570.7 1002.10  18
   7  -2  15 27927.3 971.803  16
   7   3 -18 122.761 108.973   8
   7   3 -17 24367.2 1123.48   8
   7   3 -16 132.225 200.974   8
   7  -3 -16 452.225 245.385  12
   7  -3 -16 135.693 221.833  11
   7  -3 -15 67299.6 2411.40  12
   7  -3 -15 61827.4 2505.03  11
   7   3 -15 67377.0 2482.73   8
   7   3 -14 1711.85 431.108   8
   7  -3 -14 2506.04 456.839  12
   7  -3 -14 2346.03 445.447  11
   7   3 -13-204.155 307.209   8
   7  -3 -13 239.154 214.739  12
   7  -3 -13-33.5769 219.246  11
   7  -3 -12 4379.30 660.861   9
   7   3 -12 4891.47 644.958   8
   7  -3 -12 4199.12 556.711  12
   7  -3 -12 4961.72 630.215  11
  -7   3  11 153979. 5386.88  15
   7   3 -11 150492. 4509.23   8
   7  -3 -11 147219. 4310.60  12
   7  -3 -11 141435. 4536.97   9
   7   3 -11 145517. 5459.52   3
  -7   3  10 8280.37 1036.54  15
   7   3 -10 7999.73 813.407   8
   7  -3 -10 8361.28 842.327   9
   7  -3 -10 8213.77 752.511  12
   7   3 -10 8254.48 1106.28   3
   7   3  -9 5067.06 847.356   3
   7   3  -9 5112.26 624.596   8
  -7   3   9 4884.24 796.047  15
  -7  -3   9 5203.12 819.555  14
   7  -3  -9 3357.01 478.056  12
   7  -3  -9 5519.09 630.220   9
   7  -3  -8 652.538 256.024   9
   7   3  -8 426.560 335.557   3
  -7   3   8 322.922 312.917  15
  -7  -3   8 392.566 354.045  14
   7   3  -8 258.202 218.171   8
   7  -3  -8 210.756 186.999  12
   7   3  -7 180770. 6229.14   2
  -7   3   7 180369. 5641.62  15
  -7  -3   7 171016. 5954.40  14
   7   3  -7 185465. 5789.09   3
   7   3  -6 2319.64 540.082   3
  -7   3   6 2446.01 534.814  15
  -7  -3   6 1738.73 550.409  14
   7   3  -6 2583.74 612.432   2
   7   3  -5 57469.8 2855.95   2
  -7   3   5 54695.7 2511.73  15
   7   3  -5 56347.9 2544.39   3
  -7  -3   5 56199.0 2722.32  14
   7   3  -4 295.611 268.076   3
  -7   3   4-139.110 191.885  15
   7   3  -4 281.744 276.177   2
  -7  -3   4 392.314 320.970  14
  -7  -3   4 137.508 112.291  13
  -7   3   3 94386.6 3512.31  15
  -7  -3   3 97795.1 2950.74  13
   7   3  -3 93363.5 3659.15   2
   7   3  -3 96906.6 3414.96   3
   7   3  -2 1893.52 410.478   3
   7   3  -2 2201.35 518.168   2
  -7   3   2 1273.59 394.210  15
  -7  -3   2 1774.19 322.901  13
  -7   3   1 163205. 5112.19  15
  -7  -3   1 166870. 4661.05  13
   7   3  -1 172162. 5207.52   2
   7   3  -1 165090. 4853.49   3
   7   3   0 782.695 269.891   3
   7   3   0 392.384 228.929   2
   7  -3   0 466.346 224.594  14
  -7  -3   0 367.564 225.429  13
   7   3   1 4600.24 678.583   2
  -7   3  -1 4351.53 687.986  15
   7  -3   1 4825.20 665.062  14
  -7  -3  -1 4306.12 598.882  13
   7   3   1 4556.25 562.020   3
   7   3   2 3279.98 487.288   3
   7   3   2 3209.95 637.216   2
  -7   3  -2 3299.17 655.187  15
   7  -3   2 3605.28 641.202  14
  -7   3  -2 3552.15 564.080  13
  -7  -3  -2 3692.80 655.106  13
   7  -3   3 142768. 4909.41  14
  -7   3  -3 146760. 4927.04  15
  -7   3  -3 156066. 4699.53  13
  -7  -3  -3 149313. 4862.78  13
   7   3   3 150395. 4921.28   2
   7  -3   4 8835.62 731.393  16
   7  -3   4 8824.72 727.881  10
  -7   3  -4 7602.76 942.231  15
   7  -3   4 6680.00 917.090  14
  -7  -3  -4 7727.78 958.849  13
   7  -3   4 9098.82 737.055   4
  -7   3  -4 7238.07 969.638   1
   7   3   4 8188.60 956.013   2
   7   3   4 9274.67 888.342   6
   7  -3   5 17654.7 1081.89  16
   7  -3   5 17253.7 1074.54  10
   7  -3   5 17690.8 1544.33  14
  -7  -3  -5 17035.7 1540.54  13
   7  -3   5 17595.3 1083.00   4
   7   3   5 18245.8 1503.58   2
  -7   3  -5 16816.1 1540.35   1
   7   3   5 17716.1 1304.59   6
  -7   3  -5 18781.5 1123.88  18
   7  -3   6 8691.31 779.559  16
   7   3   6 9174.17 684.938  16
   7   3   6 8353.57 929.389   6
   7  -3   6 8604.33 1134.19  14
  -7  -3  -6 8644.54 1174.07  13
   7  -3   6 10006.3 813.439   4
   7   3   6 9287.78 1113.60   2
  -7   3  -6 7927.22 1118.33   1
   7  -3   6 8819.55 768.115  10
  -7   3  -6 7941.28 773.940  18
   7  -3   7 57933.1 2269.63  16
   7   3   7 55173.5 2033.11  16
  -7   3  -7 53769.8 2091.33   7
  -7  -3  -7 60164.1 3358.70  13
   7  -3   7 55315.1 2217.87   4
   7   3   7 61478.3 3051.96   2
  -7   3  -7 56143.9 3137.68   1
   7   3   7 59181.4 2676.99   6
   7  -3   7 53712.3 2188.80  10
  -7   3  -7 55339.6 2292.35  18
  -7   3  -8 962.163 343.783  18
   7  -3   8 553.796 291.445  16
   7   3   8 540.153 226.839  16
  -7   3  -8 1282.63 329.636   7
   7  -3   8 467.353 226.903   4
   7  -3   8 569.858 286.444  10
  -7  -3  -8 478.316 280.807  18
   7   3   8 924.370 425.814   6
   7  -3   9 44033.7 1902.32  10
   7  -3   9 43907.6 1973.39  16
   7   3   9 42505.3 1783.92  16
  -7  -3  -9 46556.5 2057.33  18
  -7   3  -9 44271.9 1835.50   7
   7  -3   9 42447.0 1872.35   4
   7   3   9 44380.7 2313.57   6
  -7   3  -9 43161.2 2026.95  18
   7   3  10 940.588 267.699  10
  -7   3 -10 1082.86 365.787  18
  -7  -3 -10 1299.02 391.351  18
   7  -3  10 1378.94 379.049  16
   7   3  10 1720.21 341.524  16
  -7   3 -10 1461.36 338.982   7
   7  -3  10 1565.47 364.960   4
   7   3  10 1389.26 466.081   6
   7  -3  10 702.708 271.941  10
   7   3  11 10937.5 808.577  16
  -7   3 -11 11667.5 791.483   7
   7  -3  11 10693.8 771.257   4
   7   3  11 11337.3 800.895  10
  -7  -3 -11 10971.1 955.219  18
   7  -3  11 11516.8 873.831  16
   7  -3  11 11175.8 779.681  10
  -7   3 -11 10581.4 891.584  18
   7   3  11 12053.4 1075.46   6
  -7  -3 -12 1960.63 431.200  18
   7  -3  12 2530.45 410.341  16
   7   3  12 1911.48 341.336  16
  -7   3 -12 1771.10 292.573  19
   7   3  12 1659.21 286.667  10
  -7   3 -12 2797.59 353.320   7
   7   3  12 2721.73 501.072   6
  -7   3 -12 2611.95 439.244  18
   7  -3  13 34761.8 1382.86  16
   7   3  13 32771.1 1332.94  16
   7   3  13 36277.5 1585.31   6
  -7   3 -13 34802.7 1418.07  18
   7   3  13 33019.3 1234.12  10
  -7  -3 -13 32871.6 1531.47  18
   7  -3  14 2223.16 272.945  16
   7   3  14 2500.21 290.242  16
   7   3  14 3172.92 365.420   6
  -7   3 -14 2375.89 281.624  18
   7   4 -16 2256.69 306.641   8
   7  -4 -16 1954.30 349.366  12
   7  -4 -16 2028.81 345.149  11
   7   4 -15 3892.07 448.747   8
   7  -4 -15 3832.94 509.078  12
   7  -4 -15 4051.10 515.878  11
   7   4 -14 30966.1 1412.69   8
   7  -4 -14 31768.4 1569.64  12
   7   4 -13 17855.7 1093.11   8
   7  -4 -13 18257.6 1194.38  12
   7  -4 -13 15993.0 1105.75  11
   7   4 -12 13958.1 980.083  17
   7   4 -12 15720.0 1042.54   8
   7  -4 -12 16481.0 1150.09  12
   7  -4 -12 14996.2 1119.98   9
   7   4 -11 2450.46 432.713  17
   7  -4 -11 2984.95 490.545   9
   7   4 -11 2690.11 462.423   8
   7  -4 -11 3519.15 559.683  12
   7   4 -10 14631.8 1044.45  17
  -7   4  10 17270.7 1617.57  15
   7   4 -10 15078.9 1041.32   8
  -7  -4  10 17575.9 1659.47  14
   7  -4 -10 15112.9 1114.59  12
   7   4 -10 15516.3 1607.69   3
   7  -4 -10 15191.3 1087.07   9
   7   4  -9 47204.2 2052.86  17
  -7   4   9 55543.8 2980.43  15
   7   4  -9 55205.8 2128.48   8
  -7  -4   9 58191.5 3118.38  14
   7  -4  -9 54159.9 2201.42   9
   7  -4  -9 53297.1 2260.76  12
   7   4  -9 51129.6 2983.24   3
   7  -4  -9 50805.6 2112.80   5
   7   4  -8 55614.6 2215.08  17
   7  -4  -8 56279.6 2248.99   9
[truncated: 268,117 more chars]
