# Supplementary material for: Coetaneous catalytic kinetic resolution of alkynes and azides through asymmetric triazole formation
Source: Sci Rep. 2019 Oct 21;9:15086. doi: 10.1038/s41598-019-50940-4 (PMC6803658; doi:10.1038/s41598-019-50940-4)
Supplement: Supplementary file 4 — Supplementary Information [file 41598_2019_50940_MOESM4_ESM.cif]

data_ws09a1_gaussian
_audit_creation_date              2016-12-16
_audit_creation_method
;
Olex2 1.2
(compiled 2016.11.30 svn.r3356 for OlexSys, GUI svn.r5269)
;
_shelxl_version_number            2014/6
_publ_contact_author_address      ?
_publ_contact_author_email        ?
_publ_contact_author_id_orcid     ?
_publ_contact_author_name         ''
_publ_contact_author_phone        ?
_publ_section_references
;
Dolomanov, O.V., Bourhis, L.J., Gildea, R.J, Howard, J.A.K. & Puschmann, H.
 (2009), J. Appl. Cryst. 42, 339-341.

Sheldrick, G.M. (2008). Acta Cryst. A64, 112-122.

Sheldrick, G.M. (2015). Acta Cryst. C71, 3-8.
;
_chemical_name_common             ?
_chemical_name_systematic         ?
_chemical_formula_moiety          'C19 H16 I N O'
_chemical_formula_sum             'C19 H16 I N O'
_chemical_formula_weight          401.23
_chemical_absolute_configuration  ad
_chemical_melting_point           ?
_chemical_oxdiff_formula          'C19 H16 N O I'
loop_
  _atom_type_symbol
  _atom_type_description
  _atom_type_scat_dispersion_real
  _atom_type_scat_dispersion_imag
  _atom_type_scat_source
 'C' 'C' 0.0181 0.0091 'International Tables Vol C Tables 4.2.6.8 and 6.1.1.4'
 'H' 'H' 0.0000 0.0000 'International Tables Vol C Tables 4.2.6.8 and 6.1.1.4'
 'N' 'N' 0.0311 0.0180 'International Tables Vol C Tables 4.2.6.8 and 6.1.1.4'
 'O' 'O' 0.0492 0.0322 'International Tables Vol C Tables 4.2.6.8 and 6.1.1.4'
 'I' 'I' -0.3257 6.8362 'International Tables Vol C Tables 4.2.6.8 and 6.1.1.4'

_shelx_space_group_comment
;
The symmetry employed for this shelxl refinement is uniquely defined
by the following loop, which should always be used as a source of
symmetry information in preference to the above space-group names.
They are only intended as comments.
;
_space_group_crystal_system       'monoclinic'
_space_group_IT_number            4
_space_group_name_H-M_alt         'P 1 21 1'
_space_group_name_Hall            'P 2yb'
loop_
  _space_group_symop_operation_xyz
 'x, y, z'
 '-x, y+1/2, -z'

_cell_length_a                    8.37264(5)
_cell_length_b                    10.80933(9)
_cell_length_c                    9.22608(7)
_cell_angle_alpha                 90
_cell_angle_beta                  98.2372(6)
_cell_angle_gamma                 90
_cell_volume                      826.371(10)
_cell_formula_units_Z             2
_cell_measurement_reflns_used     25887
_cell_measurement_temperature     100.01(10)
_cell_measurement_theta_max       74.1990
_cell_measurement_theta_min       4.0580
_shelx_estimated_absorpt_T_max    ?
_shelx_estimated_absorpt_T_min    ?
_exptl_absorpt_coefficient_mu     15.222
_exptl_absorpt_correction_T_max   0.316
_exptl_absorpt_correction_T_min   0.117
_exptl_absorpt_correction_type    gaussian
_exptl_absorpt_process_details
;
CrysAlisPro, Agilent Technologies,
Version 1.171.37.35 (release 13-08-2014 CrysAlis171 .NET)
(compiled Aug 13 2014,18:06:01)
Numerical absorption correction based on gaussian integration over
			a multifaceted crystal model
Empirical absorption correction using spherical harmonics,
 implemented in SCALE3 ABSPACK scaling algorithm.
;
_exptl_absorpt_special_details    ?
_exptl_crystal_colour             colourless
_exptl_crystal_colour_primary     colourless
_exptl_crystal_density_diffrn     1.612
_exptl_crystal_density_meas       ?
_exptl_crystal_density_method     ?
_exptl_crystal_description        block
_exptl_crystal_F_000              396
_exptl_crystal_size_max           0.2257
_exptl_crystal_size_mid           0.1482
_exptl_crystal_size_min           0.1469
_exptl_transmission_factor_max    ?
_exptl_transmission_factor_min    ?
_diffrn_reflns_av_R_equivalents   0.0260
_diffrn_reflns_av_unetI/netI      0.0112
_diffrn_reflns_Laue_measured_fraction_full 0.999
_diffrn_reflns_Laue_measured_fraction_max 0.999
_diffrn_reflns_limit_h_max        10
_diffrn_reflns_limit_h_min        -10
_diffrn_reflns_limit_k_max        13
_diffrn_reflns_limit_k_min        -13
_diffrn_reflns_limit_l_max        11
_diffrn_reflns_limit_l_min        -11
_diffrn_reflns_number             28787
_diffrn_reflns_point_group_measured_fraction_full 0.997
_diffrn_reflns_point_group_measured_fraction_max 0.993
_diffrn_reflns_theta_full         67.684
_diffrn_reflns_theta_max          74.415
_diffrn_reflns_theta_min          4.843
_diffrn_ambient_environment       N~2~
_diffrn_ambient_temperature       100.01(10)
_diffrn_detector                  'CCD plate'
_diffrn_detector_area_resol_mean  5.1768
_diffrn_detector_type             Atlas
_diffrn_measured_fraction_theta_full 0.9994
_diffrn_measured_fraction_theta_max 0.9926
_diffrn_measurement_details
;
#__ type_ start__ end____ width___ exp.time_
  1 omega -116.00  -11.00   1.0000    1.0000
omega____ theta____ kappa____ phi______ frames
    -      -42.5607  -77.0000   90.0000 105

#__ type_ start__ end____ width___ exp.time_
  2 omega -115.00  -20.00   1.0000    1.0000
omega____ theta____ kappa____ phi______ frames
    -      -42.5607  -38.0000 -180.0000 95

#__ type_ start__ end____ width___ exp.time_
  3 omega -113.00  -16.00   1.0000    1.0000
omega____ theta____ kappa____ phi______ frames
    -      -42.5607  -57.0000  120.0000 97

#__ type_ start__ end____ width___ exp.time_
  4 omega -116.00  -11.00   1.0000    1.0000
omega____ theta____ kappa____ phi______ frames
    -      -42.5607  -77.0000 -150.0000 105

#__ type_ start__ end____ width___ exp.time_
  5 omega  -69.00   28.00   1.0000    1.0000
omega____ theta____ kappa____ phi______ frames
    -      -42.5607   57.0000 -150.0000 97

#__ type_ start__ end____ width___ exp.time_
  6 omega  -50.00   30.00   1.0000    1.0000
omega____ theta____ kappa____ phi______ frames
    -      -42.5607   38.0000  -90.0000 80

#__ type_ start__ end____ width___ exp.time_
  7 omega -116.00  -11.00   1.0000    1.0000
omega____ theta____ kappa____ phi______ frames
    -      -42.5607  -77.0000  -60.0000 105

#__ type_ start__ end____ width___ exp.time_
  8 omega -116.00  -11.00   1.0000    1.0000
omega____ theta____ kappa____ phi______ frames
    -      -42.5607  -77.0000    0.0000 105

#__ type_ start__ end____ width___ exp.time_
  9 omega  -50.00   30.00   1.0000    1.0000
omega____ theta____ kappa____ phi______ frames
    -      -42.5607   38.0000   90.0000 80

#__ type_ start__ end____ width___ exp.time_
 10 omega  -50.00   30.00   1.0000    1.0000
omega____ theta____ kappa____ phi______ frames
    -      -42.5607   38.0000    0.0000 80

#__ type_ start__ end____ width___ exp.time_
 11 omega   23.00   98.00   1.0000    1.0000
omega____ theta____ kappa____ phi______ frames
    -       42.5607 -125.0000   60.0000 75

#__ type_ start__ end____ width___ exp.time_
 12 omega   75.00  178.00   1.0000    1.0000
omega____ theta____ kappa____ phi______ frames
    -      106.6257   77.0000   60.0000 103

#__ type_ start__ end____ width___ exp.time_
 13 omega   75.00  178.00   1.0000    1.0000
omega____ theta____ kappa____ phi______ frames
    -      106.6257   77.0000   90.0000 103

#__ type_ start__ end____ width___ exp.time_
 14 omega   79.00  177.00   1.0000    1.0000
omega____ theta____ kappa____ phi______ frames
    -      106.6257   61.0000   60.0000 98

#__ type_ start__ end____ width___ exp.time_
 15 omega   75.00  178.00   1.0000    1.0000
omega____ theta____ kappa____ phi______ frames
    -      106.6257   77.0000    0.0000 103

#__ type_ start__ end____ width___ exp.time_
 16 omega   75.00  178.00   1.0000    1.0000
omega____ theta____ kappa____ phi______ frames
    -      106.6257   77.0000 -120.0000 103

#__ type_ start__ end____ width___ exp.time_
 17 omega   35.00   98.00   1.0000    1.0000
omega____ theta____ kappa____ phi______ frames
    -      106.6257  -45.0000  -30.0000 63

#__ type_ start__ end____ width___ exp.time_
 18 omega   35.00  122.00   1.0000    1.0000
omega____ theta____ kappa____ phi______ frames
    -      106.6257 -125.0000 -180.0000 87

#__ type_ start__ end____ width___ exp.time_
 19 omega   75.00  178.00   1.0000    1.0000
omega____ theta____ kappa____ phi______ frames
    -      106.6257   77.0000   30.0000 103

#__ type_ start__ end____ width___ exp.time_
 20 omega   33.00  138.00   1.0000    1.0000
omega____ theta____ kappa____ phi______ frames
    -      106.6257  -77.0000 -180.0000 105

#__ type_ start__ end____ width___ exp.time_
 21 omega   79.00  177.00   1.0000    1.0000
omega____ theta____ kappa____ phi______ frames
    -      106.6257   61.0000  -90.0000 98

#__ type_ start__ end____ width___ exp.time_
 22 omega   75.00  178.00   1.0000    1.0000
omega____ theta____ kappa____ phi______ frames
    -      106.6257   77.0000  150.0000 103

#__ type_ start__ end____ width___ exp.time_
 23 omega   75.00  178.00   1.0000    1.0000
omega____ theta____ kappa____ phi______ frames
    -      106.6257   77.0000  -60.0000 103

#__ type_ start__ end____ width___ exp.time_
 24 omega   79.00  177.00   1.0000    1.0000
omega____ theta____ kappa____ phi______ frames
    -      106.6257   61.0000 -120.0000 98

#__ type_ start__ end____ width___ exp.time_
 25 omega   35.00  122.00   1.0000    1.0000
omega____ theta____ kappa____ phi______ frames
    -      106.6257 -125.0000  120.0000 87

#__ type_ start__ end____ width___ exp.time_
 26 omega   79.00  177.00   1.0000    1.0000
omega____ theta____ kappa____ phi______ frames
    -      106.6257   61.0000 -180.0000 98

#__ type_ start__ end____ width___ exp.time_
 27 omega   75.00  178.00   1.0000    1.0000
omega____ theta____ kappa____ phi______ frames
    -      106.6257   77.0000 -180.0000 103

#__ type_ start__ end____ width___ exp.time_
 28 omega   75.00  178.00   1.0000    1.0000
omega____ theta____ kappa____ phi______ frames
    -      106.6257   77.0000  -30.0000 103

#__ type_ start__ end____ width___ exp.time_
 29 omega   25.00  109.00   1.0000    1.0000
omega____ theta____ kappa____ phi______ frames
    -      106.6257  -94.0000  -30.0000 84

#__ type_ start__ end____ width___ exp.time_
 30 omega   75.00  178.00   1.0000    1.0000
omega____ theta____ kappa____ phi______ frames
    -      106.6257   77.0000  120.0000 103

#__ type_ start__ end____ width___ exp.time_
 31 omega   79.00  177.00   1.0000    1.0000
omega____ theta____ kappa____ phi______ frames
    -      106.6257   61.0000   30.0000 98

#__ type_ start__ end____ width___ exp.time_
 32 omega   79.00  177.00   1.0000    1.0000
omega____ theta____ kappa____ phi______ frames
    -      106.6257   61.0000  -60.0000 98

#__ type_ start__ end____ width___ exp.time_
 33 omega   79.00  177.00   1.0000    1.0000
omega____ theta____ kappa____ phi______ frames
    -      106.6257   61.0000  -30.0000 98

#__ type_ start__ end____ width___ exp.time_
 34 omega   79.00  177.00   1.0000    1.0000
omega____ theta____ kappa____ phi______ frames
    -      106.6257   61.0000 -150.0000 98

#__ type_ start__ end____ width___ exp.time_
 35 omega   75.00  178.00   1.0000    1.0000
omega____ theta____ kappa____ phi______ frames
    -      106.6257   77.0000  -90.0000 103

#__ type_ start__ end____ width___ exp.time_
 36 omega   75.00  178.00   1.0000    1.0000
omega____ theta____ kappa____ phi______ frames
    -      106.6257   77.0000 -150.0000 103

#__ type_ start__ end____ width___ exp.time_
 37 omega   79.00  177.00   1.0000    1.0000
omega____ theta____ kappa____ phi______ frames
    -      106.6257   61.0000    0.0000 98

#__ type_ start__ end____ width___ exp.time_
 38 omega   79.00  177.00   1.0000    1.0000
omega____ theta____ kappa____ phi______ frames
    -      106.6257   61.0000   90.0000 98

#__ type_ start__ end____ width___ exp.time_
 39 omega   78.00  177.00   1.0000    1.0000
omega____ theta____ kappa____ phi______ frames
    -      106.6257   66.0000  117.4026 99

#__ type_ start__ end____ width___ exp.time_
 40 omega -116.00  -11.00   1.0000    1.0000
omega____ theta____ kappa____ phi______ frames
    -      -42.5607  -77.0000  120.0000 105

#__ type_ start__ end____ width___ exp.time_
 41 omega -113.00  -16.00   1.0000    1.0000
omega____ theta____ kappa____ phi______ frames
    -      -42.5607  -57.0000    0.0000 97

#__ type_ start__ end____ width___ exp.time_
 42 omega   20.00  115.00   1.0000    1.0000
omega____ theta____ kappa____ phi______ frames
    -       42.5607   38.0000  -60.0000 95

#__ type_ start__ end____ width___ exp.time_
 43 omega  -44.00  129.00   1.0000    1.0000
omega____ theta____ kappa____ phi______ frames
    -       42.5607    0.0000 -150.0000 173

#__ type_ start__ end____ width___ exp.time_
 44 omega  -44.00  129.00   1.0000    1.0000
omega____ theta____ kappa____ phi______ frames
    -       42.5607    0.0000 -120.0000 173

#__ type_ start__ end____ width___ exp.time_
 45 omega  -44.00  129.00   1.0000    1.0000
omega____ theta____ kappa____ phi______ frames
    -       42.5607    0.0000  -90.0000 173

#__ type_ start__ end____ width___ exp.time_
 46 omega  -44.00  129.00   1.0000    1.0000
omega____ theta____ kappa____ phi______ frames
    -       42.5607    0.0000  -30.0000 173

#__ type_ start__ end____ width___ exp.time_
 47 omega  -44.00  129.00   1.0000    1.0000
omega____ theta____ kappa____ phi______ frames
    -       42.5607    0.0000  -60.0000 173

#__ type_ start__ end____ width___ exp.time_
 48 omega  -44.00  129.00   1.0000    1.0000
omega____ theta____ kappa____ phi______ frames
    -       42.5607    0.0000    0.0000 173

#__ type_ start__ end____ width___ exp.time_
 49 omega  -44.00  129.00   1.0000    1.0000
omega____ theta____ kappa____ phi______ frames
    -       42.5607    0.0000   30.0000 173

#__ type_ start__ end____ width___ exp.time_
 50 omega  -44.00  129.00   1.0000    1.0000
omega____ theta____ kappa____ phi______ frames
    -       42.5607    0.0000 -180.0000 173

#__ type_ start__ end____ width___ exp.time_
 51 omega   79.00  177.00   1.0000    1.0000
omega____ theta____ kappa____ phi______ frames
    -      106.6257   60.0000 -140.7765 98

#__ type_ start__ end____ width___ exp.time_
 52 omega   79.00  177.00   1.0000    1.0000
omega____ theta____ kappa____ phi______ frames
    -      106.6257   61.0000  150.0000 98
;
_diffrn_measurement_device        'four-circle diffractometer'
_diffrn_measurement_device_type   'SuperNova, Dual, Cu at zero, Atlas'
_diffrn_measurement_method        '\w scans'
_diffrn_orient_matrix_UB_11       -0.0820576000
_diffrn_orient_matrix_UB_12       -0.0840094000
_diffrn_orient_matrix_UB_13       -0.1236787000
_diffrn_orient_matrix_UB_21       -0.1661544000
_diffrn_orient_matrix_UB_22       0.0313949000
_diffrn_orient_matrix_UB_23       0.0437153000
_diffrn_orient_matrix_UB_31       -0.0151190000
_diffrn_orient_matrix_UB_32       0.1107294000
_diffrn_orient_matrix_UB_33       -0.1061400000
_diffrn_radiation_monochromator   mirror
_diffrn_radiation_probe           x-ray
_diffrn_radiation_type            'Cu K\a'
_diffrn_radiation_wavelength      1.54184
_diffrn_source                    'sealed X-ray tube'
_diffrn_source_type               'SuperNova (Cu) X-ray Source'
_reflns_Friedel_coverage          0.883
_reflns_Friedel_fraction_full     0.994
_reflns_Friedel_fraction_max      0.986
_reflns_number_gt                 3352
_reflns_number_total              3356
_reflns_odcompleteness_completeness 99.94
_reflns_odcompleteness_iscentric  1
_reflns_odcompleteness_theta      66.97
_reflns_special_details
;
 Reflections were merged by SHELXL according to the crystal
 class for the calculation of statistics and refinement.
 
 _reflns_Friedel_fraction is defined as the number of unique
 Friedel pairs measured divided by the number that would be
 possible theoretically, ignoring centric projections and
 systematic absences.
;
_reflns_threshold_expression      'I > 2\s(I)'
_computing_cell_refinement
;
CrysAlisPro, Agilent Technologies,
Version 1.171.37.35 (release 13-08-2014 CrysAlis171 .NET)
(compiled Aug 13 2014,18:06:01)
;
_computing_data_collection
;
CrysAlisPro, Agilent Technologies,
Version 1.171.37.35 (release 13-08-2014 CrysAlis171 .NET)
(compiled Aug 13 2014,18:06:01)
;
_computing_data_reduction
;
CrysAlisPro, Agilent Technologies,
Version 1.171.37.35 (release 13-08-2014 CrysAlis171 .NET)
(compiled Aug 13 2014,18:06:01)
;
_computing_molecular_graphics     'Olex2 (Dolomanov et al., 2009)'
_computing_publication_material   'Olex2 (Dolomanov et al., 2009)'
_computing_structure_refinement   'ShelXL (Sheldrick, 2015)'
_computing_structure_solution     'ShelXS (Sheldrick, 2008)'
_refine_diff_density_max          0.404
_refine_diff_density_min          -0.339
_refine_diff_density_rms          0.051
_refine_ls_abs_structure_details
;
 Flack x determined using 1565 quotients [(I+)-(I-)]/[(I+)+(I-)]
 (Parsons, Flack and Wagner, Acta Cryst. B69 (2013) 249-259).
;
_refine_ls_abs_structure_Flack    -0.018(3)
_refine_ls_extinction_coef        .
_refine_ls_extinction_method      none
_refine_ls_goodness_of_fit_ref    1.090
_refine_ls_hydrogen_treatment     constr
_refine_ls_matrix_type            full
_refine_ls_number_parameters      200
_refine_ls_number_reflns          3356
_refine_ls_number_restraints      1
_refine_ls_R_factor_all           0.0145
_refine_ls_R_factor_gt            0.0145
_refine_ls_restrained_S_all       1.090
_refine_ls_shift/su_max           0.003
_refine_ls_shift/su_mean          0.000
_refine_ls_structure_factor_coef  Fsqd
_refine_ls_weighting_details
'w=1/[\s^2^(Fo^2^)+(0.0212P)^2^+0.4362P] where P=(Fo^2^+2Fc^2^)/3'
_refine_ls_weighting_scheme       calc
_refine_ls_wR_factor_gt           0.0384
_refine_ls_wR_factor_ref          0.0384
_refine_special_details           ?
_olex2_refinement_description
;
1. Fixed Uiso
 At 1.2 times of:
  All C(H) groups, All C(H,H) groups
 At 1.5 times of:
  All C(H,H,H) groups
2.a Secondary CH2 refined with riding coordinates:
 C9(H9A,H9B), C17(H17A,H17B)
2.b Aromatic/amide H refined with riding coordinates:
 C4(H4), C5(H5), C6(H6), C7(H7), C11(H11), C12(H12), C13(H13), C14(H14),
 C15(H15)
2.c Idealised Me refined as rotating group:
 C16(H16A,H16B,H16C)
;
_atom_sites_solution_hydrogens    geom
_atom_sites_solution_primary      heavy
_atom_sites_solution_secondary    ?
loop_
  _atom_site_label
  _atom_site_type_symbol
  _atom_site_fract_x
  _atom_site_fract_y
  _atom_site_fract_z
  _atom_site_U_iso_or_equiv
  _atom_site_adp_type
  _atom_site_occupancy
  _atom_site_site_symmetry_order
  _atom_site_calc_flag
  _atom_site_refinement_flags_posn
  _atom_site_refinement_flags_adp
  _atom_site_refinement_flags_occupancy
  _atom_site_disorder_assembly
  _atom_site_disorder_group
 C1 C 0.8286(3) 0.5578(3) 0.8527(3) 0.0151(5) Uani 1 1 d . . . . .
 C2 C 0.8884(3) 0.4568(3) 0.9653(3) 0.0149(5) Uani 1 1 d . . . . .
 C3 C 0.7489(3) 0.3670(3) 0.9466(3) 0.0150(5) Uani 1 1 d . . . . .
 C4 C 0.7281(3) 0.2550(4) 1.0142(3) 0.0181(6) Uani 1 1 d . . . . .
 H4 H 0.8100 0.2211 1.0812 0.022 Uiso 1 1 calc R . . . .
 C5 C 0.5799(4) 0.1942(3) 0.9785(3) 0.0223(6) Uani 1 1 d . . . . .
 H5 H 0.5632 0.1185 1.0220 0.027 Uiso 1 1 calc R . . . .
 C6 C 0.4578(3) 0.2455(5) 0.8790(3) 0.0239(5) Uani 1 1 d . . . . .
 H6 H 0.3601 0.2037 0.8577 0.029 Uiso 1 1 calc R . . . .
 C7 C 0.4777(4) 0.3579(3) 0.8103(3) 0.0199(6) Uani 1 1 d . . . . .
 H7 H 0.3959 0.3922 0.7435 0.024 Uiso 1 1 calc R . . . .
 C8 C 0.6254(3) 0.4163(3) 0.8463(3) 0.0154(5) Uani 1 1 d . . . . .
 C9 C 0.5767(4) 0.6042(3) 0.6823(3) 0.0180(6) Uani 1 1 d . . . . .
 H9A H 0.6325 0.6812 0.6699 0.022 Uiso 1 1 calc R . . . .
 H9B H 0.4763 0.6241 0.7179 0.022 Uiso 1 1 calc R . . . .
 C10 C 0.5386(3) 0.5410(3) 0.5346(3) 0.0170(6) Uani 1 1 d . . . . .
 C11 C 0.6470(4) 0.4603(3) 0.4833(4) 0.0200(6) Uani 1 1 d . . . . .
 H11 H 0.7446 0.4424 0.5411 0.024 Uiso 1 1 calc R . . . .
 C12 C 0.6099(4) 0.4063(3) 0.3459(3) 0.0226(6) Uani 1 1 d . . . . .
 H12 H 0.6828 0.3523 0.3122 0.027 Uiso 1 1 calc R . . . .
 C13 C 0.4650(4) 0.4323(3) 0.2588(4) 0.0241(7) Uani 1 1 d . . . . .
 H13 H 0.4407 0.3963 0.1668 0.029 Uiso 1 1 calc R . . . .
 C14 C 0.3570(4) 0.5122(4) 0.3095(4) 0.0289(7) Uani 1 1 d . . . . .
 H14 H 0.2595 0.5300 0.2515 0.035 Uiso 1 1 calc R . . . .
 C15 C 0.3936(4) 0.5662(3) 0.4472(4) 0.0239(7) Uani 1 1 d . . . . .
 H15 H 0.3200 0.6197 0.4808 0.029 Uiso 1 1 calc R . . . .
 C16 C 0.9161(4) 0.5151(3) 1.1188(3) 0.0188(6) Uani 1 1 d . . . . .
 H16A H 0.8149 0.5426 1.1446 0.028 Uiso 1 1 calc GR . . . .
 H16B H 0.9880 0.5844 1.1191 0.028 Uiso 1 1 calc GR . . . .
 H16C H 0.9628 0.4548 1.1887 0.028 Uiso 1 1 calc GR . . . .
 C17 C 1.0495(3) 0.4022(3) 0.9314(3) 0.0180(6) Uani 1 1 d . . . . .
 H17A H 1.1314 0.4662 0.9454 0.022 Uiso 1 1 calc R . . . .
 H17B H 1.0827 0.3367 1.0011 0.022 Uiso 1 1 calc R . . . .
 C18 C 1.0422(4) 0.3524(3) 0.7831(3) 0.0195(6) Uani 1 1 d . . . . .
 C19 C 1.0399(4) 0.3121(3) 0.6623(3) 0.0212(6) Uani 1 1 d . . . . .
 I1 I 1.05302(2) 0.24315(2) 0.46269(2) 0.02209(6) Uani 1 1 d . . . . .
 N1 N 0.6753(3) 0.5295(2) 0.7914(3) 0.0156(5) Uani 1 1 d . . . . .
 O1 O 0.9056(3) 0.6490(2) 0.8238(2) 0.0204(4) Uani 1 1 d . . . . .

loop_
  _atom_site_aniso_label
  _atom_site_aniso_U_11
  _atom_site_aniso_U_22
  _atom_site_aniso_U_33
  _atom_site_aniso_U_23
  _atom_site_aniso_U_13
  _atom_site_aniso_U_12
 C1 0.0163(13) 0.0161(14) 0.0127(12) -0.0015(11) 0.0012(10) 0.0013(11)
 C2 0.0148(12) 0.0153(13) 0.0144(13) 0.0001(11) 0.0014(10) 0.0002(10)
 C3 0.0152(13) 0.0161(13) 0.0143(13) -0.0017(11) 0.0039(10) 0.0001(11)
 C4 0.0224(11) 0.0174(16) 0.0151(11) 0.0019(14) 0.0044(9) 0.0030(15)
 C5 0.0300(15) 0.0186(14) 0.0196(15) 0.0008(11) 0.0079(12) -0.0040(12)
 C6 0.0203(12) 0.0260(14) 0.0257(12) -0.005(2) 0.0049(10) -0.005(2)
 C7 0.0157(14) 0.0238(16) 0.0197(14) -0.0009(12) 0.0009(11) -0.0002(11)
 C8 0.0167(13) 0.0160(14) 0.0139(13) -0.0012(11) 0.0029(10) 0.0002(11)
 C9 0.0174(13) 0.0202(15) 0.0156(13) 0.0010(12) -0.0003(10) 0.0047(11)
 C10 0.0171(13) 0.0174(14) 0.0163(14) 0.0024(11) 0.0021(11) -0.0013(11)
 C11 0.0195(14) 0.0199(15) 0.0197(15) -0.0003(12) -0.0005(11) 0.0017(12)
 C12 0.0283(16) 0.0184(15) 0.0213(15) -0.0009(12) 0.0045(13) -0.0012(12)
 C13 0.0319(16) 0.0236(17) 0.0156(14) -0.0006(12) -0.0008(12) -0.0079(13)
 C14 0.0223(15) 0.040(2) 0.0216(16) 0.0035(15) -0.0064(13) -0.0004(14)
 C15 0.0183(15) 0.0304(18) 0.0222(16) 0.0025(14) 0.0009(12) 0.0034(13)
 C16 0.0196(14) 0.0207(15) 0.0148(14) -0.0016(12) -0.0016(11) 0.0020(12)
 C17 0.0132(13) 0.0211(16) 0.0195(14) 0.0013(12) 0.0013(11) 0.0022(11)
 C18 0.0151(13) 0.0208(15) 0.0235(15) 0.0034(12) 0.0052(11) 0.0042(11)
 C19 0.0180(14) 0.0249(17) 0.0211(15) 0.0025(13) 0.0037(11) 0.0042(12)
 I1 0.02324(9) 0.02439(10) 0.01901(9) -0.00165(11) 0.00426(6) 0.00481(11)
 N1 0.0158(11) 0.0152(12) 0.0152(11) 0.0009(9) 0.0003(9) 0.0001(9)
 O1 0.0223(10) 0.0187(10) 0.0195(10) 0.0028(8) 0.0003(8) -0.0053(8)

_geom_special_details
;
 All esds (except the esd in the dihedral angle between two l.s. planes)
 are estimated using the full covariance matrix.  The cell esds are taken
 into account individually in the estimation of esds in distances, angles
 and torsion angles; correlations between esds in cell parameters are only
 used when they are defined by crystal symmetry.  An approximate (isotropic)
 treatment of cell esds is used for estimating esds involving l.s. planes.
;
loop_
  _geom_bond_atom_site_label_1
  _geom_bond_atom_site_label_2
  _geom_bond_distance
  _geom_bond_site_symmetry_2
  _geom_bond_publ_flag
 C1 C2 1.540(4) . ?
 C1 N1 1.361(4) . ?
 C1 O1 1.228(4) . ?
 C2 C3 1.510(4) . ?
 C2 C16 1.538(4) . ?
 C2 C17 1.545(4) . ?
 C3 C4 1.384(5) . ?
 C3 C8 1.392(4) . ?
 C4 H4 0.9300 . ?
 C4 C5 1.401(5) . ?
 C5 H5 0.9300 . ?
 C5 C6 1.388(5) . ?
 C6 H6 0.9300 . ?
 C6 C7 1.391(6) . ?
 C7 H7 0.9300 . ?
 C7 C8 1.386(4) . ?
 C8 N1 1.411(4) . ?
 C9 H9A 0.9700 . ?
 C9 H9B 0.9700 . ?
 C9 C10 1.516(4) . ?
 C9 N1 1.452(4) . ?
 C10 C11 1.390(4) . ?
 C10 C15 1.385(4) . ?
 C11 H11 0.9300 . ?
 C11 C12 1.390(4) . ?
 C12 H12 0.9300 . ?
 C12 C13 1.384(5) . ?
 C13 H13 0.9300 . ?
 C13 C14 1.380(5) . ?
 C14 H14 0.9300 . ?
 C14 C15 1.391(5) . ?
 C15 H15 0.9300 . ?
 C16 H16A 0.9600 . ?
 C16 H16B 0.9600 . ?
 C16 H16C 0.9600 . ?
 C17 H17A 0.9700 . ?
 C17 H17B 0.9700 . ?
 C17 C18 1.463(4) . ?
 C18 C19 1.194(5) . ?
 C19 I1 2.005(3) . ?

loop_
  _geom_angle_atom_site_label_1
  _geom_angle_atom_site_label_2
  _geom_angle_atom_site_label_3
  _geom_angle
  _geom_angle_site_symmetry_1
  _geom_angle_site_symmetry_3
  _geom_angle_publ_flag
 N1 C1 C2 108.5(2) . . ?
 O1 C1 C2 125.8(3) . . ?
 O1 C1 N1 125.7(3) . . ?
 C1 C2 C17 110.1(2) . . ?
 C3 C2 C1 102.0(2) . . ?
 C3 C2 C16 112.4(2) . . ?
 C3 C2 C17 114.5(2) . . ?
 C16 C2 C1 108.8(2) . . ?
 C16 C2 C17 108.8(2) . . ?
 C4 C3 C2 131.0(3) . . ?
 C4 C3 C8 120.3(3) . . ?
 C8 C3 C2 108.6(3) . . ?
 C3 C4 H4 121.0 . . ?
 C3 C4 C5 118.0(3) . . ?
 C5 C4 H4 121.0 . . ?
 C4 C5 H5 119.6 . . ?
 C6 C5 C4 120.8(4) . . ?
 C6 C5 H5 119.6 . . ?
 C5 C6 H6 119.2 . . ?
 C5 C6 C7 121.7(3) . . ?
 C7 C6 H6 119.2 . . ?
 C6 C7 H7 121.6 . . ?
 C8 C7 C6 116.7(3) . . ?
 C8 C7 H7 121.6 . . ?
 C3 C8 N1 109.9(2) . . ?
 C7 C8 C3 122.5(3) . . ?
 C7 C8 N1 127.5(3) . . ?
 H9A C9 H9B 107.7 . . ?
 C10 C9 H9A 108.9 . . ?
 C10 C9 H9B 108.9 . . ?
 N1 C9 H9A 108.9 . . ?
 N1 C9 H9B 108.9 . . ?
 N1 C9 C10 113.5(3) . . ?
 C11 C10 C9 121.7(3) . . ?
 C15 C10 C9 119.2(3) . . ?
 C15 C10 C11 119.1(3) . . ?
 C10 C11 H11 119.9 . . ?
 C12 C11 C10 120.2(3) . . ?
 C12 C11 H11 119.9 . . ?
 C11 C12 H12 119.8 . . ?
 C13 C12 C11 120.5(3) . . ?
 C13 C12 H12 119.8 . . ?
 C12 C13 H13 120.3 . . ?
 C14 C13 C12 119.5(3) . . ?
 C14 C13 H13 120.3 . . ?
 C13 C14 H14 119.9 . . ?
 C13 C14 C15 120.2(3) . . ?
 C15 C14 H14 119.9 . . ?
 C10 C15 C14 120.6(3) . . ?
 C10 C15 H15 119.7 . . ?
 C14 C15 H15 119.7 . . ?
 C2 C16 H16A 109.5 . . ?
 C2 C16 H16B 109.5 . . ?
 C2 C16 H16C 109.5 . . ?
 H16A C16 H16B 109.5 . . ?
 H16A C16 H16C 109.5 . . ?
 H16B C16 H16C 109.5 . . ?
 C2 C17 H17A 108.7 . . ?
 C2 C17 H17B 108.7 . . ?
 H17A C17 H17B 107.6 . . ?
 C18 C17 C2 114.2(2) . . ?
 C18 C17 H17A 108.7 . . ?
 C18 C17 H17B 108.7 . . ?
 C19 C18 C17 178.6(3) . . ?
 C18 C19 I1 175.9(3) . . ?
 C1 N1 C8 110.9(2) . . ?
 C1 N1 C9 124.9(3) . . ?
 C8 N1 C9 124.2(2) . . ?

loop_
  _geom_torsion_atom_site_label_1
  _geom_torsion_atom_site_label_2
  _geom_torsion_atom_site_label_3
  _geom_torsion_atom_site_label_4
  _geom_torsion
  _geom_torsion_site_symmetry_1
  _geom_torsion_site_symmetry_2
  _geom_torsion_site_symmetry_3
  _geom_torsion_site_symmetry_4
  _geom_torsion_publ_flag
 C1 C2 C3 C4 178.6(3) . . . . ?
 C1 C2 C3 C8 -4.0(3) . . . . ?
 C1 C2 C17 C18 -56.2(3) . . . . ?
 C2 C1 N1 C8 -2.3(3) . . . . ?
 C2 C1 N1 C9 178.7(3) . . . . ?
 C2 C3 C4 C5 177.0(3) . . . . ?
 C2 C3 C8 C7 -177.2(3) . . . . ?
 C2 C3 C8 N1 2.9(3) . . . . ?
 C3 C2 C17 C18 58.0(4) . . . . ?
 C3 C4 C5 C6 -0.4(5) . . . . ?
 C3 C8 N1 C1 -0.3(3) . . . . ?
 C3 C8 N1 C9 178.7(3) . . . . ?
 C4 C3 C8 C7 0.6(4) . . . . ?
 C4 C3 C8 N1 -179.4(3) . . . . ?
 C4 C5 C6 C7 0.5(5) . . . . ?
 C5 C6 C7 C8 -0.2(5) . . . . ?
 C6 C7 C8 C3 -0.4(5) . . . . ?
 C6 C7 C8 N1 179.5(3) . . . . ?
 C7 C8 N1 C1 179.8(3) . . . . ?
 C7 C8 N1 C9 -1.2(5) . . . . ?
 C8 C3 C4 C5 -0.2(4) . . . . ?
 C9 C10 C11 C12 -178.5(3) . . . . ?
 C9 C10 C15 C14 178.3(3) . . . . ?
 C10 C9 N1 C1 114.4(3) . . . . ?
 C10 C9 N1 C8 -64.4(4) . . . . ?
 C10 C11 C12 C13 0.1(5) . . . . ?
 C11 C10 C15 C14 -0.4(5) . . . . ?
 C11 C12 C13 C14 -0.2(5) . . . . ?
 C12 C13 C14 C15 0.0(5) . . . . ?
 C13 C14 C15 C10 0.3(5) . . . . ?
 C15 C10 C11 C12 0.3(5) . . . . ?
 C16 C2 C3 C4 -65.0(4) . . . . ?
 C16 C2 C3 C8 112.4(3) . . . . ?
 C16 C2 C17 C18 -175.4(3) . . . . ?
 C17 C2 C3 C4 59.7(4) . . . . ?
 C17 C2 C3 C8 -122.8(3) . . . . ?
 N1 C1 C2 C3 3.8(3) . . . . ?
 N1 C1 C2 C16 -115.1(3) . . . . ?
 N1 C1 C2 C17 125.7(3) . . . . ?
 N1 C9 C10 C11 -32.8(4) . . . . ?
 N1 C9 C10 C15 148.5(3) . . . . ?
 O1 C1 C2 C3 -176.8(3) . . . . ?
 O1 C1 C2 C16 64.3(4) . . . . ?
 O1 C1 C2 C17 -54.9(4) . . . . ?
 O1 C1 N1 C8 178.2(3) . . . . ?
 O1 C1 N1 C9 -0.7(5) . . . . ?

_shelx_res_file
;
TITL WS09A1 in P21 #4
REM reset to P21 #4
CELL 1.54184 8.37264 10.809335 9.226085 90 98.2372 90
ZERR 2 0.00005 0.000085 0.000066 0 0.0006 0
LATT -1
SYMM -X,0.5+Y,-Z
SFAC C H N O I
UNIT 38 32 2 2 2

L.S. 20
PLAN  5
BOND
MORE -1
BOND $H
CONF
fmap 2
acta
REM <olex2.extras>
REM <HklSrc "%.\\WS09A1_Gaussian.hkl">
REM </olex2.extras>

WGHT    0.021200    0.436200
FVAR       8.09162
C1    1    0.828614    0.557775    0.852667    11.00000    0.01634    0.01609 =
         0.01265   -0.00153    0.00121    0.00131
C2    1    0.888422    0.456841    0.965263    11.00000    0.01476    0.01532 =
         0.01444    0.00012    0.00142    0.00017
C3    1    0.748931    0.366971    0.946641    11.00000    0.01525    0.01612 =
         0.01427   -0.00171    0.00387    0.00005
C4    1    0.728144    0.254984    1.014190    11.00000    0.02240    0.01742 =
         0.01512    0.00192    0.00443    0.00297
AFIX  43
H4    2    0.810032    0.221126    1.081212    11.00000   -1.20000
AFIX   0
C5    1    0.579917    0.194171    0.978499    11.00000    0.02999    0.01862 =
         0.01957    0.00077    0.00789   -0.00398
AFIX  43
H5    2    0.563168    0.118541    1.021963    11.00000   -1.20000
AFIX   0
C6    1    0.457767    0.245522    0.878999    11.00000    0.02034    0.02599 =
         0.02570   -0.00520    0.00493   -0.00512
AFIX  43
H6    2    0.360136    0.203720    0.857734    11.00000   -1.20000
AFIX   0
C7    1    0.477674    0.357911    0.810287    11.00000    0.01575    0.02380 =
         0.01970   -0.00086    0.00093   -0.00020
AFIX  43
H7    2    0.395890    0.392157    0.743479    11.00000   -1.20000
AFIX   0
C8    1    0.625357    0.416301    0.846301    11.00000    0.01670    0.01599 =
         0.01385   -0.00119    0.00291    0.00024
C9    1    0.576716    0.604153    0.682279    11.00000    0.01738    0.02021 =
         0.01558    0.00102   -0.00032    0.00472
AFIX  23
H9A   2    0.632527    0.681231    0.669890    11.00000   -1.20000
H9B   2    0.476266    0.624139    0.717862    11.00000   -1.20000
AFIX   0
C10   1    0.538630    0.541031    0.534588    11.00000    0.01714    0.01739 =
         0.01626    0.00243    0.00212   -0.00130
C11   1    0.647014    0.460294    0.483301    11.00000    0.01951    0.01989 =
         0.01971   -0.00035   -0.00048    0.00165
AFIX  43
H11   2    0.744631    0.442354    0.541077    11.00000   -1.20000
AFIX   0
C12   1    0.609853    0.406311    0.345886    11.00000    0.02831    0.01837 =
         0.02133   -0.00089    0.00455   -0.00116
AFIX  43
H12   2    0.682818    0.352308    0.312207    11.00000   -1.20000
AFIX   0
C13   1    0.465036    0.432343    0.258794    11.00000    0.03191    0.02357 =
         0.01556   -0.00060   -0.00076   -0.00790
AFIX  43
H13   2    0.440706    0.396258    0.166771    11.00000   -1.20000
AFIX   0
C14   1    0.357041    0.512236    0.309536    11.00000    0.02227    0.03988 =
         0.02165    0.00349   -0.00640   -0.00042
AFIX  43
H14   2    0.259517    0.530048    0.251542    11.00000   -1.20000
AFIX   0
C15   1    0.393582    0.566242    0.447203    11.00000    0.01829    0.03043 =
         0.02225    0.00248    0.00087    0.00340
AFIX  43
H15   2    0.319985    0.619722    0.480827    11.00000   -1.20000
AFIX   0
C16   1    0.916123    0.515124    1.118834    11.00000    0.01963    0.02073 =
         0.01478   -0.00159   -0.00162    0.00202
AFIX 137
H16A  2    0.814862    0.542623    1.144629    11.00000   -1.50000
H16B  2    0.987964    0.584365    1.119076    11.00000   -1.50000
H16C  2    0.962837    0.454775    1.188684    11.00000   -1.50000
AFIX   0
C17   1    1.049500    0.402172    0.931409    11.00000    0.01316    0.02106 =
         0.01953    0.00127    0.00130    0.00224
AFIX  23
H17A  2    1.131392    0.466231    0.945424    11.00000   -1.20000
H17B  2    1.082702    0.336654    1.001089    11.00000   -1.20000
AFIX   0
C18   1    1.042242    0.352422    0.783135    11.00000    0.01509    0.02079 =
         0.02345    0.00339    0.00524    0.00420
C19   1    1.039868    0.312127    0.662341    11.00000    0.01796    0.02491 =
         0.02109    0.00250    0.00368    0.00423
I1    5    1.053017    0.243150    0.462692    11.00000    0.02324    0.02439 =
         0.01901   -0.00165    0.00426    0.00481
N1    3    0.675302    0.529509    0.791407    11.00000    0.01584    0.01518 =
         0.01525    0.00086    0.00035    0.00011
O1    4    0.905620    0.649031    0.823773    11.00000    0.02226    0.01867 =
         0.01948    0.00278    0.00032   -0.00526
HKLF 4

REM  WS09A1 in P21 #4
REM R1 =  0.0145 for    3352 Fo > 4sig(Fo)  and  0.0145 for all    3356 data
REM    200 parameters refined using      1 restraints

END

WGHT      0.0212      0.4362

REM Highest difference peak  0.404,  deepest hole -0.339,  1-sigma level  0.051
Q1    1   1.1674  0.2380  0.4799  11.00000  0.05    0.40
Q2    1   0.9354  0.2463  0.4410  11.00000  0.05    0.28
Q3    1   0.5027  0.2469  0.9381  11.00000  0.05    0.24
Q4    1   0.5417  0.4050  0.8402  11.00000  0.05    0.23
Q5    1   0.8188  0.4031  0.9610  11.00000  0.05    0.23
;
_shelx_res_checksum               75467
_shelx_hkl_file
;
   0 -13   0 15.9545 114.696  26
   0 -13   0 244.475 120.353  22
   0 -13  -1 948.669 185.925  22
   0 -13  -1 889.483 195.930  26
   0 -13  -2 12615.8 643.485  27
   0 -13  -2 11538.4 618.504  26
   0 -13  -2 11376.1 588.679  22
   0 -13  -3 9589.33 502.342  26
   0 -12  -1 57392.3 1878.04  22
   0 -12  -2 42278.1 1544.30  22
   0 -12  -2 39306.5 1367.14  52
   0 -12  -3 35112.4 1327.71  22
   0 -12  -3 32509.9 1199.07  52
   0 -12  -3 33688.7 1322.98  26
   0 -12  -4 1265.49 257.129  26
   0 -12  -4 1254.23 256.861  22
   0 -12  -4 979.750 195.547  27
   0 -12  -4 1030.31 222.708  52
   0 -12  -5 10109.4 527.641  22
   0 -12  -5 9252.41 481.573  26
   0 -11  -1 10963.8 832.972  52
   0 -11  -2 3908.82 508.159  52
   0 -11  -2 2011.69 389.819  22
   0 -11  -3 33726.5 1518.04  22
   0 -11  -3 33632.4 1469.41  52
   0 -11  -4 35225.0 1458.20  26
   0 -11  -4 36212.9 1462.13  52
   0 -11  -4 36798.6 1508.09  22
   0 -11  -5 55047.8 1701.82  52
   0 -11  -5 56897.6 1758.18  22
   0 -11  -5 53888.5 1665.80  26
   0 -11  -6 27830.0 902.239  26
   0 -11  -6 29995.4 1039.42  52
   0 -11  -6 30122.0 1034.99  22
   0 -10  -1 95700.3 2821.94  52
   0 -10  -2 66376.4 2322.61  52
   0 -10  -3 127348. 3446.40  22
   0 -10  -3 126992. 3164.43  30
   0 -10  -3 125373. 3386.17  52
   0 -10  -4 49005.6 1923.26  22
   0 -10  -4 46083.0 1873.06  52
   0 -10  -4 46960.8 1711.42  30
   0 -10  -5 11166.6 823.225  26
   0 -10  -5 11177.9 845.311  52
   0 -10  -5 10447.9 734.416  30
   0 -10  -5 10268.9 707.463  27
   0 -10  -5 11401.3 849.929  22
   0 -10  -6 2706.06 397.963  52
   0 -10  -6 2353.46 356.659  22
   0 -10  -6 2381.22 322.763  30
   0 -10  -6 2898.69 375.977  26
   0 -10  -7 613.966 185.597  52
   0 -10  -7 1080.79 202.343  22
   0  -9   0 7.31101 264.140  40
   0  -9   0 347.344 229.931   3
   0  -9   1 3832.03 560.488   3
   0  -9   1 3737.76 593.856  40
   0  -9  -1 4033.59 629.947   3
   0  -9  -1 5544.78 709.289  40
   0  -9  -2 42995.4 1955.60   1
   0  -9  -2 40622.0 1926.03  40
   0  -9   2 40291.4 1868.34  40
   0  -9   2 40204.8 1893.76   1
   0  -9   2 38991.6 1722.62   3
   0  -9  -2 43202.9 2033.51   3
   0  -9  -2 39171.6 1628.91  30
   0  -9  -2 38090.4 1714.68  52
   0  -9  -3 54284.1 2123.83  52
   0  -9  -3 55841.2 2017.72  30
   0  -9  -4 98496.0 3006.33  52
   0  -9  -4 97766.1 2982.05  22
   0  -9  -4 103701. 2888.05  30
   0  -9  -5 113129. 3205.67  52
   0  -9  -5 117379. 3240.83  22
   0  -9  -5 112657. 3032.32  30
   0  -9  -5 115964. 2970.63  27
   0  -9  -6 79338.5 2449.13  52
   0  -9  -6 76064.1 2267.94  30
   0  -9  -6 75697.9 2157.62  39
   0  -9  -6 77920.2 2267.50  26
   0  -9  -6 80337.0 2433.72  22
   0  -9  -7 84815.7 2070.34  39
   0  -9  -7 86373.8 2194.13  30
   0  -9  -7 80322.2 1949.87  26
   0  -9  -7 85406.1 2241.88  22
   0  -9  -8 44906.7 1215.79  22
   0  -9  -8 46435.3 1227.47  30
   0  -8   0 151413. 3896.18  40
   0  -8   0 157116. 3897.38   3
   0  -8   1 118621. 3183.01   3
   0  -8  -1 118707. 3343.56  40
   0  -8   1 118622. 3298.54  40
   0  -8  -1 121600. 3388.45   3
   0  -8  -2 146850. 3885.28   3
   0  -8   2 145671. 3688.32  40
   0  -8   2 142160. 3485.87   3
   0  -8  -2 144731. 3765.03  40
   0  -8  -2 145147. 3462.64  30
   0  -8  -3 59256.4 2284.80  46
   0  -8  -3 66755.9 2210.40  30
   0  -8  -3 74238.7 2590.51   3
   0  -8   3 68675.3 2366.01   1
   0  -8  -3 60093.2 2190.21  43
   0  -8  -3 61641.2 2241.98  45
   0  -8  -3 68447.1 2331.28  52
   0  -8   3 65216.5 2256.62  40
   0  -8  -3 61301.4 2273.67  47
   0  -8  -3 70167.5 2315.38   2
   0  -8  -3 63492.8 2252.63  50
   0  -8  -3 69468.5 2377.71  40
   0  -8  -3 65180.3 2273.99  44
   0  -8   4 64187.9 2255.99   1
   0  -8  -4 60481.7 2272.25  44
   0  -8  -4 67391.4 2259.40  30
   0  -8  -4 60123.0 2269.34  50
   0  -8  -4 59146.8 2233.10  43
   0  -8  -4 66483.1 2327.46  22
   0  -8  -4 64767.4 2149.95  39
   0  -8  -4 65507.5 2335.42  52
   0  -8  -4 61025.0 2303.12  45
   0  -8  -4 65794.1 2433.74   3
   0  -8  -4 57385.7 2319.63  46
   0  -8   4 61761.8 2130.02  40
   0  -8  -4 57392.7 2276.58  47
   0  -8  -5 18547.8 1112.52  39
   0  -8  -5 16676.6 1143.50  22
   0  -8  -5 17341.6 1118.52  30
   0  -8  -5 20098.7 1257.38  52
   0  -8  -6 1029.97 319.039  39
   0  -8  -6 1559.37 418.279  22
   0  -8  -6 911.800 310.871  30
   0  -8  -6 946.594 314.764  26
   0  -8  -6 777.866 297.667  52
   0  -8  -7 210.804 223.009  52
   0  -8  -7 497.003 244.717  30
   0  -8  -7 50.2192 235.006  22
   0  -8  -7 244.833 188.832  39
   0  -8  -7 194.367 155.758  26
   0  -8  -8 9556.53 655.000  52
   0  -8  -8 8749.75 585.722  22
   0  -8  -8 10413.7 637.874  39
   0  -8  -8 10260.3 664.400  30
   0  -8  -9 15333.9 602.607  52
   0  -8  -9 15935.8 611.856  30
   0  -7   0 102.982 161.777   3
   0  -7   0 273.821 215.653  40
   0  -7   0 191.790 155.622   4
   0  -7  -1 9414.67 765.727   3
   0  -7  -1 7772.54 616.957  46
   0  -7  -1 7516.99 598.013  47
   0  -7   1 8286.27 718.064  40
   0  -7  -1 7466.16 562.792  44
   0  -7  -1 8345.04 585.516  43
   0  -7  -1 8415.30 612.902   2
   0  -7   1 9844.77 681.096   4
   0  -7  -1 9128.33 750.159  40
   0  -7  -1 9736.14 689.535   4
   0  -7  -1 8169.62 593.529  50
   0  -7  -1 7881.61 589.129  45
   0  -7   1 8331.66 679.925   3
   0  -7  -2 119249. 3095.19  40
   0  -7  -2 116245. 2982.88  47
   0  -7  -2 125550. 2979.69   4
   0  -7  -2 116687. 2938.86  45
   0  -7  -2 125460. 3243.53   3
   0  -7  -2 121270. 2946.80   2
   0  -7  -2 118161. 2930.27  50
   0  -7   2 118979. 2872.90   3
   0  -7  -2 118633. 2934.74  44
   0  -7   2 118510. 3027.07  40
   0  -7   2 122785. 2881.08   4
   0  -7  -2 110617. 2972.74  46
   0  -7  -2 115638. 2898.25  43
   0  -7  -3 88097.5 2633.75  45
   0  -7  -3 88069.7 2670.96  47
   0  -7  -3 88446.1 2624.92  50
   0  -7  -3 92708.1 2645.96   2
   0  -7  -3 91839.5 2573.03  30
   0  -7  -3 100181. 2684.46   4
   0  -7   3 92428.6 2565.83  40
   0  -7  -3 86051.3 2576.50  43
   0  -7  -3 85308.7 2578.36  44
   0  -7  -3 87948.4 2709.87  46
   0  -7  -3 95230.6 2669.57  40
   0  -7  -3 94885.2 2812.95   3
   0  -7  -4 23872.5 1368.94  47
   0  -7  -4 23408.9 1308.33  50
   0  -7  -4 26026.0 1233.95  10
   0  -7  -4 24648.7 1261.32  39
   0  -7  -4 23642.4 1268.99  30
   0  -7  -4 24623.2 1294.27   4
   0  -7  -4 26487.8 1367.67  22
   0  -7  -4 22908.8 1285.45  43
   0  -7  -4 23220.5 1322.88  45
   0  -7  -4 25099.4 1347.68  52
   0  -7   4 24119.2 1186.12  40
   0  -7  -4 23677.1 1332.82   3
   0  -7  -4 21666.2 1333.47  46
   0  -7  -4 23666.5 1314.21  44
   0  -7   4 25081.0 1271.02   1
   0  -7  -5 77113.0 2495.70   3
   0  -7  -5 78463.2 2629.10  50
   0  -7  -5 77014.9 2507.56  30
   0  -7  -5 78118.3 2704.90  47
   0  -7  -5 73590.4 2359.26  10
   0  -7  -5 76845.8 2610.69  44
   0  -7  -5 81254.9 2510.40  39
   0  -7  -5 72976.8 2667.54  46
   0  -7  -5 73515.8 2548.76  43
   0  -7  -5 78521.5 2589.43  52
   0  -7  -5 79271.2 2527.09   4
   0  -7  -5 78981.3 2672.87  45
   0  -7  -5 75236.0 2519.08  22
   0  -7  -6 142848. 3707.10  52
   0  -7  -6 135728. 3565.78  30
   0  -7  -6 134684. 3599.09  22
   0  -7  -6 140715. 3433.24  26
   0  -7  -6 134752. 3513.09  39
   0  -7  -7 105079. 2922.45  39
   0  -7  -7 110245. 3041.91  52
   0  -7  -7 105677. 2951.02  22
   0  -7  -7 106776. 2986.21  30
   0  -7  -8 51400.2 1738.85  39
   0  -7  -8 45720.9 1584.08  22
   0  -7  -8 51273.9 1754.95  52
   0  -7  -8 48795.1 1720.02  30
   0  -7  -9 49175.2 1386.44  52
   0  -7  -9 45771.7 1234.74  22
   0  -7  -9 50415.2 1456.89  30
   0  -7  -9 48767.4 1418.29  39
   0  -6   0 413210. 6534.09  47
   0  -6   0 434540. 7131.27   3
   0  -6   0 415424. 6490.08  44
   0  -6   0 448682. 6661.89   2
   0  -6   0 416114. 6506.04  45
   0  -6   0 421539. 6505.97  50
   0  -6   0 449980. 7236.43  40
   0  -6   0 423687. 6494.85  43
   0  -6   0 460655. 6975.68   4
   0  -6   0 409691. 6565.44  46
   0  -6  -1 216294. 4105.10  47
   0  -6  -1 221030. 4047.89  44
   0  -6  -1 224348. 4387.90   3
   0  -6  -1 228727. 4183.20   4
   0  -6  -1 232113. 4115.83   2
   0  -6  -1 217930. 4068.89  45
   0  -6  -1 226253. 4366.67  40
   0  -6   1 228872. 4135.74   4
   0  -6   1 213570. 4184.26   3
   0  -6  -1 217400. 4029.37  50
   0  -6  -1 222661. 4039.49  43
   0  -6   2 276153. 5065.32   4
   0  -6  -2 285419. 5166.92  43
   0  -6  -2 283052. 5215.11  45
   0  -6  -2 294838. 5407.59   3
   0  -6  -2 291103. 5212.11   2
   0  -6   2 277860. 5018.63   3
   0  -6  -2 300380. 5226.25   4
   0  -6  -2 286404. 5288.15  47
   0  -6  -2 280002. 5157.42  50
   0  -6  -2 287783. 5196.64  44
   0  -6  -2 290705. 4906.02  10
   0  -6  -2 286405. 5269.91  40
   0  -6  -3 147603. 3392.50  43
   0  -6  -3 149878. 3190.32  10
   0  -6   3 148535. 3026.94   3
   0  -6  -3 149126. 3421.72  44
   0  -6  -3 151078. 3338.93  40
   0  -6   3 137931. 3235.35   4
   0  -6  -3 161289. 3463.49   4
   0  -6  -3 141858. 3462.77  47
   0  -6  -3 151839. 3505.55   3
   0  -6  -3 148560. 3408.57  50
   0  -6  -3 155029. 3466.84   2
   0  -6  -3 144159. 3422.67  45
   0  -6  -4 47288.4 1791.09   3
   0  -6   4 47287.6 1705.88   8
   0  -6  -4 50213.1 1806.22  30
   0  -6  -4 49213.9 1838.40   2
   0  -6  -4 47912.3 1807.13  52
   0  -6   4 47642.4 1624.91   7
   0  -6  -4 45371.2 1644.96  10
   0  -6  -4 49622.0 1809.96   4
   0  -6  -4 46825.2 1795.27  44
   0  -6  -4 44267.4 1749.57  50
   0  -6  -4 45946.7 1852.13  47
   0  -6  -4 49670.2 1800.80  22
   0  -6  -4 44595.0 1786.16  45
   0  -6   4 46340.5 1566.81  40
   0  -6   4 46245.8 1651.28   1
   0  -6  -4 47436.1 1795.55  43
   0  -6   4 40744.4 1650.49   4
   0  -6  -5 40392.5 1829.16  46
   0  -6  -5 39971.7 1763.10  45
   0  -6  -5 39523.7 1610.45   3
   0  -6  -5 42158.2 1719.78  39
   0  -6  -5 39700.4 1703.69  22
   0  -6  -5 40723.0 1805.15  47
   0  -6  -5 41198.1 1741.22  52
   0  -6  -5 38683.0 1703.88  43
   0  -6  -5 42730.9 1791.69  44
   0  -6  -5 36747.6 1633.22   4
   0  -6  -5 39635.7 1734.01  50
   0  -6  -5 41538.1 1732.05  30
   0  -6   5 39372.5 1581.05   7
   0  -6   5 38736.9 1550.32   8
   0  -6  -5 38978.7 1614.69  10
   0  -6   6 959.633 293.271   7
   0  -6  -6 1196.85 349.779  22
   0  -6  -6 1279.41 294.285  26
   0  -6  -6 1366.00 395.173  52
   0  -6  -6 2267.93 427.855  43
   0  -6  -6 2517.69 454.858  45
   0  -6  -6 1961.19 408.119  50
   0  -6  -6 2219.14 435.279  44
   0  -6  -6 1314.37 349.028  30
   0  -6  -6 2117.84 428.076  47
   0  -6  -6 2258.04 438.670  46
   0  -6  -6 1227.94 300.326  10
   0  -6  -6 1189.06 343.828  39
   0  -6  -7 8644.28 787.412  22
   0  -6  -7 7692.79 750.494  39
   0  -6  -7 7682.79 764.780  52
   0  -6  -7 7672.15 751.322  30
   0  -6  -8 4139.50 513.978  52
   0  -6  -8 4938.49 576.844  30
   0  -6  -8 3558.49 489.709  39
   0  -6  -8 5487.22 566.349  22
   0  -6  -9 21847.2 970.215  52
   0  -6  -9 23159.8 1055.93  39
   0  -6  -9 22525.1 1043.31  30
   0  -6  -9 20771.6 870.345  22
   0  -6 -10 49311.1 1263.38  39
   0  -6 -10 50120.1 1278.05  30
   0  -5   0 300.442 120.699  47
   0  -5   0 312.557 162.324   3
   0  -5   0 357.756 110.008  43
   0  -5   0 551.259 152.325   2
   0  -5   0 227.445 97.4157  50
   0  -5   0 303.731 109.981  44
   0  -5   0 501.437 132.552  45
   0  -5   0 361.480 152.319   4
   0  -5   1 40015.1 1008.22   2
   0  -5  -1 40355.3 1208.42  44
   0  -5   1 39230.1 1241.31   3
   0  -5  -1 40044.5 1196.23  43
   0  -5   1 40520.8 1220.88   4
   0  -5  -1 42054.2 1226.14  50
   0  -5  -1 42777.4 1233.60   2
   0  -5  -1 41236.6 1339.18   3
   0  -5  -1 39365.4 1209.54  45
   0  -5  -1 42152.3 1262.97   4
   0  -5  -1 41665.0 1326.47  40
   0  -5  -1 39814.2 1242.01  47
   0  -5   2 134015. 2814.13   4
   0  -5  -2 137069. 2890.91  50
   0  -5   2 140550. 2752.72   3
   0  -5  -2 141691. 2925.63  40
   0  -5  -2 137683. 2972.62  47
   0  -5  -2 142124. 2922.79   2
   0  -5  -2 138561. 2911.17  44
   0  -5  -2 138887. 2992.18   3
   0  -5  -2 137697. 2929.52  45
   0  -5  -2 146563. 2940.97   4
   0  -5  -2 139573. 2906.51  43
   0  -5  -3 46472.8 1554.56  50
   0  -5  -3 46480.9 1588.42  45
   0  -5   3 44659.6 1270.17   3
   0  -5  -3 48599.5 1579.42  43
   0  -5  -3 47095.2 1469.98  10
   0  -5  -3 50432.0 1598.78   4
   0  -5  -3 48028.6 1481.19  40
   0  -5  -3 43736.2 1584.81  47
   0  -5  -3 49365.3 1608.45   2
   0  -5  -3 46625.8 1563.59   3
   0  -5  -3 47126.8 1576.10  44
   0  -5   4 243838. 4598.09   8
   0  -5  -4 224510. 4565.17  43
   0  -5  -4 228046. 4616.16   2
   0  -5  -4 228620. 4593.17  50
   0  -5  -4 235901. 4631.58   4
   0  -5  -4 224057. 4628.81  45
   0  -5   4 230223. 4318.86   1
   0  -5  -4 224093. 4592.48  44
   0  -5  -4 225693. 4479.86   3
   0  -5  -4 221781. 4672.37  47
   0  -5  -4 229572. 4447.05  10
   0  -5  -5 258256. 5162.16  30
   0  -5   5 256932. 4972.66   8
   0  -5  -5 252446. 5180.56  44
   0  -5  -5 253024. 5166.35  50
   0  -5  -5 248982. 5135.73  43
   0  -5  -5 255968. 5154.88   4
   0  -5  -5 247557. 5011.91  10
   0  -5  -5 254972. 5235.87  45
   0  -5  -5 257406. 5186.31  52
   0  -5  -5 245647. 5248.75  47
   0  -5  -5 264065. 5167.62  22
   0  -5  -5 250172. 4851.80   3
   0  -5  -5 255453. 5129.94  39
   0  -5   5 250662. 4987.90   7
   0  -5  -6 98522.8 2891.88  39
   0  -5  -6 99037.8 2884.37  22
   0  -5  -6 101294. 2964.92  45
   0  -5  -6 98499.8 2902.21  52
   0  -5  -6 102786. 2953.86  50
   0  -5  -6 101537. 2948.25  30
   0  -5   6 96675.0 2786.61   7
   0  -5  -6 96958.9 2821.90  10
   0  -5   6 94153.5 2620.13   8
   0  -5  -6 101528. 2938.42  44
   0  -5  -6 102200. 3069.99  46
   0  -5  -6 102073. 2935.09  43
   0  -5  -6 103817. 3043.06  47
   0  -5  -7 130422. 3355.98  38
   0  -5  -7 132821. 3450.16  22
   0  -5  -7 134113. 3534.40  52
   0  -5  -7 135463. 3568.64  39
   0  -5  -7 132352. 3554.37  30
   0  -5  -8 158646. 3762.08  52
   0  -5  -8 161842. 3893.24  30
   0  -5  -8 158166. 3843.08  39
   0  -5  -8 147066. 3536.77  22
   0  -5  -8 156026. 3634.11  38
   0  -5  -9 71776.9 1917.00  22
   0  -5  -9 74851.4 2203.44  30
   0  -5  -9 74690.4 2066.73  52
   0  -5  -9 75824.9 2228.83  39
   0  -5 -10 37987.9 1215.18  30
   0  -5 -10 38555.2 1231.07  39
   0  -4   0 358478. 5291.78  50
   0  -4   0 354205. 5290.91  44
   0  -4   0 354722. 5282.44  43
   0  -4   0 349485. 5325.92  47
   0  -4   0 359225. 5315.01  45
   0  -4   0 353703. 5591.64   3
   0  -4   0 363861. 5487.95   4
   0  -4   0 357699. 5349.72   2
   0  -4  -1 354338. 5383.40  43
   0  -4   1 343275. 4846.66  44
   0  -4   1 345006. 4851.75  45
   0  -4  -1 351185. 5449.34  47
   0  -4   1 354752. 5084.47   2
   0  -4   1 340480. 4842.52  43
   0  -4   1 334893. 4870.73  46
   0  -4   1 326388. 5317.66   4
   0  -4  -1 365220. 5444.35   4
   0  -4  -1 346175. 5510.50   3
   0  -4  -1 352577. 5374.16   2
   0  -4   1 342927. 4860.67  47
   0  -4   1 337299. 4846.97  50
   0  -4  -1 352478. 5380.58  50
   0  -4  -1 356002. 5420.87  45
   0  -4  -1 352185. 5391.06  44
   0  -4  -2 552249. 8395.29  50
   0  -4  -2 554882. 8491.40  47
   0  -4  -2 555677. 8416.84  44
   0  -4  -2 548952. 8390.23  43
   0  -4  -2 569837. 8432.76   2
   0  -4  -2 537516. 8399.61   3
   0  -4  -2 545736. 8303.29  40
   0  -4   2 557435. 7832.50   2
   0  -4  -2 567205. 8413.37   4
   0  -4  -2 558900. 8449.02  45
   0  -4  -3 171148. 3408.93  43
   0  -4  -3 178907. 3457.22   4
   0  -4  -3 174554. 3471.55  45
   0  -4  -3 171869. 3509.84  47
   0  -4  -3 174054. 3443.22  44
   0  -4   3 182292. 3231.68  41
   0  -4  -3 171614. 3360.59   3
   0  -4  -3 180456. 3476.82   2
   0  -4  -3 169536. 3194.10  40
   0  -4  -3 173873. 3423.21  50
   0  -4  -3 170549. 3320.04  10
   0  -4   4 148126. 3173.33   8
   0  -4   4 146441. 2838.42  41
   0  -4  -4 136196. 2697.01  40
   0  -4  -4 145166. 3169.11  44
   0  -4  -4 136851. 3038.47  10
   0  -4  -4 143661. 3143.75  43
   0  -4  -4 142996. 3189.10  45
   0  -4  -4 141310. 3168.62   4
   0  -4  -4 141292. 3225.88  47
   0  -4  -4 144506. 3205.64   2
   0  -4  -4 144219. 3158.69  50
   0  -4  -4 138258. 2980.97   3
   0  -4   4 142575. 2850.51   1
   0  -4   5 60986.8 1895.27   8
   0  -4  -5 59797.0 1951.42  44
   0  -4  -5 60474.2 1957.96  50
   0  -4  -5 57181.9 1877.70  10
   0  -4  -5 60875.1 1981.63   4
   0  -4  -5 61124.0 1958.10  43
   0  -4  -5 57975.0 1713.19   3
   0  -4  -5 61058.9 1994.85  45
   0  -4  -5 59575.1 2014.61  47
   0  -4  -6 3891.95 478.885  13
   0  -4  -6 3550.66 517.329  30
   0  -4  -6 4425.93 560.025  22
   0  -4  -6 4035.79 523.751  44
   0  -4  -6 3404.95 504.435  47
   0  -4  -6 3510.17 483.787  10
   0  -4  -6 4362.08 543.693  52
   0  -4  -6 3369.85 480.921  45
   0  -4  -6 4276.01 532.201  43
   0  -4   6 3841.53 467.528   8
   0  -4  -6 4506.23 547.576  38
   0  -4   6 4556.90 549.286   7
   0  -4  -6 4181.49 526.131  50
   0  -4  -6 3195.60 475.512  39
   0  -4  -6 3876.03 536.991  46
   0  -4  -7 11321.9 936.659  46
   0  -4   7 9613.47 765.485   8
   0  -4   7 12990.5 944.864   7
   0  -4  -7 10964.8 874.273  38
   0  -4  -7 10647.0 905.501  39
   0  -4  -7 10494.1 836.575  22
   0  -4  -7 10093.1 807.465  13
   0  -4  -7 10577.8 900.595  30
   0  -4  -7 10898.5 891.635  47
   0  -4  -7 10001.0 844.523  45
   0  -4  -7 11159.2 875.378  43
   0  -4  -7 12173.8 937.677  52
   0  -4  -7 10355.8 848.317  44
   0  -4  -7 10849.3 869.782  50
   0  -4  -7 11158.0 886.477  10
   0  -4  -8 1019.83 360.251  30
   0  -4  -8 908.376 300.468  38
   0  -4  -8 1323.60 332.661  52
   0  -4  -8 920.757 261.251  22
   0  -4  -8 1408.66 402.246  39
   0  -4  -8 1179.39 318.018  13
   0  -4  -9 44975.4 1584.24  52
   0  -4  -9 49492.9 1807.86  30
   0  -4  -9 49032.1 1814.78  39
   0  -4  -9 46166.7 1519.08  22
   0  -4  -9 45901.6 1592.56  13
   0  -4  10 16499.8 663.302  28
   0  -4 -10 19448.2 916.004  39
   0  -4 -10 18824.2 888.093  30
   0  -3   0 1679.54 155.927  50
   0  -3   0 1543.15 148.282  43
   0  -3   0 679.200 118.701   2
   0  -3   0 1355.79 145.841  44
   0  -3   0 1307.31 146.633  47
   0  -3   0 622.746 121.975   4
   0  -3   0 1219.97 140.229  45
   0  -3  -1 148807. 2520.10  47
   0  -3  -1 152005. 2489.01  44
   0  -3   1 140163. 2029.55  47
   0  -3  -1 151558. 2470.78  43
   0  -3   1 135738. 2014.33  43
   0  -3   1 135519. 2033.43  46
   0  -3  -1 143835. 2510.79   3
   0  -3  -1 150059. 2501.94  45
   0  -3  -1 150363. 2471.57  50
   0  -3   1 132714. 2015.55  50
   0  -3   1 136209. 2016.74  44
   0  -3   1 138525. 2021.14  45
   0  -3  -1 157623. 2508.69   4
   0  -3   1 151290. 2242.54   2
   0  -3  -1 143371. 2447.12   2
   0  -3  -2 22877.3 814.149   2
   0  -3  -2 22074.3 777.823   3
   0  -3  -2 21482.6 726.313  40
   0  -3  -2 26111.0 854.775   4
   0  -3  -2 24587.7 832.769  43
   0  -3  -2 23980.0 839.988  45
   0  -3  -2 23111.8 815.828  50
   0  -3  -2 23494.2 825.030  44
   0  -3  -2 23783.9 860.522  47
   0  -3   2 23446.8 624.938   2
   0  -3  -3 288734. 4947.81   4
   0  -3  -3 288089. 4895.54  44
   0  -3  -3 287463. 4837.55  10
   0  -3  -3 297339. 4959.74   2
   0  -3  -3 290243. 4886.55  43
   0  -3  -3 285026. 4950.63  47
   0  -3  -3 292823. 4937.69  45
   0  -3   3 305476. 4769.59  41
   0  -3   3 300617. 4238.49  42
   0  -3  -3 292442. 4899.29  50
   0  -3  -3 283132. 4763.18   3
   0  -3  -3 286211. 4585.48  40
   0  -3   4 186110. 3207.35   1
   0  -3  -4 180243. 3527.14  50
   0  -3   4 182651. 3596.17   8
   0  -3  -4 172965. 3305.23   3
   0  -3  -4 183175. 3639.67   4
   0  -3   4 180080. 3295.26  41
   0  -3  -4 177668. 3557.23  45
   0  -3  -4 180523. 3609.26   2
   0  -3  -4 177008. 3598.11  47
   0  -3  -4 173870. 3474.87  10
   0  -3  -4 180800. 3523.86  43
   0  -3  -4 179917. 3538.96  44
   0  -3  -5 349713. 6126.32  44
   0  -3   5 344016. 5727.07  41
   0  -3  -5 343486. 6201.50  47
   0  -3  -5 353254. 6119.44  43
   0  -3  -5 356325. 6268.46   4
   0  -3  -5 350368. 6174.23  45
   0  -3  -5 352028. 6116.93  50
   0  -3   5 345434. 6100.03   8
   0  -3  -5 341265. 6082.66  10
   0  -3  -6 156942. 3638.19  52
   0  -3   6 148491. 3530.88   7
   0  -3  -6 146126. 3514.21  47
   0  -3  -6 147897. 3480.17  45
   0  -3  -6 151782. 3457.96  43
   0  -3  -6 148183. 3471.84  10
   0  -3  -6 147146. 3523.60  22
   0  -3  -6 151561. 3639.86  39
   0  -3   6 143534. 3382.80   8
   0  -3  -6 151189. 3650.92  30
   0  -3  -6 146376. 3433.48  44
   0  -3  -6 147645. 3440.99  50
   0  -3  -6 143569. 3513.31  38
   0  -3  -6 145762. 3453.79  13
   0  -3  -7 185468. 4377.26  30
   0  -3  -7 182267. 4161.66  13
   0  -3  -7 187454. 4162.52  50
   0  -3   7 188168. 4310.79   7
   0  -3  -7 189461. 4273.40  10
   0  -3  -7 185429. 4173.52  45
   0  -3  -7 181764. 4134.94  22
   0  -3  -7 188680. 4153.36  43
   0  -3  -7 191001. 4258.58  47
   0  -3  -7 192765. 4232.11  11
   0  -3  -7 179954. 4330.71  39
   0  -3  -7 187535. 4271.42  52
   0  -3   7 181613. 4082.97   8
   0  -3  -7 183412. 4266.55  46
   0  -3  -7 184047. 4139.77  44
   0  -3  -7 182725. 4273.45  38
   0  -3  -8 81747.2 2426.64  22
   0  -3  -8 84275.6 2658.23  38
   0  -3  -8 84699.3 2539.46  52
   0  -3  -8 85360.7 2572.47  13
   0  -3  -8 84521.2 2709.05  39
   0  -3  -8 85490.6 2722.24  30
   0  -3  -9 43420.2 1648.49  13
   0  -3  -9 49127.0 1847.06  30
   0  -3  -9 48497.4 1852.97  39
   0  -3  -9 42732.8 1559.84  52
   0  -3  -9 44901.2 1767.48  38
   0  -3 -10 40328.7 1333.13  13
   0  -3  10 39716.0 1232.94  28
   0  -3 -10 42043.7 1451.35  30
   0  -3 -10 41765.8 1464.78  39
   0  -3 -11 11174.7 512.312  30
   0  -3 -11 10672.7 509.864  39
   0  -2   0 110214. 1782.80   2
   0  -2   0 108776. 1819.25   4
   0  -2   0 113621. 1757.68  43
   0  -2   0 114876. 1784.92  47
   0  -2   0 113333. 1757.85  50
   0  -2   0 114861. 1772.42  45
   0  -2   0 114031. 1764.23  44
   0  -2  -1 355214. 5142.40  43
   0  -2  -1 350890. 5134.74   2
   0  -2  -1 351022. 5138.65  50
   0  -2  -1 348965. 5140.65   4
   0  -2   1 362412. 4959.37   2
   0  -2  -1 348858. 5179.35  47
   0  -2  -1 336914. 5128.83   3
   0  -2  -1 354378. 5152.39  44
   0  -2  -1 353463. 5166.86  45
   0  -2  -2 473741. 6922.61  40
   0  -2  -2 475762. 7153.28   2
   0  -2  -2 474283. 7030.53   3
   0  -2  -2 480995. 7179.95   4
   0  -2  -3 135584. 2630.29  10
   0  -2   3 144210. 2195.06  42
   0  -2  -3 139624. 2641.30  43
   0  -2  -3 142081. 2758.41   4
   0  -2  -3 139563. 2513.63   3
   0  -2  -3 143053. 2721.77   2
   0  -2  -3 141651. 2679.44  45
   0  -2   3 141465. 2128.24  49
   0  -2   3 139921. 2571.43  41
   0  -2  -3 140354. 2652.53  50
   0  -2  -3 138799. 2648.55  44
   0  -2  -3 139006. 2700.20  47
   0  -2   3 140771. 2778.12   8
   0  -2   3 138740. 2125.02  48
   0  -2  -3 133850. 2326.08  40
   0  -2  -4 89596.5 2188.21   4
   0  -2  -4 87460.4 2082.40  10
   0  -2  -4 86004.9 1846.42   3
   0  -2   4 86674.0 1958.03  41
   0  -2  -4 88692.8 2094.06  45
   0  -2   4 91644.1 1690.08   1
   0  -2  -4 90112.6 2149.52   2
   0  -2   4 86879.9 2142.59   8
   0  -2  -4 88095.6 2055.32  50
   0  -2  -4 88946.1 2060.78  43
   0  -2  -4 85426.3 2046.92  44
   0  -2  -4 88300.9 2120.53  47
   0  -2   5 10057.8 689.698   8
   0  -2  -5 11023.6 711.449  47
   0  -2  -5 10568.4 679.336  44
   0  -2  -5 10031.0 667.871  45
   0  -2   5 10673.2 620.566  41
   0  -2  -5 10269.8 685.678  10
   0  -2  -5 10735.0 675.973  43
   0  -2  -5 10023.2 654.609  50
   0  -2  -6 14731.7 862.587  44
   0  -2  -6 14616.0 893.408  47
   0  -2   6 13764.9 901.550   7
   0  -2  -6 14230.0 863.048  45
   0  -2   6 14360.6 780.914  41
   0  -2   6 13555.0 866.026   8
   0  -2  -6 14655.2 860.157  50
   0  -2  -6 16107.6 944.305  10
   0  -2  -6 14755.6 855.430  43
   0  -2  -7 19982.3 1151.15  11
   0  -2  -7 19549.7 1074.31  45
   0  -2   7 18854.9 1087.20   8
   0  -2  -7 18854.3 1100.15  46
   0  -2  -7 20376.6 1153.38  10
   0  -2   7 21294.2 1215.36   7
   0  -2  -7 18919.5 1054.76  50
   0  -2  -7 19215.6 1055.61  44
   0  -2  -7 20667.5 1104.66  29
   0  -2  -7 19925.9 1101.84  47
   0  -2  -7 20888.9 1167.48  52
   0  -2  -7 18295.0 1166.11  30
   0  -2  -7 18759.2 1161.10  38
   0  -2  -7 19561.4 1207.59  39
   0  -2  -7 19864.7 1066.10  43
   0  -2  -7 20699.4 1178.86  13
   0  -2  -7 20171.0 1120.60  22
   0  -2  -8 6094.42 606.674  29
   0  -2  -8 6639.03 707.978  30
   0  -2  -8 5234.03 563.384  22
   0  -2  -8 6130.36 635.015  52
   0  -2  -8 5867.52 651.932  13
   0  -2  -8 7425.50 766.495  38
   0  -2  -8 5940.95 692.112  39
   0  -2  -9 39780.3 1633.08  13
   0  -2  -9 42203.8 1513.76  29
   0  -2  -9 41718.5 1741.27  39
   0  -2  -9 40954.8 1704.75  30
   0  -2  -9 41087.1 1725.03  38
   0  -2 -10 19396.3 955.802  13
   0  -2  10 20435.1 916.342  28
   0  -2 -10 19865.6 1010.69  39
   0  -2 -10 21364.7 1036.78  30
   0  -2 -11 55182.9 1346.99  30
   0  -2 -11 53887.9 1346.90  39
   0  -2  11 50788.7 1177.69  37
   0  -2 -11 50393.5 1207.82  17
   0  -1   0 644.760 56.2821  45
   0  -1   0 570.998 51.7713  44
   0  -1   0 607.923 53.1030  50
   0  -1   0 548.165 51.3414  43
   0  -1  -1 75240.6 1222.76  40
   0  -1   1 75259.0 1170.17  42
   0  -1  -1 78973.7 1332.41   2
   0  -1  -1 76134.2 1271.09   3
   0  -1  -1 78421.2 1342.62   4
   0  -1  -2 355273. 5262.16   2
   0  -1  -2 352593. 5210.29  43
   0  -1   2 357782. 4962.04  42
   0  -1  -2 354157. 5239.83  45
   0  -1   2 352674. 5222.64  41
   0  -1   2 366032. 5395.20   8
   0  -1   2 355502. 4934.62  49
   0  -1   2 355827. 4937.17  46
   0  -1  -2 339566. 5080.49   3
   0  -1   2 351615. 4931.83  48
   0  -1  -2 351510. 5218.08  44
   0  -1  -2 352092. 5211.38  50
   0  -1  -2 368199. 5368.40   4
   0  -1  -2 341661. 4975.90  40
   0  -1  -2 348829. 5249.32  47
   0  -1   3 93676.1 1591.43  42
   0  -1  -3 92296.5 1893.04  47
   0  -1   3 90413.0 1615.55  49
   0  -1  -3 91994.8 1484.84  40
   0  -1   3 92231.1 1989.60   8
   0  -1  -3 92247.0 1839.02  50
   0  -1   3 92381.0 1870.15  41
   0  -1  -3 89317.4 1687.19   3
   0  -1  -3 92502.9 1867.90  45
   0  -1  -3 91847.1 1926.64   2
   0  -1   3 90247.7 1615.94  48
   0  -1  -3 89439.2 1885.06  10
   0  -1  -3 91197.5 1843.46  44
   0  -1  -3 96391.1 2032.69   4
   0  -1  -3 93366.6 1842.92  43
   0  -1   3 89468.3 1517.47   1
   0  -1  -4 320567. 5233.62  10
   0  -1  -4 313207. 5115.56  50
   0  -1   4 321610. 4842.92  49
   0  -1  -4 323693. 4830.73   3
   0  -1   4 318581. 4837.19  48
   0  -1   4 317119. 5153.70  41
   0  -1  -4 311158. 5118.63  44
   0  -1  -4 308500. 5180.12  47
   0  -1   4 303588. 5289.06   8
   0  -1   4 317295. 4712.36  42
   0  -1  -4 310587. 5103.08  43
   0  -1  -4 317321. 5160.27  45
   0  -1   5 195163. 3824.80   7
   0  -1   5 200453. 3338.65  48
   0  -1  -5 180407. 3600.78  47
   0  -1  -5 194301. 3742.51  10
   0  -1  -5 183693. 3554.77  44
   0  -1   5 186076. 3579.56  41
   0  -1  -5 182423. 3539.33  50
   0  -1   5 187744. 3781.59   8
   0  -1  -5 184965. 3583.85  45
   0  -1  -5 186911. 3551.17  43
   0  -1   5 196920. 3321.08  49
   0  -1   6 247281. 4919.91   8
   0  -1  -6 251101. 4655.14  50
   0  -1  -6 249365. 4726.49  47
   0  -1  -6 246998. 4747.88  46
   0  -1  -6 248579. 4672.61  45
   0  -1  -6 258377. 4896.82  10
   0  -1  -6 251437. 4660.42  44
   0  -1  -6 253124. 4648.83  43
   0  -1   6 251949. 4976.48   7
   0  -1   6 257770. 4710.50  41
   0  -1  -7 241765. 4696.45  47
   0  -1  -7 234609. 5116.57  30
   0  -1  -7 227257. 5036.12  38
   0  -1   7 231517. 4978.36   7
   0  -1  -7 238095. 5119.10  39
   0  -1  -7 236553. 5005.03  13
   0  -1  -7 246820. 4942.16  10
   0  -1   7 231268. 4600.63  41
   0  -1  -7 244519. 4621.53  43
   0  -1  -7 254094. 5042.47  11
   0  -1  -7 240506. 4645.25  45
   0  -1  -7 244601. 4644.26  50
   0  -1   7 232132. 4905.50   8
   0  -1  -7 240690. 4617.35  44
   0  -1  -7 242051. 4758.59  46
   0  -1  -7 233833. 4762.62  20
   0  -1  -7 235612. 4837.74  22
   0  -1  -7 230880. 4831.73  52
   0  -1  -7 230969. 4810.73  29
   0  -1   8 106765. 3078.73   7
   0  -1  -8 114191. 3073.38  10
   0  -1   8 106784. 2997.67   8
   0  -1  -8 104602. 2845.65  29
   0  -1  -8 107671. 3126.57  39
   0  -1  -8 104193. 3013.32  13
   0  -1  -8 102528. 3076.91  38
   0  -1  -8 104788. 3077.97  30
   0  -1   9 75845.2 2104.05  33
   0  -1  -9 70847.4 2323.05  13
   0  -1  -9 68676.6 2307.51  30
   0  -1  -9 68779.9 2321.67  39
   0  -1  -9 70483.8 2128.94  29
   0  -1 -10 57893.5 1820.13  13
   0  -1  10 56234.4 1693.16  28
   0  -1 -10 56845.9 1611.69  29
   0  -1 -10 54002.9 1779.82  39
   0  -1 -10 54795.3 1774.50  30
   0  -1 -11 13861.0 621.813  30
   0  -1  11 13754.7 585.369  37
   0  -1 -11 12011.3 500.348  17
   0  -1  11 13692.5 566.047  28
   0   0  -1 145106. 2127.74  44
   0   0  -1 147770. 2144.87  47
   0   0   1 146254. 2120.86  49
   0   0  -1 153986. 2044.34  40
   0   0  -1 152728. 2271.92   4
   0   0   1 144427. 2118.41  46
   0   0  -1 143886. 2084.93   3
   0   0  -1 147017. 2176.62  10
   0   0   1 144154. 2118.40  48
   0   0   1 144732. 2117.98  42
   0   0  -1 141325. 2120.05  50
   0   0  -1 145299. 2134.66  45
   0   0   1 147984. 2249.03   8
   0   0   1 137579. 2188.19  41
   0   0  -1 144607. 2166.95   9
   0   0  -1 147601. 2184.38   2
   0   0  -1 141445. 2119.17  43
   0   0   2 421426. 5970.70  42
   0   0  -2 427328. 5927.32   3
   0   0   2 422541. 5993.80  48
   0   0  -2 424663. 6099.87   9
   0   0  -2 424422. 6028.92  45
   0   0  -2 419004. 6002.33  43
   0   0  -2 420000. 6010.89  44
   0   0  -2 424999. 6008.47  50
   0   0   2 422717. 5996.47  49
   0   0  -2 420709. 6040.98  47
   0   0   2 426889. 6245.97   8
   0   0   2 437858. 6172.73  41
   0   0   2 422537. 5998.70  46
   0   0  -2 414768. 6102.07  10
   0   0   3 420284. 6075.17  49
   0   0   3 439106. 6305.15  41
   0   0   3 429971. 6023.53  42
   0   0  -3 416472. 6077.75  43
   0   0  -3 421189. 6094.46  44
   0   0   3 428253. 6429.96   8
   0   0  -3 428875. 6258.06  10
   0   0   3 423519. 6076.82  48
   0   0  -3 423625. 6116.92  45
   0   0  -3 419984. 6141.36  47
   0   0  -3 435198. 5885.85   3
   0   0   3 421320. 6079.83  46
   0   0  -3 419782. 6084.28  50
   0   0   4 192696. 3778.75   8
   0   0  -4 201132. 3472.65  50
   0   0  -4 202407. 3498.72  45
   0   0   4 210189. 3491.72  49
   0   0   4 200784. 3659.97  41
   0   0   4 207438. 3369.29  42
   0   0   4 216434. 3512.74  48
   0   0  -4 205394. 3543.57  47
   0   0   4 215810. 3517.70  46
   0   0  -4 202568. 3660.53  10
   0   0  -4 204525. 3487.29  44
   0   0  -4 210495. 3939.86  11
   0   0  -4 203500. 3473.29  43
   0   0   5 47464.5 1329.15  48
   0   0  -5 46935.9 1330.40  44
   0   0   5 46982.7 1321.53  49
   0   0   5 46079.8 1454.70  41
   0   0   5 45735.7 1550.71   8
   0   0  -5 49234.1 1503.35  10
   0   0  -5 48599.2 1649.82  11
   0   0  -5 46695.3 1366.49  47
   0   0  -5 46953.5 1323.24  43
   0   0  -5 47222.5 1335.55  50
   0   0  -5 45859.0 1333.77  45
   0   0   5 48058.4 1556.74   7
   0   0  -6 100861. 2335.65  45
   0   0  -6 104048. 2734.78  11
   0   0  -6 99696.3 2290.27  43
   0   0  -6 99351.2 2354.91  47
   0   0  -6 99768.9 2305.05  50
   0   0   6 97127.2 2480.57  41
   0   0   6 95342.2 2586.05   7
   0   0   6 98759.8 2299.03  48
   0   0  -6 100277. 2308.69  44
   0   0   6 98295.7 2288.11  49
   0   0   6 95182.0 2615.42   8
   0   0  -6 98362.6 2376.38  46
   0   0  -6 97894.7 2526.09  10
   0   0  -7 1720.88 413.267  39
   0   0  -7 1379.77 372.930  13
   0   0  -7 1742.76 335.332  20
   0   0  -7 1411.59 303.534  10
   0   0   7 1551.43 326.687   8
   0   0  -7 1562.58 379.352  11
   0   0  -7 1245.41 370.664  38
   0   0   7 1206.18 277.448  41
   0   0  -7 1314.50 356.210  30
   0   0   7 1219.97 266.251  23
   0   0  -7 1021.75 289.815  29
   0   0   7 747.240 264.795   7
   0   0  -8 27850.5 1497.34  38
   0   0  -8 31343.3 1443.94  29
   0   0   8 30187.0 1504.47   7
   0   0  -8 31834.0 1472.79  10
   0   0  -8 30536.9 1342.94  20
   0   0  -8 29642.2 1521.26  39
   0   0  -8 29909.4 1514.49  30
   0   0   8 30890.3 1399.99  33
   0   0   8 31980.2 1531.05   8
   0   0  -8 28522.7 1479.74  13
   0   0  -9 41333.1 1725.89  30
   0   0  -9 43239.9 1771.68  13
   0   0  -9 41810.5 1730.31  39
   0   0  -9 41236.5 1609.75  29
   0   0   9 42457.3 1582.53  33
   0   0 -10 58346.2 1818.66  30
   0   0 -10 60725.2 1733.66  29
   0   0 -10 55042.6 1785.39  39
   0   0 -10 57295.3 1856.50  13
   0   0  10 59134.3 1639.56  33
   0   0  10 59970.2 1793.93  28
   0   0  11 29243.4 929.535  37
   0   0  11 28398.4 899.932  28
   0   0 -11 26214.6 780.479  29
   0   0 -11 29511.4 931.003  30
   0   1   0 764.603 58.7530  49
   0   1   0 762.790 75.1131   5
   0   1   0 699.041 69.7665   6
   0   1   0 680.905 55.4786  46
   0   1   0 720.818 56.9790  48
   0   1   1 52720.6 906.496   7
   0   1   1 54941.8 960.083   5
   0   1  -1 54412.6 905.012   5
   0   1   1 53246.9 999.185  41
   0   1  -1 56608.7 841.748   6
   0   1   1 55099.1 1011.10   8
   0   1  -1 54890.6 916.881  10
   0   1  -1 52875.8 910.538   9
   0   1  -2 424615. 6016.39  10
   0   1  -2 433199. 6317.41  11
   0   1  -2 415738. 5809.51  44
   0   1  -2 416945. 5805.72  43
   0   1  -2 418191. 5808.50  50
   0   1  -2 431845. 5698.47   6
   0   1   2 415599. 6160.10   8
   0   1   2 423389. 6032.39   7
   0   1  -2 410330. 5989.69   9
   0   1   2 411507. 6118.66  41
   0   1  -2 412157. 5815.47  45
   0   1  -2 417452. 5830.15  47
   0   1   2 431527. 5885.41   5
   0   1   2 415522. 6043.97  42
   0   1  -3 85844.2 1531.69  44
   0   1   3 80145.9 1647.76  42
   0   1   3 81948.0 1702.39  49
   0   1  -3 82976.2 1957.14  11
   0   1   3 81664.6 1699.62  48
   0   1  -3 88406.2 1743.12  10
   0   1   3 81251.3 1703.74  46
   0   1  -3 85311.6 1538.78  45
   0   1  -3 84624.1 1520.63  43
   0   1   3 81801.4 1842.91   8
   0   1  -3 85472.2 1526.69  50
   0   1  -3 84407.3 1551.85  47
   0   1   3 82098.2 1738.23   7
   0   1   3 80665.2 1780.26  41
   0   1   3 85705.5 1448.90   5
   0   1  -3 81419.6 1288.04   6
   0   1   4 288994. 5023.29   8
   0   1  -4 291139. 4490.02  45
   0   1  -4 290677. 5137.05  11
   0   1  -4 292232. 4471.60  50
   0   1   4 277456. 4700.26  46
   0   1  -4 291508. 4474.30  44
   0   1  -4 295778. 4524.42  47
   0   1  -4 286622. 4454.76  43
   0   1  -4 290394. 4781.25  10
   0   1   4 280438. 4694.32  48
   0   1   4 278001. 4592.22  42
   0   1   4 290540. 4170.30   5
   0   1   4 285280. 4834.53   7
   0   1   4 280145. 4872.89  41
   0   1   4 281191. 4701.31  49
   0   1   5 188255. 3897.92   8
   0   1   5 182514. 3741.84   7
   0   1  -5 195006. 3355.61  50
   0   1  -5 194207. 3395.29  47
   0   1   5 182944. 3562.28  49
   0   1  -5 193475. 3366.71  45
   0   1   5 185326. 3762.68  41
   0   1  -5 191614. 3334.88  43
   0   1  -5 198907. 3735.26  10
   0   1  -5 196715. 3432.09  46
   0   1  -5 195255. 3356.29  44
   0   1   5 183274. 3565.17  48
   0   1  -5 199763. 4046.09  11
   0   1  -6 335968. 5812.50  10
   0   1   6 315715. 5572.97  48
   0   1   6 309978. 5975.25   8
   0   1   6 315456. 5862.13   7
   0   1  -6 348230. 6190.91  11
   0   1   6 306859. 5771.84  41
   0   1   6 317677. 5579.20  49
   0   1  -7 183690. 4345.76  38
   0   1  -7 186281. 4383.97  39
   0   1  -7 182067. 4306.98  13
   0   1  -7 177625. 3935.55  20
   0   1  -7 186324. 4383.28  30
   0   1  -7 185664. 4210.47  29
   0   1   7 193485. 4097.48  23
   0   1   7 178624. 4152.18   7
   0   1   7 183986. 4283.19   8
   0   1   7 186962. 4117.85  41
   0   1   7 188052. 3872.94  49
   0   1  -7 209877. 4470.49  11
   0   1  -7 199722. 4163.89  10
   0   1   7 185361. 3864.61  48
   0   1   8 126426. 3198.90  33
   0   1  -8 113015. 3287.50  38
   0   1  -8 119768. 2920.61  20
   0   1  -8 117291. 3147.28  29
   0   1   8 119425. 3237.18   7
   0   1   8 123487. 3024.52  23
   0   1  -8 115666. 3264.72  30
   0   1  -8 126735. 3318.65  11
   0   1  -8 117056. 3292.27  13
   0   1  -8 109369. 3208.41  39
   0   1   8 116978. 3276.42   8
   0   1  -9 71213.2 2353.96  39
   0   1  -9 82292.1 2546.71  13
   0   1   9 83956.6 2475.72  28
   0   1  -9 74752.4 2413.01  30
   0   1  -9 79570.2 2376.88  29
   0   1   9 81507.2 2349.18  33
   0   1 -10 50843.5 1660.72  39
   0   1  10 56488.5 1636.41  33
   0   1 -10 50129.6 1664.78  30
   0   1 -10 54828.4 1668.64  29
   0   1  10 55932.8 1733.55  28
   0   1 -11 14634.3 582.713  29
   0   1  11 15650.1 661.443  37
   0   1  11 15344.2 617.771  15
   0   1  11 15985.4 663.390  28
   0   2   0 193763. 2904.97   6
   0   2   0 186953. 2768.87  46
   0   2   0 191260. 2924.88   5
   0   2   0 187334. 2766.71  49
   0   2   0 187695. 2766.04  48
   0   2   1 287404. 4182.84  48
   0   2   1 277429. 4162.32   8
   0   2   1 287516. 4187.64  46
   0   2   1 272994. 3900.48   7
   0   2  -1 283915. 3899.76   9
   0   2   1 284950. 4193.91   5
   0   2   1 285186. 4185.30  49
   0   2  -1 276828. 4009.30   6
   0   2  -1 279504. 4102.94   5
   0   2   1 274410. 4156.10  41
   0   2   2 483191. 6722.59   7
   0   2  -2 454403. 6471.14   6
   0   2  -2 463948. 6681.89   9
   0   2   2 480474. 6997.09   8
   0   2  -2 485167. 6741.47  10
   0   2  -2 493120. 6700.17   5
   0   2   2 485434. 6986.62  41
   0   2   2 485240. 6848.08   5
   0   2   3 95909.9 2067.61   8
   0   2  -3 94176.2 2182.62  11
   0   2   3 92825.1 1966.80  49
   0   2  -3 93388.4 1510.93  45
   0   2   3 90422.1 1844.01   7
   0   2  -3 94624.4 1534.74  46
   0   2  -3 94659.8 1860.25  10
   0   2   3 94317.8 1774.88   5
   0   2   3 96208.3 2033.26  41
   0   2  -3 94084.1 1512.41  50
   0   2  -3 92526.4 1502.92  44
   0   2  -3 93840.1 1519.82  47
   0   2   3 93342.0 1977.27  46
   0   2  -3 92431.3 1500.36  43
   0   2   3 91603.7 1956.01  48
   0   2  -4 99004.3 2461.08  11
   0   2   4 95381.8 2172.56  48
   0   2   4 97447.9 2147.09   7
   0   2   4 94227.9 2243.31  41
   0   2   4 94923.8 2166.55  49
   0   2   4 98269.9 2349.01   8
   0   2   4 98650.4 1841.50   5
   0   2   4 92497.4 2160.98  46
   0   2  -4 103010. 2153.15  10
   0   2  -5 7981.50 571.487  10
   0   2  -5 8967.30 713.380  11
   0   2   5 7859.17 650.902   8
   0   2   5 7483.17 618.906  41
   0   2   5 7621.67 570.919  49
   0   2   5 7185.40 557.020  48
   0   2   5 6896.43 548.594   7
   0   2   6 12031.3 781.911  48
   0   2   6 10842.2 841.308   8
   0   2   6 10624.3 764.532   7
   0   2  -6 13238.1 931.454  11
   0   2   6 11835.8 776.339  49
   0   2   6 12579.5 856.154  41
   0   2  -6 13788.4 823.530  10
   0   2  -7 16304.2 1101.92  38
   0   2   7 16937.7 1064.87  33
   0   2   7 14634.0 920.826  49
   0   2   7 15807.3 957.003  48
   0   2  -7 16879.8 1133.44  13
   0   2   7 15022.0 1005.38  41
   0   2   7 16781.0 1025.69  23
   0   2   7 15870.6 1005.56   7
   0   2  -7 16093.7 1082.04  11
   0   2  -7 16111.4 1115.11  30
   0   2  -7 15554.5 1075.51  39
   0   2   7 15459.5 1066.89   8
   0   2  -7 15360.2 1028.47  29
   0   2   8 5264.84 572.203  23
   0   2  -8 5606.18 667.600  13
   0   2  -8 5402.52 643.729  39
   0   2   8 6433.29 666.157  33
   0   2  -8 6621.84 718.552  30
   0   2  -8 5678.54 630.416  29
   0   2  -9 33940.6 1471.77  29
   0   2  -9 31971.0 1473.01  30
   0   2   9 35922.1 1504.32  33
   0   2  -9 32070.1 1449.45  39
   0   2  -9 33870.3 1563.86  13
   0   2   9 34789.1 1348.11  23
   0   2   9 36114.7 1558.69  28
   0   2 -10 29946.7 1182.53  30
   0   2  10 31519.3 1193.07  33
   0   2  10 30637.1 1223.16  37
   0   2  10 30595.3 1231.54  28
   0   2 -10 30220.4 1195.80  29
   0   2  11 53324.4 1311.61  28
   0   2  11 51099.4 1288.52  37
   0   2 -11 49392.0 1207.18  29
   0   3   0 2525.39 180.377  49
   0   3   0 2728.10 188.572  46
   0   3   0 2344.74 173.940  48
   0   3  -1 109706. 1625.38  48
   0   3  -1 115164. 1946.38   6
   0   3  -1 102092. 1596.48   9
   0   3   1 120211. 1695.89   7
   0   3   1 111684. 2031.40  41
   0   3  -1 108643. 1623.24  49
   0   3   1 112517. 2034.68  49
   0   3   1 112811. 2032.37  48
   0   3   1 114126. 2043.12  46
   0   3   1 115880. 2116.63   5
   0   3   1 113785. 2040.49   8
   0   3  -1 113906. 2025.71   5
   0   3   2 26276.4 846.165   5
   0   3  -2 26906.8 945.461  11
   0   3  -2 25359.1 621.610   6
   0   3  -2 25821.1 608.892   9
   0   3   2 25558.1 627.156   7
   0   3   2 25975.1 864.253  46
   0   3   2 26843.9 871.258  41
   0   3  -2 27664.9 767.024   5
   0   3   2 25886.1 862.616  49
   0   3   2 25167.4 849.665  48
   0   3   2 26037.7 859.706   8
   0   3   3 315528. 5019.87   5
   0   3   3 307779. 5184.32  46
   0   3   3 318970. 5271.12   8
   0   3   3 306731. 4827.13   7
   0   3  -3 318225. 4873.64  10
   0   3   3 314957. 5243.94  41
   0   3   3 306685. 5173.76  49
   0   3  -3 318218. 5429.52  11
   0   3   3 308299. 5177.07  48
   0   3  -4 195751. 3949.79  11
   0   3   4 185555. 3640.66  46
   0   3   4 183814. 3311.92   5
   0   3   4 186277. 3392.47   7
   0   3   4 186200. 3720.59  41
   0   3   4 187136. 3763.85   8
   0   3   4 183235. 3613.04  49
   0   3   4 181595. 3603.54  48
   0   3   5 380912. 6590.29  49
   0   3  -5 387615. 6958.79  11
   0   3   5 368534. 6772.13   8
   0   3   5 382209. 6743.80  41
   0   3   5 373843. 6347.71   7
   0   3   5 376567. 6576.96  48
   0   3   6 133357. 3376.59  33
   0   3  -6 132852. 3485.33  13
   0   3   6 130733. 3094.70   7
   0   3  -6 129766. 3534.56  30
   0   3  -6 130287. 3378.97  29
   0   3   6 137204. 3370.72  23
   0   3   6 133200. 3385.50  41
   0   3  -6 142623. 3577.88  11
   0   3  -6 138874. 3549.82  18
   0   3   6 128826. 3191.61  48
   0   3   6 133857. 3223.58  49
   0   3   6 130635. 3435.42   8
   0   3   7 166086. 3934.04  48
   0   3   7 169203. 3949.58  49
   0   3   7 177355. 4223.74  28
   0   3  -7 173356. 4256.20  13
   0   3  -7 168674. 4161.17  39
   0   3   7 184016. 4114.96  23
   0   3  -7 162390. 4189.83  30
   0   3   7 176840. 4302.90   8
   0   3   7 180532. 3913.74  32
   0   3  -7 189698. 4352.53  11
   0   3   7 172935. 4170.28  41
   0   3  -7 173896. 4133.06  29
   0   3   7 175149. 4134.92  33
   0   3  -7 168483. 4153.12  18
   0   3  -8 70422.1 2374.39  39
   0   3   8 77540.2 2356.50  23
   0   3   8 76302.3 2522.33  28
   0   3  -8 71373.4 2502.01  13
   0   3  -8 70421.0 2428.64  30
   0   3   8 76291.9 2462.10  33
   0   3  -8 75717.7 2457.64  29
   0   3   9 64649.2 2103.11  33
   0   3   9 65039.9 2141.07  28
   0   3   9 67566.2 1969.27  23
   0   3  -9 63063.8 2069.20  29
   0   3  10 38814.9 1343.24  37
   0   3  10 37565.5 1316.27  33
   0   3 -10 38771.0 1335.64  29
   0   3  10 38464.9 1365.22  28
   0   3  10 37604.3 1208.64  15
   0   3  11 13751.8 550.043  37
   0   3  11 14393.5 582.914  28
   0   3 -11 13662.8 536.254  29
   0   4   0 351944. 5247.61  48
   0   4   0 349944. 5243.96  49
   0   4   0 360621. 5582.32   5
   0   4   0 354519. 5257.12  46
   0   4  -1 432234. 6486.19   5
   0   4   1 432997. 6445.77  49
   0   4  -1 443947. 6653.12  11
   0   4   1 435529. 6457.77  46
   0   4  -1 416059. 5913.71  48
   0   4   1 420325. 6455.42   8
   0   4   1 430898. 6445.18  48
   0   4  -1 421071. 5914.50  49
   0   4   1 427444. 6601.52   5
   0   4   2 535251. 7392.99   7
   0   4  -2 515394. 7848.80   5
   0   4   2 552088. 8111.47  41
   0   4   2 538919. 8094.00   8
   0   4   2 519456. 8069.23  46
   0   4  -2 542978. 8294.48  11
   0   4   2 520808. 8060.50  48
   0   4   2 545628. 8133.36   5
   0   4   2 519027. 8058.46  49
   0   4   3 201647. 3832.80   8
   0   4   3 195951. 3678.00   5
   0   4  -3 208293. 3457.86   5
   0   4   3 193621. 3759.96  48
   0   4  -3 199517. 3979.89  11
   0   4   3 196318. 3776.86  49
   0   4   3 203178. 3839.37  41
   0   4   3 203443. 3235.42   7
   0   4   3 196822. 3789.06  46
   0   4   4 127666. 3007.34  41
   0   4   4 127171. 2959.07  46
   0   4   4 127907. 2953.56  48
   0   4   4 135320. 3087.69   8
   0   4   4 128934. 2730.64   5
   0   4   4 131719. 2978.68  49
   0   4  -4 137144. 3220.40  11
   0   4  -5 64778.4 2213.77  11
   0   4   5 64463.9 2155.27   8
   0   4   5 63416.3 2023.49  48
   0   4   5 65329.8 2131.27  41
   0   4   5 63759.7 2029.00  49
   0   4  -6 3454.63 472.060  25
   0   4   6 4971.51 620.220   8
   0   4   6 3569.79 523.447  23
   0   4  -6 4159.06 571.450  18
   0   4   6 4333.35 609.497  28
   0   4  -6 3260.32 488.096  29
   0   4  -6 3126.02 514.047  11
   0   4   6 4112.06 528.102  49
   0   4   6 3925.91 544.524  33
   0   4  -6 3008.58 539.922  30
   0   4  -6 3739.94 555.260  13
   0   4   6 3659.51 487.610  32
   0   4   6 3987.58 546.882  41
   0   4   6 3654.31 503.070  48
   0   4   7 11537.6 963.395  28
   0   4   7 11867.5 991.100   8
   0   4   7 11258.7 931.926  33
   0   4   7 10884.4 878.039  49
   0   4   7 11184.2 893.488  48
   0   4  -7 11784.9 970.262  11
   0   4  -7 11714.7 937.358  29
   0   4   7 11101.1 843.530  32
   0   4   7 11697.1 917.219  23
   0   4  -7 9588.76 892.027  30
   0   4  -7 9686.32 892.735  18
   0   4   7 11150.7 936.400  41
   0   4   8 5587.83 569.596  32
   0   4   8 3605.80 549.198  28
   0   4  -8 4671.28 580.065  29
   0   4  -8 4387.00 578.336  30
   0   4   8 4631.47 608.518  33
   0   4   8 3741.85 504.801  23
   0   4   9 67158.1 1959.20  23
   0   4   9 68545.8 2134.97  33
   0   4   9 63352.2 2017.90  37
   0   4  -9 69797.4 2114.63  29
   0   4   9 64516.9 2095.04  28
   0   4  10 15367.7 795.598  28
   0   4  10 14592.2 735.418  37
   0   4  10 15920.1 789.008  33
   0   4 -10 14151.2 737.290  29
   0   5   0 523.078 127.201  48
   0   5   0 309.614 108.337  49
   0   5   0 187.610 149.311   5
   0   5   1 50402.4 1501.81   5
   0   5   1 48288.2 1343.25  48
   0   5  -1 51274.6 1516.61  11
   0   5   1 48187.4 1344.15  46
   0   5   1 49104.9 1352.36  49
   0   5   2 111565. 2498.93   8
   0   5   2 108004. 2480.20  46
   0   5  -2 115311. 2398.11   5
   0   5   2 110277. 2485.36  49
   0   5   2 109205. 2482.41  48
   0   5  -2 109697. 2641.47  11
   0   5  -3 56566.8 1546.11   5
   0   5   3 62183.2 1820.63   5
   0   5   3 61401.2 1830.82  49
   0   5   3 62057.9 1841.63  48
   0   5   3 61369.8 1841.54  46
   0   5   3 63490.8 1870.37  41
   0   5   3 64845.1 1894.53   8
   0   5  -3 63415.9 1976.50  11
   0   5   4 203387. 4292.26  49
   0   5   4 217635. 4474.56   8
   0   5   4 204015. 4310.48  48
   0   5  -4 217074. 4592.17  11
   0   5   4 216135. 4434.93  41
   0   5   4 209781. 4145.01   5
   0   5   5 266849. 5546.83  28
   0   5  -5 254745. 5364.95  29
   0   5  -5 267976. 5580.06  11
   0   5  -5 271894. 5588.11  18
   0   5   5 262742. 5419.98  41
   0   5   5 253686. 5266.88  48
   0   5   5 268849. 5561.71  23
   0   5   5 259503. 5494.92  33
   0   5   5 270651. 5527.61   8
   0   5  -5 248042. 5135.75  25
   0   5   5 252286. 5252.87  49
   0   5   5 257890. 5343.04  32
   0   5  -6 102842. 3051.31  29
   0   5   6 101833. 3010.89  48
   0   5   6 109381. 3214.73  41
   0   5   6 104509. 3142.43  33
   0   5   6 107417. 3240.57  28
   0   5  -6 100525. 2835.33  25
   0   5   6 105800. 3014.37  32
   0   5  -6 107869. 3226.89  11
   0   5   6 108458. 3147.98  23
   0   5   6 106085. 3242.95   8
   0   5   6 102475. 3007.47  49
   0   5  -6 109554. 3214.78  18
   0   5  -7 149367. 3522.39  25
   0   5  -7 148838. 3815.20  29
   0   5   7 144762. 3704.78  37
   0   5  -7 146947. 3849.87  18
   0   5   7 150115. 3686.13  32
   0   5   7 149724. 3905.23  33
   0   5   7 148167. 3940.17  28
   0   5   7 149253. 3802.77  23
   0   5  -8 148071. 3572.83  29
   0   5   8 130054. 3369.13  37
   0   5   8 135058. 3583.13  28
   0   5   8 139446. 3457.79  23
   0   5   8 146522. 3401.46  32
   0   5   8 142627. 3614.53  33
   0   5   9 72018.4 2166.49  28
   0   5   9 73529.9 2033.53  23
   0   5   9 74686.6 2193.81  33
   0   5   9 70319.4 2025.90  37
   0   5  -9 72856.5 2102.02  29
   0   5  10 38330.1 1210.54  28
   0   5 -10 36633.8 1138.05  29
   0   5  10 37951.5 1200.80  33
   0   5  10 33848.2 1042.26  37
   0   6   0 383686. 6554.03   5
   0   6   0 385958. 5989.76  48
   0   6   0 387907. 5981.69  49
   0   6   1 254497. 4502.75  48
   0   6   1 257385. 4508.76  49
   0   6   1 267805. 4882.19   5
   0   6   2 307359. 5437.99   8
   0   6  -2 288589. 5194.19   5
   0   6   2 291552. 5335.47  49
   0   6   2 291914. 5345.07  48
   0   6  -2 306804. 5635.48  11
   0   6   2 310743. 5584.23   5
   0   6  -3 122561. 3159.14  11
   0   6   3 119925. 3000.14   5
   0   6   3 120105. 2979.26  48
   0   6  -3 122490. 2692.49   5
   0   6   3 121749. 3017.20   8
   0   6   3 119628. 2970.82  49
   0   6  -4 50724.1 1942.70  29
   0   6   4 51377.2 1957.95  28
   0   6   4 49330.9 1974.45  32
   0   6  -4 50188.1 1888.45  25
   0   6   4 53946.2 1998.87   8
   0   6   4 51775.5 2010.68  33
   0   6   4 49879.2 1793.64   5
   0   6  -4 52094.2 2035.31  18
   0   6   4 51237.3 2061.66  23
   0   6   4 51414.5 1893.14  49
   0   6   4 49916.3 1872.31  48
   0   6   4 48359.8 1842.16  21
   0   6  -4 50735.4 2014.11  11
   0   6   5 47894.6 2031.47  33
   0   6  -5 49806.5 2050.32  18
   0   6  -5 45540.5 1836.84  25
   0   6   5 48385.5 2025.38  28
   0   6   5 43965.5 1979.56  23
   0   6   5 46778.1 1913.38  49
   0   6   5 48635.6 1991.94  32
   0   6   5 43678.0 1739.10  21
   0   6   5 46851.7 1922.43  48
   0   6   5 48101.3 2028.22   8
   0   6  -5 43797.4 1878.26  29
   0   6  -5 49292.4 2074.76  11
   0   6   6 2944.60 520.267  32
   0   6   6 2547.25 482.768  48
   0   6   6 2548.21 494.846   8
   0   6   6 3660.84 590.425  23
   0   6   6 2743.55 526.454  28
   0   6  -6 1861.53 446.604  18
   0   6  -6 2349.92 462.643  29
   0   6  -6 2601.55 488.229  11
   0   6   6 2805.37 490.088  49
   0   6   6 3354.73 509.742  37
   0   6   6 1674.40 430.986  33
   0   6  -6 2447.15 437.654  25
   0   6   7 9179.43 785.165  37
   0   6  -7 8584.23 744.350  25
   0   6   7 8090.14 835.305  33
   0   6   7 7562.98 817.098  28
   0   6   7 8540.79 786.044  32
   0   6  -7 9674.10 872.162  18
   0   6  -7 8279.76 789.271  29
   0   6   7 7608.60 787.328  23
   0   6   8 1704.44 377.356  23
   0   6   8 2067.40 352.102  37
   0   6  -8 2101.18 397.008  29
   0   6   8 1882.75 398.389  28
   0   6   8 2685.55 456.968  33
   0   6   8 2062.94 379.049  32
   0   6  -8 2248.56 354.678  25
   0   6   9 14522.2 741.624  37
   0   6   9 17131.6 841.873  23
   0   6   9 17248.5 790.557  32
   0   6   9 17964.1 939.202  33
   0   6  -9 16919.8 861.402  29
   0   6   9 15956.9 885.722  28
   0   6 -10 48735.1 1207.93  29
   0   6  10 49442.0 1257.19  28
   0   6  10 52101.2 1310.30  33
   0   7   0 516.998 210.291   5
   0   7  -1 15508.8 919.555   5
   0   7   1 13981.1 925.231   5
   0   7   1 13339.4 761.402  48
   0   7   1 15023.1 805.142  49
   0   7   2 120155. 2961.11  49
   0   7  -2 118322. 2875.15   5
   0   7   2 118563. 2955.21  48
   0   7   2 128555. 3237.35   5
   0   7   3 77684.2 2434.76  28
   0   7  -3 74955.8 2122.14   5
   0   7  -3 78631.1 2594.07  18
   0   7  -3 77514.4 2480.73  25
   0   7   3 74660.2 2526.48  35
   0   7   3 76909.0 2467.95   5
   0   7   3 78358.7 2661.18  32
   0   7   3 75541.5 2528.02  21
   0   7   3 75393.1 2388.14  48
   0   7   3 81020.7 2687.48  23
   0   7   3 78386.1 2487.52  33
   0   7   3 75201.0 2374.28  49
   0   7  -3 78481.0 2586.98  11
   0   7   4 33730.4 1641.78  28
   0   7   4 35521.6 1703.87  33
   0   7   4 34231.4 1609.30  49
   0   7   4 34739.2 1765.60  32
   0   7   4 37499.4 1746.67   8
   0   7   4 33227.3 1595.34  48
   0   7  -4 32566.0 1577.24  25
   0   7   4 34192.1 1623.41  21
   0   7   4 34250.0 1771.05  23
   0   7  -4 33219.1 1587.75  29
   0   7  -4 33511.7 1681.70  18
   0   7   4 35103.6 1644.26  35
   0   7  -4 33137.4 1695.99  11
   0   7   4 35122.5 1605.81   5
   0   7  -5 99078.0 2973.72  29
   0   7   5 98328.5 2896.68  21
   0   7   5 98960.7 3227.59  23
   0   7  -5 98510.9 2961.19  25
   0   7   5 103149. 3240.83   8
   0   7   5 105054. 3249.69  33
   0   7  -5 105451. 3271.78  11
   0   7   5 98360.7 2863.36  35
   0   7   5 100370. 3133.61  28
   0   7   5 94014.0 2992.16  49
   0   7   5 97339.7 3123.99  32
   0   7  -5 101641. 3128.91  18
   0   7   5 94641.2 3002.34  48
   0   7  -6 98164.4 3052.16  18
   0   7  -6 97725.5 2931.09  29
   0   7  -6 95202.5 2851.55  25
   0   7   6 100778. 3203.25  28
   0   7   6 101497. 3127.31  32
   0   7   6 96765.8 3138.57  23
   0   7   6 102176. 3226.21  33
   0   7  -7 114562. 3004.27  25
   0   7   7 118357. 3362.47  33
   0   7   7 118247. 3310.73  23
   0   7  -7 119459. 3227.02  18
   0   7  -7 120291. 3159.47  29
   0   7   7 118021. 3223.68  32
   0   7   7 117500. 3393.45  28
   0   7   8 49763.7 1804.42  28
   0   7   8 53364.7 1885.80  33
   0   7   8 52960.5 1818.95  23
   0   7  -8 52924.3 1626.78  25
   0   7  -8 52352.6 1733.01  29
   0   7   8 53711.4 1772.88  32
   0   7   9 45840.2 1380.41  28
   0   7   9 48998.2 1463.34  33
   0   7   9 43690.9 1223.15  32
   0   7   9 47233.2 1345.97  23
   0   7  -9 45615.9 1310.28  29
   0   8   0 167853. 4223.93  21
   0   8   0 169480. 4081.69  32
   0   8   0 165132. 4235.18  16
   0   8   0 167548. 4094.70  23
   0   8   0 181226. 4397.74  35
   0   8   0 175964. 4192.00  18
   0   8   0 164145. 3986.92   5
   0   8  -1 100026. 2790.31   5
   0   8   1 94428.3 2958.31  23
   0   8   1 102766. 2969.21   5
   0   8   1 98183.3 3104.57  35
   0   8   1 100036. 2978.31  18
   0   8  -1 103645. 3116.79  35
   0   8  -1 100542. 2794.09  25
   0   8  -1 94786.0 2760.84  32
   0   8  -1 102649. 3025.84  18
   0   8  -1 88690.5 2762.53  23
   0   8   1 98220.8 3076.11  21
   0   8   1 101576. 3030.93  32
   0   8   1 92104.9 2962.99  16
   0   8  -1 99966.5 2978.26  21
   0   8   2 118026. 3418.81  23
   0   8   2 115785. 3438.17  35
   0   8   2 111163. 3372.47  21
   0   8  -2 102878. 2845.47  20
   0   8   2 116795. 3303.82   5
   0   8   2 115544. 3263.14  18
   0   8  -2 117509. 3197.64  25
   0   8  -2 102263. 2988.04  23
   0   8   2 119518. 3445.27  32
   0   8  -2 112215. 3293.01  35
   0   8  -2 114745. 2991.41   5
   0   8  -2 115531. 3313.25  18
   0   8   3 74705.4 2579.62  18
   0   8   3 79134.9 2548.77  49
   0   8   3 74573.0 2707.37  35
   0   8   3 76783.3 2730.88  21
   0   8   3 81184.6 2863.09  32
   0   8   3 81273.9 2855.36  23
   0   8   3 82255.4 2567.40  28
   0   8   3 84054.1 2748.08   5
   0   8  -3 80084.8 2633.88  25
   0   8   3 78673.9 2585.58  33
   0   8   3 78471.3 2548.43  48
   0   8  -3 82186.6 2755.40  18
   0   8   4 48144.8 2189.53  23
   0   8  -4 45124.6 1847.85  29
   0   8   4 48084.0 2184.88  32
   0   8   4 43094.2 1910.15   5
   0   8   4 44215.6 1972.20  35
   0   8  -4 47058.0 1977.59  25
   0   8   4 45740.0 1953.88  28
   0   8   4 45294.2 1951.30  49
   0   8   4 47014.1 2022.72  21
   0   8   4 46640.8 1981.17  48
   0   8   4 47859.4 2027.85  33
   0   8  -4 43308.8 1970.02  18
   0   8   5 17744.9 1133.01  35
   0   8   5 18282.0 1266.59  33
   0   8   5 19941.6 1382.57  23
   0   8  -5 17246.6 1195.40  18
   0   8  -5 18817.7 1177.37  29
   0   8   5 17488.3 1213.39  28
   0   8   5 17434.5 1163.24  21
   0   8   5 16857.1 1261.41  32
   0   8  -5 18546.7 1198.18  25
   0   8   6 981.055 299.793  21
   0   8   6 1798.57 435.380  33
   0   8  -6 1736.11 430.502  18
   0   8   6 1072.88 376.183  23
   0   8  -6 1438.72 375.621  25
   0   8  -6 883.561 317.433  29
   0   8   6 1121.91 386.684  32
   0   8   6 2165.15 453.529  28
   0   8  -7 320.932 179.720  29
   0   8   7 534.949 262.650  32
   0   8   7 368.898 251.219  23
   0   8   7 207.304 227.699  33
   0   8  -7 202.636 220.414  18
   0   8   7 465.888 254.193  28
   0   8  -7 791.346 256.732  25
   0   8   8 9864.57 667.367  28
   0   8   8 10946.5 692.784  32
   0   8   8 10735.9 722.345  33
   0   8  -8 9804.89 614.224  29
   0   8   8 11412.0 727.184  23
   0   8  -8 10919.5 636.109  25
   0   8   9 16085.8 659.363  33
   0   9   0 484.036 277.024  18
   0   9   0 833.497 335.984  32
   0   9   0 623.956 313.675  21
   0   9   0 442.619 289.884  23
   0   9   0 247.998 198.292   5
   0   9   0-119.714 249.094  35
   0   9   1 6597.34 808.170  35
   0   9  -1 5968.82 661.626  25
   0   9  -1 6236.60 744.332  18
   0   9   1 7036.65 760.702  18
   0   9  -1 5805.95 639.756  32
   0   9   1 6603.46 797.441  21
   0   9  -1 4908.12 647.118  23
   0   9   1 7006.20 767.467   5
   0   9  -1 6269.50 765.996  35
   0   9  -1 6062.63 657.151  20
   0   9  -1 7054.20 722.524   5
   0   9   1 6100.81 751.113  23
   0   9   1 5729.45 705.706  32
   0   9  -2 29394.1 1487.83  23
   0   9  -2 30109.1 1472.15   5
   0   9  -2 31051.9 1645.14  18
   0   9   2 30228.5 1599.16  18
   0   9   2 30242.6 1718.79  21
   0   9  -2 30129.9 1401.43  20
   0   9   2 31602.1 1682.54   5
   0   9   2 29270.9 1651.99  32
   0   9   2 31314.0 1764.57  35
   0   9  -2 32278.6 1571.17  25
   0   9   2 30020.4 1667.02  23
   0   9  -3 57121.1 2206.43  25
   0   9   3 56102.4 2383.42  23
   0   9   3 52032.8 2278.63  21
   0   9   3 54185.9 2173.70  18
   0   9   3 55068.3 2335.16  35
   0   9  -3 55673.5 2259.80  18
   0   9   3 54667.1 2373.03  32
   0   9   3 57428.0 2125.43  33
   0   9   4 108836. 3484.48  23
   0   9   4 104956. 3261.37  21
   0   9   4 107590. 3263.59  35
   0   9   4 106327. 3088.46  18
   0   9   4 102319. 3098.97  33
   0   9  -4 114117. 3319.35  18
   0   9   4 114007. 3555.64  32
   0   9   4 111146. 3121.24  28
   0   9  -4 109621. 3197.18  25
   0   9   5 92669.8 2914.13  33
   0   9   5 94116.9 2850.06  28
   0   9   5 91798.7 2835.29  21
   0   9   5 95000.4 2798.56  35
   0   9   5 97876.9 3164.73  32
   0   9  -5 96783.6 2849.80  25
   0   9  -5 95476.6 2910.07  18
   0   9  -5 96138.4 2656.76  29
   0   9   5 96054.7 3179.35  23
   0   9   6 75069.2 2533.59  23
   0   9  -6 76195.2 2172.23  29
   0   9   6 71087.6 2309.70  28
   0   9   6 69292.9 2378.70  33
   0   9   6 72744.2 2452.80  32
   0   9  -6 72961.4 2310.68  18
   0   9  -6 77702.7 2323.66  25
   0   9  -7 102038. 2440.54  25
   0   9   7 99192.3 2614.95  23
   0   9  -7 100796. 2299.34  29
   0   9   7 99083.8 2577.23  32
   0   9   7 95106.1 2536.18  33
   0   9  -7 98524.4 2442.60  18
   0   9   8 45378.0 1306.98  23
   0   9   8 41699.9 1240.93  33
   0   9   8 45452.9 1276.13  32
   0  10   0 159400. 4045.10  32
   0  10   0 157105. 3903.56  20
   0  10   0 162056. 4173.81  23
   0  10   0 175418. 4343.66  18
   0  10   0 173517. 4549.99  35
   0  10   1 83075.4 2986.03  35
   0  10  -1 75949.9 2396.80  20
   0  10   1 79858.4 2728.94  18
   0  10  -1 83496.7 2809.33  18
   0  10  -1 82750.8 2890.75  35
   0  10  -1 76396.8 2561.15  23
   0  10   1 79328.5 2742.06  32
   0  10   1 78387.0 2764.86  23
   0  10   2 85906.8 2936.68  32
   0  10   2 84907.1 2945.68  23
   0  10  -2 89557.0 2733.03  25
   0  10   2 89181.7 3109.19  35
   0  10   2 85327.6 3033.92  21
   0  10  -2 95055.4 2983.46  18
   0  10   2 87460.9 2849.56  18
   0  10  -2 84653.1 2446.08  20
   0  10   3 133230. 3533.74  18
   0  10  -3 135231. 3561.52  25
   0  10   3 135316. 3854.21  23
   0  10  -3 138396. 3699.86  18
   0  10   3 124092. 3736.55  21
   0  10   3 130477. 3780.14  35
   0  10   3 135569. 3860.13  32
   0  10   4 51406.7 1904.99  33
   0  10   4 50900.8 2100.22  21
   0  10  -4 56960.0 2082.66  25
   0  10   4 51824.0 2074.86  35
   0  10   4 60781.6 2370.92  23
   0  10  -4 54769.4 2089.16  18
   0  10   4 56652.9 2303.42  32
   0  10   5 4193.80 512.478  33
   0  10  -5 5256.70 578.348  25
   0  10   5 4067.17 601.024  32
   0  10   5 4436.49 512.782  35
   0  10   5 4363.55 629.797  23
   0  10  -5 4096.96 533.221  18
   0  10   6 2385.67 403.722  32
   0  10   6 2478.35 371.548  33
   0  10   6 2705.87 442.127  23
   0  10  -6 2427.20 366.953  25
   0  10  -6 1654.79 320.478  18
   0  10   7 773.770 197.418  23
   0  10   7 424.560 124.233  33
   0  10   7 759.453 200.683  32
   0  10  -7 935.859 193.361  25
   0  10  -7 828.506 180.441  18
   0  11   0-46.3280 219.745  18
   0  11   0-32.9324 197.817  23
   0  11   0 300.351 351.504  35
   0  11   0-379.060 207.102  20
   0  11   1 9452.22 864.277  23
   0  11  -1 8827.46 695.699  20
   0  11   1 8167.58 886.195  35
   0  11   1 7070.32 735.698  18
   0  11   1 8007.94 761.887  32
   0  11  -1 9941.39 865.503  18
   0  11   1 8784.29 746.517  20
   0  11  -2 6062.57 673.679  18
   0  11   2 7194.17 706.846  18
   0  11   2 7198.88 754.110  23
   0  11   2 5545.94 708.089  35
   0  11   2 7233.95 755.808  32
   0  11  -2 7532.02 662.155  25
   0  11  -3 37568.7 1604.69  18
   0  11   3 33777.7 1641.47  23
   0  11  -3 35319.5 1480.40  25
   0  11   3 33728.9 1634.00  35
   0  11   3 34431.1 1439.97  18
   0  11   3 34398.7 1642.87  32
   0  11   4 26311.1 1366.84  23
   0  11  -4 25164.3 1218.44  18
   0  11   4 23913.8 1304.50  32
   0  11  -4 25215.3 1188.07  25
   0  11   4 22391.1 1186.23  35
   0  11  -5 49583.3 1564.87  25
   0  11  -5 44306.5 1506.49  18
   0  11   5 49793.9 1774.67  23
   0  11   5 47530.8 1721.74  32
   0  11   6 39011.4 1296.45  32
   0  11  -6 39709.3 1190.07  25
   0  11  -6 38109.4 1160.74  18
   0  11   6 39857.4 1329.40  23
   0  12   0 48664.6 1543.84  20
   0  12   0 56073.6 1851.56  18
   0  12   1 46698.0 1714.14  23
   0  12   1 47376.3 1575.08  20
   0  12   1 49949.1 1699.18  18
   0  12  -1 49679.4 1737.08  18
   0  12  -2 30569.0 1292.38  18
   0  12   2 27525.7 1243.47  32
   0  12   2 28546.0 1200.77  20
   0  12   2 30825.3 1205.89  18
   0  12   2 29457.9 1328.44  23
   0  12   3 26390.2 1191.22  32
   0  12   3 26464.1 1128.16  20
   0  12  -3 27252.1 1143.09  18
   0  12   3 26288.0 1214.05  23
   0  12   4 4245.61 454.504  23
   0  12   4 4633.39 475.333  32
   0  12  -4 4932.93 430.456  18
   0  12   4 4238.11 411.775  20
   0  12   5 9478.41 552.454  32
   0  12   5 9118.61 551.520  23
   0  12   5 8602.58 495.051  20
   0  12  -5 10626.4 520.140  18
   0  13   0 64.3530 97.4501  18
   0  13  -1 1676.71 242.675  18
   0  13  -2 18966.2 746.912  18
   1 -13  -3 14533.4 614.714  22
   1 -13  -3 14996.8 620.849  26
   1 -13  -2 24474.7 910.943  26
   1 -13  -2 24495.7 897.444  22
   1 -13  -1 6682.32 477.130  22
   1 -13   0 2412.64 294.106  22
  -1 -13  -1 3781.89 382.469  27
   1 -13   1 3222.93 289.614  22
  -1 -13  -1 2922.71 307.854  26
  -1 -13  -2 1396.01 210.139  26
  -1 -13  -2 1572.49 234.481  27
   1 -12  -5 1809.72 235.645  22
   1 -12  -5 1800.55 231.386  52
   1 -12  -4 1530.95 254.582  52
   1 -12  -4 1265.87 247.506  22
   1 -12  -4 1321.78 243.748  26
   1 -12  -3 18405.2 910.221  52
   1 -12  -3 18725.9 948.185  22
   1 -12  -2 24672.2 1100.52  52
   1 -12  -2 27392.4 1213.94  22
   1 -12  -1 46939.4 1559.08  52
  -1 -12   0 70892.6 1990.72  22
  -1 -12  -1 48319.7 1627.45  22
  -1 -12  -1 50124.2 1737.27  26
  -1 -12  -2 50596.2 1654.28  22
  -1 -12  -2 51894.2 1737.49  26
  -1 -12  -3 40052.6 1394.76  22
  -1 -12  -3 42020.7 1465.75  26
  -1 -12  -3 42175.9 1447.46  27
  -1 -12  -4 68771.3 1731.11  22
  -1 -12  -4 67573.5 1752.68  26
   1 -11  -6 57386.3 1379.02  26
   1 -11  -6 67637.4 1678.99  52
   1 -11  -6 66811.3 1621.10  22
   1 -11  -6 58018.7 1406.16  30
   1 -11  -5 39021.1 1329.62  26
   1 -11  -5 36554.0 1364.55  52
   1 -11  -5 35581.5 1225.45  30
   1 -11  -5 37310.4 1368.22  22
   1 -11  -4 87766.3 2447.08  22
   1 -11  -4 82691.1 2219.46  30
   1 -11  -4 87151.3 2427.78  52
   1 -11  -3 75680.4 2357.50  22
   1 -11  -3 73992.4 2163.13  30
   1 -11  -3 75409.7 2342.71  52
   1 -11  -2 24000.7 1178.38  30
   1 -11  -2 23203.3 1256.72  52
   1 -11  -1 28696.0 1390.07  52
   1 -11  -1 28463.5 1288.58  30
  -1 -11  -1 995.313 300.871  22
  -1 -11  -2 4443.09 562.206  22
  -1 -11  -2 4163.08 506.923  52
  -1 -11  -3 15981.2 1025.57  26
  -1 -11  -3 15556.1 933.730  52
  -1 -11  -3 16490.7 1025.96  22
  -1 -11  -4 27781.9 1270.99  22
  -1 -11  -4 26198.6 1192.83  27
  -1 -11  -4 26867.2 1187.42  52
  -1 -11  -4 26154.5 1233.80  26
  -1 -11  -5 14568.4 795.559  26
  -1 -11  -5 14563.5 778.137  52
  -1 -11  -5 15219.3 826.090  22
  -1 -11  -5 12662.5 645.116  27
  -1 -11  -6 39945.9 1081.08  26
  -1 -11  -6 40334.0 1138.16  52
  -1 -11  -6 42169.3 1194.03  22
   1 -10  -7 11001.8 594.092  30
   1 -10  -7 11091.8 583.037  22
   1 -10  -7 12055.4 665.828  52
   1 -10  -6 1245.21 262.372  30
   1 -10  -6 1147.80 268.246  22
   1 -10  -6 1489.13 263.873  26
   1 -10  -6 1014.07 215.814  39
   1 -10  -6 1075.43 281.764  52
   1 -10  -5 2538.30 425.644  22
   1 -10  -5 2582.71 440.586  52
   1 -10  -5 2255.20 365.909  30
   1 -10  -5 2261.24 343.317  39
   1 -10  -4 1770.13 364.983  30
   1 -10  -4 2116.45 434.987  52
   1 -10  -4 2530.61 469.731  22
   1 -10  -3 25560.6 1335.72  30
   1 -10  -3 26898.8 1437.38  52
   1 -10  -2 52214.1 1959.90  30
   1 -10  -1 48188.6 1858.56  30
  -1 -10  -2 83024.5 2575.94  52
  -1 -10  -2 85848.5 2705.67  22
  -1 -10  -3 52034.0 2032.32  22
  -1 -10  -3 50329.7 1944.46  52
  -1 -10  -4 69850.5 2345.42  22
  -1 -10  -4 68715.7 2290.00  52
  -1 -10  -4 73934.6 2389.88  26
  -1 -10  -5 16028.7 1004.19  22
  -1 -10  -5 15840.2 969.876  26
  -1 -10  -5 16143.0 971.766  52
  -1 -10  -5 13969.2 844.606  27
  -1 -10  -6 21673.1 969.603  26
  -1 -10  -6 22256.1 1038.80  52
  -1 -10  -6 22448.3 1049.14  22
  -1 -10  -7 3387.63 322.697  52
  -1 -10  -7 3199.33 313.214  22
   1  -9  -8 41085.4 1226.12  52
   1  -9  -8 37318.6 1041.51  22
   1  -9  -8 38886.8 1133.08  39
   1  -9  -7 50907.5 1622.24  22
   1  -9  -7 51361.2 1616.48  39
   1  -9  -7 52619.8 1726.51  52
   1  -9  -7 50994.5 1673.45  30
   1  -9  -6 67946.0 2183.12  30
   1  -9  -6 68731.6 2234.09  52
   1  -9  -6 65487.0 1985.57  26
   1  -9  -6 66431.5 2146.62  22
   1  -9  -6 64809.6 2062.43  39
   1  -9  -5 54736.1 2035.89  22
   1  -9  -5 50681.6 1945.06  30
   1  -9  -5 53477.9 2060.16  52
   1  -9  -5 49997.1 1875.81  39
   1  -9  -4 53355.1 2043.62  30
   1  -9  -4 52751.5 2096.54  52
   1  -9  -4 54615.6 1990.30  39
   1  -9  -4 52119.9 2049.54  22
   1  -9  -3 119367. 3280.06  30
   1  -9  -3 125175. 3243.32  39
   1  -9  -2 51019.7 1956.44  30
  -1  -9   2 51290.4 2045.74   3
   1  -9  -2 53063.6 2246.97  40
  -1  -9   2 52190.6 2174.63  40
   1  -9  -2 51701.3 2253.50   3
   1  -9  -2 52561.6 2211.08   1
   1  -9  -1 53443.3 2259.22   1
   1  -9  -1 56060.0 2313.98   3
   1  -9  -1 57262.9 2351.38  40
  -1  -9   1 54210.8 2191.12   3
  -1  -9   1 55616.2 2288.54  40
   1  -9   0 17926.0 1283.36   1
   1  -9   0 16555.0 1218.84  40
  -1  -9   0 17019.3 1220.91   3
  -1  -9   0 17901.9 1275.36  40
   1  -9   0 16991.4 1188.32   3
  -1  -9  -1 10233.0 821.099  52
  -1  -9  -1 8201.68 881.703   3
  -1  -9  -1 10279.1 939.640  40
   1  -9   1 7715.39 823.583  40
   1  -9   1 6898.00 784.170   1
   1  -9   1 8691.61 825.863   3
  -1  -9  -2 20648.8 1329.25  40
  -1  -9  -2 20712.0 1222.66  52
   1  -9   2 20857.7 1368.96   1
   1  -9   2 20395.8 1294.85  40
  -1  -9  -2 23065.2 1463.83   3
  -1  -9  -3 19701.4 1210.17  52
  -1  -9  -3 17113.2 1178.08  22
  -1  -9  -4 27193.5 1467.04  52
  -1  -9  -4 30499.3 1549.83  22
  -1  -9  -5 36693.9 1475.11  30
  -1  -9  -5 39603.9 1693.69  26
  -1  -9  -5 38514.4 1721.95  22
  -1  -9  -5 37506.3 1679.83  52
  -1  -9  -5 38375.2 1598.92  27
  -1  -9  -6 52933.5 1834.52  26
  -1  -9  -6 58394.7 1999.30  52
  -1  -9  -6 55870.8 1738.15  30
  -1  -9  -6 59120.4 2008.79  22
  -1  -9  -7 48366.3 1573.38  52
  -1  -9  -7 44213.9 1324.89  26
  -1  -9  -7 45397.2 1333.09  30
  -1  -9  -7 46427.5 1515.62  22
  -1  -9  -8 54534.1 1333.05  22
  -1  -9  -8 55859.0 1400.82  52
   1  -8  -9 25058.6 864.718  30
   1  -8  -9 25387.3 844.793  39
   1  -8  -8 22514.6 1015.79  52
   1  -8  -8 22899.4 1044.49  30
   1  -8  -8 21074.2 892.074  22
   1  -8  -8 22389.3 1015.13  39
   1  -8  -7 14675.7 912.359  22
   1  -8  -7 15239.5 977.169  52
   1  -8  -7 14892.5 967.716  30
   1  -8  -7 14790.4 946.313  39
   1  -8  -6 6312.79 662.956  22
   1  -8  -6 5812.46 662.895  30
   1  -8  -6 6071.86 654.522  39
   1  -8  -6 6162.66 685.622  52
   1  -8  -6 6339.97 606.547  26
   1  -8  -5 621.661 274.579  30
   1  -8  -5 1325.96 387.442  52
   1  -8  -5 1112.77 349.471  39
   1  -8  -5 1448.28 353.047  22
   1  -8  -4 72454.6 2593.63  47
   1  -8  -4 77037.6 2577.18  43
   1  -8  -4 79563.0 2624.24  52
   1  -8  -4 83947.0 2631.18  30
   1  -8  -4 77673.0 2602.05  50
   1  -8  -4 72390.1 2636.45  46
   1  -8  -4 84389.0 2565.22  39
  -1  -8   4 83460.9 2554.07  40
   1  -8  -4 74853.6 2567.18  44
   1  -8  -4 76596.0 2617.97  45
   1  -8  -4 82165.9 2766.08   3
   1  -8  -3 63584.1 2190.51  30
   1  -8  -3 55119.4 2113.55  45
   1  -8  -3 57610.8 2115.15  43
   1  -8  -3 57062.0 2181.90  47
   1  -8  -3 63187.9 2149.05  39
   1  -8  -3 57776.7 2128.04  44
  -1  -8   3 61817.7 2054.80   3
   1  -8  -3 61795.9 2278.26  40
  -1  -8   3 66029.9 2281.17  40
   1  -8  -3 61491.2 2375.23   3
   1  -8  -3 63367.9 2230.89   1
   1  -8  -3 57280.4 2115.96  50
   1  -8  -2 61859.1 2363.54   3
   1  -8  -2 62713.8 2291.24   1
  -1  -8   2 57972.0 2115.50   4
   1  -8  -2 58187.2 2256.48  40
   1  -8  -2 64989.9 2107.43  39
  -1  -8   2 60354.7 2119.35   3
   1  -8  -1 197541. 4654.43   3
   1  -8  -1 199325. 4643.56   1
  -1  -8   1 185215. 4299.77   4
   1  -8  -1 200601. 4678.27  40
  -1  -8   1 198980. 4513.51   3
  -1  -8   1 202886. 4649.91  40
   1  -8   0 166655. 4048.73   3
   1  -8   0 163920. 4146.59   1
  -1  -8   0 164306. 3894.23   4
  -1  -8   0 173034. 4174.17   3
  -1  -8   0 168801. 4146.21  40
   1  -8   0 163298. 4115.26  40
   1  -8   1 157121. 3813.16   3
   1  -8   1 157914. 4056.34   1
   1  -8   1 155530. 3954.87  40
  -1  -8  -1 160419. 3997.05  40
  -1  -8  -1 166728. 3758.04   2
  -1  -8  -1 159677. 3857.01   4
  -1  -8  -1 164687. 4107.04   3
  -1  -8  -2 242894. 5023.84  52
  -1  -8  -2 244508. 5107.34   2
  -1  -8  -2 241207. 5365.10   3
  -1  -8  -2 246596. 5186.77   4
   1  -8   2 240658. 5293.34   1
   1  -8   2 230046. 4824.98   3
   1  -8   2 226746. 5057.24  40
  -1  -8  -2 238407. 5176.73  40
   1  -8   3 141666. 3603.84  40
  -1  -8  -3 137046. 3694.02  47
  -1  -8  -3 144281. 3712.58  50
  -1  -8  -3 142615. 3681.11  44
  -1  -8  -3 139907. 3682.70  45
  -1  -8  -3 141480. 3657.58  43
  -1  -8  -3 148858. 3831.32   4
  -1  -8  -3 157932. 3820.76  22
  -1  -8  -3 146814. 3806.02   2
  -1  -8  -3 135956. 3753.08  46
  -1  -8  -3 148121. 3732.14  52
  -1  -8  -3 151699. 3961.22   3
   1  -8   3 154908. 3900.98   1
  -1  -8  -4 82221.5 2746.71   2
  -1  -8  -4 74932.8 2698.87  46
  -1  -8  -4 75942.1 2623.82  45
  -1  -8  -4 75338.6 2583.63  22
  -1  -8  -4 78943.0 2665.66   4
  -1  -8  -4 76650.8 2669.87  47
  -1  -8  -4 79189.0 2645.21  43
  -1  -8  -4 77729.2 2647.77  50
  -1  -8  -4 82064.9 2459.36  30
  -1  -8  -4 82515.7 2748.01   3
  -1  -8  -4 81429.6 2649.09  52
  -1  -8  -4 78723.2 2646.04  44
  -1  -8  -5 41446.6 1727.28  27
  -1  -8  -5 39360.6 1802.67  22
  -1  -8  -5 38164.7 1622.66  30
  -1  -8  -5 39720.5 1795.60  52
  -1  -8  -5 38569.2 1715.88  26
  -1  -8  -6 6890.46 719.782  22
  -1  -8  -6 6586.38 636.090  30
  -1  -8  -6 6907.29 680.350  26
  -1  -8  -6 7250.56 740.407  52
  -1  -8  -7 3425.25 400.617  39
  -1  -8  -7 4312.66 466.602  30
  -1  -8  -7 4264.83 450.161  26
  -1  -8  -7 3465.81 466.441  22
  -1  -8  -7 3860.06 500.073  52
  -1  -8  -8 3798.74 407.340  52
  -1  -8  -8 3434.57 367.029  22
  -1  -8  -8 3437.92 350.733  30
   1  -7  -9 55585.9 1617.02  30
   1  -7  -9 53887.9 1455.46  52
   1  -7  -9 56485.5 1617.78  39
   1  -7  -8 67815.7 2121.34  39
   1  -7  -8 71114.8 2173.55  30
   1  -7  -8 65722.0 1892.47  22
   1  -7  -8 68650.9 2086.64  52
   1  -7  -7 64799.5 2254.21  30
   1  -7  -7 62538.0 2187.71  52
   1  -7  -7 63873.4 2134.88  22
   1  -7  -7 63859.4 2226.34  39
   1  -7  -6 150035. 3796.77  39
   1  -7  -6 153678. 3778.69  22
   1  -7  -6 155318. 3893.99  30
   1  -7  -6 143934. 3765.58  52
   1  -7  -6 150265. 3499.25  26
   1  -7  -5 218321. 5104.25  47
   1  -7  -5 221264. 5058.23  45
   1  -7  -5 228898. 5054.17  44
   1  -7  -5 225061. 4947.37  52
   1  -7  -5 215342. 4799.27  22
  -1  -7   5 205619. 5002.94   4
   1  -7  -5 223050. 4892.60  39
   1  -7  -5 224074. 4998.43  43
   1  -7  -5 230528. 4973.28  30
   1  -7  -5 222135. 4929.10   3
   1  -7  -5 225764. 5027.61  50
   1  -7  -4 195275. 4553.08   3
   1  -7  -4 194458. 4465.36  44
   1  -7  -4 187472. 4459.86  45
   1  -7  -4 181685. 4484.37  47
   1  -7  -4 193178. 4446.91  50
   1  -7  -4 205629. 4491.77  30
   1  -7  -4 199938. 4336.87  40
  -1  -7   4 182942. 4452.57   4
   1  -7  -4 215678. 4517.09  39
   1  -7  -4 204343. 4500.96  52
   1  -7  -4 198022. 4475.17  43
  -1  -7   3 141021. 3568.98   4
   1  -7  -3 159992. 3641.19  30
  -1  -7   3 149716. 3362.97   3
   1  -7  -3 138067. 3485.75  50
   1  -7  -3 158103. 3597.50   1
   1  -7  -3 155272. 3704.77  40
   1  -7  -3 141275. 3504.33  43
   1  -7  -3 145458. 3596.48  45
   1  -7  -3 161296. 3623.79  39
   1  -7  -3 155656. 3854.46   3
   1  -7  -3 142253. 3536.91  44
   1  -7  -3 139149. 3603.14  47
  -1  -7   2 104433. 2703.65   3
   1  -7  -2 98311.5 2668.21  45
   1  -7  -2 98804.1 2645.33  44
   1  -7  -2 107923. 2879.66   1
   1  -7  -2 107545. 2942.51  40
  -1  -7   2 99952.9 2744.47   4
   1  -7  -2 107064. 2990.64   3
   1  -7  -2 96214.2 2701.41  47
   1  -7  -2 99921.2 2633.98  43
   1  -7  -2 99973.6 2642.59  50
  -1  -7   1 125261. 3134.45   3
   1  -7  -1 128801. 3281.84  40
  -1  -7   1 124865. 3090.05   4
   1  -7  -1 128763. 3268.67   3
  -1  -7   0 8534.57 694.659   4
  -1  -7   0 8129.46 714.244   3
   1  -7   0 8306.41 709.795   3
  -1  -7   0 8547.97 629.995   2
   1  -7   0 8278.88 734.835  40
  -1  -7  -1 8008.40 724.652   3
  -1  -7  -1 7867.92 696.604  40
  -1  -7  -1 7614.47 584.216  43
   1  -7   1 7928.75 702.987  40
  -1  -7  -1 8390.80 671.289   2
  -1  -7  -1 7561.29 613.671  47
  -1  -7  -1 7232.49 661.582   4
  -1  -7  -1 8504.63 629.872  50
   1  -7   1 10200.1 749.076   3
  -1  -7  -1 7821.62 594.865  44
  -1  -7  -1 7839.71 604.006  45
  -1  -7  -1 7490.74 614.720  46
   1  -7   2 6373.90 629.896  40
  -1  -7  -2 5378.09 593.321  46
  -1  -7  -2 6508.65 632.515  47
  -1  -7  -2 5910.95 606.865   2
  -1  -7  -2 5335.06 614.700   3
  -1  -7  -2 6404.61 613.049  50
  -1  -7  -2 5918.79 608.340   4
  -1  -7  -2 6659.13 618.102  44
   1  -7   2 7791.14 721.415   1
  -1  -7  -2 6399.35 632.829  40
  -1  -7  -2 6066.41 597.726  45
  -1  -7  -2 6133.63 592.114  43
   1  -7   2 5967.45 555.499   3
  -1  -7  -3 49769.2 1889.05  44
  -1  -7  -3 47698.1 1868.05  45
  -1  -7  -3 48080.0 1867.24  50
  -1  -7  -3 50627.4 1808.34  40
   1  -7   3 47913.9 1873.93   1
  -1  -7  -3 52434.2 1930.89  52
  -1  -7  -3 51175.3 1961.28   2
  -1  -7  -3 49967.6 1882.72  43
  -1  -7  -3 46515.4 1922.90  46
   1  -7   3 48679.1 1782.04  40
  -1  -7  -3 47556.4 1896.51  47
  -1  -7  -3 45700.6 1709.64  10
  -1  -7  -3 52984.1 1988.72   4
  -1  -7  -3 49067.3 1929.08   3
  -1  -7  -4 59374.6 2191.64  43
  -1  -7  -4 62371.3 2122.02  10
  -1  -7  -4 59951.1 2315.38  46
  -1  -7  -4 63810.9 2248.43  52
  -1  -7  -4 57548.6 2227.92  47
  -1  -7  -4 62215.7 2092.34  30
  -1  -7  -4 63922.3 2254.69  22
   1  -7   4 59767.3 2106.81   1
  -1  -7  -4 63918.6 2315.80   2
  -1  -7  -4 61558.6 2205.76   3
  -1  -7  -4 58684.1 2210.58  45
  -1  -7  -4 60574.3 2221.14  44
  -1  -7  -4 60192.1 2223.68  50
  -1  -7  -4 64159.1 2307.18   4
  -1  -7  -5 66384.4 2413.20  44
  -1  -7  -5 65304.6 2422.98  45
  -1  -7  -5 69828.8 2475.89  50
  -1  -7  -5 66449.6 2255.54  27
   1  -7   5 64882.4 2246.11   8
  -1  -7  -5 66904.6 2252.70  30
  -1  -7  -5 66967.5 2402.41  22
  -1  -7  -5 63985.7 2365.72  43
  -1  -7  -5 68628.8 2331.67  26
  -1  -7  -5 66373.7 2381.80  52
  -1  -7  -5 65527.3 2462.21  47
  -1  -7  -5 64687.1 2272.64  10
  -1  -7  -5 61094.8 2449.80  46
  -1  -7  -5 71287.0 2483.44   4
  -1  -7  -5 68145.9 2231.47  39
  -1  -7  -6 109385. 3186.12  22
  -1  -7  -6 104544. 2970.03  30
  -1  -7  -6 107782. 3005.25  26
  -1  -7  -6 107584. 3152.29  52
  -1  -7  -6 109939. 2967.63  39
  -1  -7  -7 76988.1 2410.99  22
  -1  -7  -7 71203.8 2124.16  26
  -1  -7  -7 77798.0 2368.69  30
  -1  -7  -7 76442.5 2295.45  39
  -1  -7  -8 88854.0 2305.65  30
  -1  -7  -8 88450.7 2264.51  39
  -1  -7  -8 84589.1 2263.38  22
  -1  -7  -8 88939.3 2383.07  52
  -1  -7  -9 72301.5 1660.24  30
  -1  -7  -9 72075.6 1710.16  52
  -1  -7  -9 68331.7 1583.81  39
  -1  -7  -9 68941.5 1595.15  22
   1  -6 -10 32361.4 1033.19  39
   1  -6 -10 32936.6 1030.31  30
   1  -6  -9 29100.9 1112.38  52
   1  -6  -9 31981.3 1299.40  30
   1  -6  -9 31876.0 1296.25  39
   1  -6  -8 38277.3 1499.98  38
   1  -6  -8 41680.2 1698.10  39
   1  -6  -8 37441.7 1545.11  52
   1  -6  -8 37033.1 1429.89  22
   1  -6  -8 39176.9 1657.42  30
   1  -6  -7 11800.5 944.939  39
   1  -6  -7 12271.0 881.296  38
   1  -6  -7 12702.9 919.429  22
   1  -6  -7 12003.4 976.166  30
   1  -6  -7 12585.0 952.689  52
   1  -6  -6 31831.5 1572.12  39
   1  -6  -6 33973.3 1635.60  43
   1  -6  -6 34860.9 1663.01  44
   1  -6  -6 36221.1 1693.36  50
   1  -6  -6 33699.6 1665.80  45
   1  -6  -6 33895.4 1586.86  52
   1  -6  -6 33699.4 1531.53  10
  -1  -6   6 32405.4 1482.01   7
   1  -6  -6 35400.5 1742.48  47
   1  -6  -6 32713.8 1525.58  22
   1  -6  -6 34306.1 1629.55  30
   1  -6  -5 5439.61 627.829  43
  -1  -6   5 6527.28 719.801   4
   1  -6  -5 5305.29 617.417  50
   1  -6  -5 4992.61 572.167  22
   1  -6  -5 5571.84 623.082  39
   1  -6  -5 4887.98 566.228   3
  -1  -6   5 5529.30 555.323   7
   1  -6  -5 5744.88 650.318  30
   1  -6  -5 4698.03 597.675  44
   1  -6  -5 4604.57 618.095  47
   1  -6  -5 5484.16 564.148  10
   1  -6  -5 5141.39 607.214  52
   1  -6  -5 5626.76 658.012  45
   1  -6  -4 14924.6 968.873  50
  -1  -6   4 13315.8 949.539   4
   1  -6  -4 13763.5 942.186  44
   1  -6  -4 14506.3 843.809  10
   1  -6  -4 14292.3 977.126  45
   1  -6  -4 15543.5 895.012   4
   1  -6  -4 15169.5 962.648  39
   1  -6  -4 16899.0 1022.11  30
   1  -6  -4 14270.9 966.405   3
   1  -6  -4 14097.6 943.908  43
   1  -6  -4 15883.3 928.529  40
  -1  -6   4 15950.0 856.566   7
   1  -6  -4 14034.9 992.970  47
   1  -6  -3 36677.0 1317.46   4
   1  -6  -3 33396.7 1464.54  47
   1  -6  -3 35716.9 1439.51  43
   1  -6  -3 36498.6 1457.54  50
   1  -6  -3 35926.9 1528.51   3
  -1  -6   3 33331.0 1430.86   4
   1  -6  -3 33796.5 1415.20  40
   1  -6  -3 33693.0 1435.79  45
   1  -6  -3 34975.4 1212.54  10
   1  -6  -3 37764.9 1406.68   1
   1  -6  -3 35070.2 1440.37  44
   1  -6  -2 188347. 3934.23  40
   1  -6  -2 201034. 3554.13   4
   1  -6  -2 181329. 3708.00  50
   1  -6  -2 174076. 3688.98  44
   1  -6  -2 181620. 3594.80   2
   1  -6  -2 175553. 3726.07  45
  -1  -6   2 177004. 3784.13   4
   1  -6  -2 179844. 3705.11  43
   1  -6  -2 171341. 3760.25  47
   1  -6  -2 189995. 4002.76   3
   1  -6  -1 178586. 3500.12  44
   1  -6  -1 185935. 3860.62   3
   1  -6  -1 176380. 3468.64  50
   1  -6  -1 171299. 3534.30  47
  -1  -6   1 171920. 3662.85   4
  -1  -6   1 184785. 3468.04   2
   1  -6  -1 190047. 3882.00  40
   1  -6  -1 191117. 3338.27   4
   1  -6  -1 185773. 3354.80   2
   1  -6  -1 181552. 3495.14  43
   1  -6  -1 177809. 3520.30  45
   1  -6   0 72823.2 2104.20  40
  -1  -6   0 75419.7 1788.61  47
  -1  -6   0 73489.2 1745.81  44
  -1  -6   0 74417.5 1812.35  46
  -1  -6   0 73352.6 1740.65  43
  -1  -6   0 72680.5 2037.65   4
  -1  -6   0 73987.9 1760.71  45
  -1  -6   0 73526.8 1930.04   2
   1  -6   0 72726.8 2066.99   3
  -1  -6  -1 246604. 4479.67  44
  -1  -6  -1 249430. 4477.29  43
   1  -6   1 250481. 4745.39  40
   1  -6   1 244359. 4591.12   3
  -1  -6  -1 258132. 4757.01   4
  -1  -6  -1 239090. 4561.46  46
  -1  -6  -1 251230. 4512.16  50
  -1  -6  -1 251038. 4794.20   3
  -1  -6  -1 247345. 4542.76  47
  -1  -6  -1 251021. 4634.07   2
  -1  -6  -1 248146. 4509.09  45
   1  -6   2 292929. 5096.30   3
  -1  -6  -2 290476. 5300.36  43
  -1  -6  -2 296641. 5343.04  44
  -1  -6  -2 298276. 5359.30  50
   1  -6   2 270002. 5230.95  40
  -1  -6  -2 296112. 5314.02  40
  -1  -6  -2 288077. 5386.98  47
  -1  -6  -2 277219. 5337.99   2
  -1  -6  -2 291819. 5354.79  45
  -1  -6  -2 290731. 5459.70  46
  -1  -6  -2 297507. 5478.04   3
   1  -6   2 296045. 5486.97   1
  -1  -6  -2 290450. 5438.41   4
  -1  -6  -3 176795. 3956.79  45
  -1  -6  -3 181942. 4046.45  47
  -1  -6  -3 178059. 4062.02  46
  -1  -6  -3 186131. 3972.03   3
  -1  -6  -3 180757. 3956.79  44
   1  -6   3 176644. 3718.75  40
  -1  -6  -3 186694. 4056.19   4
  -1  -6  -3 178816. 3927.36  43
  -1  -6  -3 183273. 4021.80   2
   1  -6   3 180552. 3927.98   1
  -1  -6  -3 180397. 3960.21  50
  -1  -6  -3 181727. 3725.02  40
  -1  -6  -4 218110. 4554.13  30
   1  -6   4 218280. 4534.32   1
  -1  -6  -4 232013. 4880.82   4
  -1  -6  -4 220916. 4746.99  50
  -1  -6  -4 224250. 4621.28   3
  -1  -6  -4 220291. 4724.30  52
  -1  -6  -4 215319. 4859.95  46
  -1  -6  -4 228508. 4846.84   2
  -1  -6  -4 215328. 4803.32  47
  -1  -6  -4 214924. 4706.43  44
  -1  -6  -4 221311. 4619.29  10
  -1  -6  -4 223074. 4745.15  43
  -1  -6  -4 216794. 4753.69  45
  -1  -6  -4 222107. 4722.72  22
  -1  -6  -5 102442. 3077.98  47
  -1  -6  -5 100941. 2980.80  50
  -1  -6  -5 98790.3 2830.30  26
   1  -6   5 100333. 2861.87   8
  -1  -6  -5 98516.0 2833.60  30
  -1  -6  -5 99342.0 2802.85  27
  -1  -6  -5 99318.0 2949.45  22
  -1  -6  -5 98387.2 2860.22  10
  -1  -6  -5 104769. 3000.86  43
  -1  -6  -5 102106. 2989.78  44
  -1  -6  -5 99395.8 2999.01   4
  -1  -6  -5 102140. 3044.84   2
  -1  -6  -5 102932. 3021.87  45
  -1  -6  -5 95332.6 3041.85  46
  -1  -6  -5 101460. 2973.22  52
  -1  -6  -5 98459.7 2806.32  39
  -1  -6  -6 35741.3 1593.61  26
  -1  -6  -6 35528.5 1648.71  10
  -1  -6  -6 37035.2 1733.98  52
  -1  -6  -6 36913.3 1649.88  30
  -1  -6  -6 36274.8 1712.18   4
   1  -6   6 34034.8 1573.21   7
  -1  -6  -6 34110.9 1674.25  22
   1  -6   6 33528.7 1520.96   8
  -1  -6  -6 34264.2 1574.14  39
  -1  -6  -7 9376.03 825.164  22
  -1  -6  -7 11437.0 877.752  39
  -1  -6  -7 10184.2 752.726  26
  -1  -6  -7 9795.46 839.019  30
  -1  -6  -7 10375.9 882.039  52
  -1  -6  -8 5372.73 592.148  52
  -1  -6  -8 5470.13 560.305  22
  -1  -6  -8 5215.22 568.354  39
  -1  -6  -8 4903.84 555.165  30
  -1  -6  -9 435.617 177.786  52
  -1  -6  -9 648.440 200.994  30
  -1  -6  -9 534.516 170.122  22
  -1  -6  -9 434.134 169.144  39
   1  -5 -10 2691.98 324.639  30
   1  -5 -10 2686.81 335.243  39
   1  -5  -9 27168.2 1283.65  39
   1  -5  -9 26564.6 1198.24  38
   1  -5  -9 28476.7 1305.06  30
   1  -5  -9 28510.7 1169.60  13
   1  -5  -9 27466.7 1128.57  52
   1  -5  -8 74136.7 2305.54  52
   1  -5  -8 69914.2 2277.01  38
   1  -5  -8 66053.4 2054.65  22
   1  -5  -8 73388.7 2436.51  30
   1  -5  -8 72892.4 2233.79  13
   1  -5  -8 71112.2 2405.98  39
   1  -5  -7 119195. 3139.70  13
   1  -5  -7 122677. 3281.77  52
   1  -5  -7 120753. 3179.32  22
   1  -5  -7 122880. 3381.32  39
   1  -5  -7 122036. 3248.43  38
   1  -5  -7 122897. 3400.40  30
  -1  -5   6 136786. 3373.31   7
   1  -5  -6 130215. 3455.59  30
   1  -5  -6 130616. 3296.17  13
   1  -5  -6 135545. 3498.74  43
   1  -5  -6 139897. 3595.05  45
   1  -5  -6 133163. 3485.42  39
   1  -5  -6 128996. 3331.10  22
   1  -5  -6 135253. 3497.19  50
   1  -5  -6 131414. 3475.09  44
   1  -5  -6 133173. 3365.33  38
   1  -5  -6 132267. 3408.18  52
   1  -5  -6 139341. 3655.10  47
   1  -5  -6 129870. 3330.33  10
   1  -5  -5 158965. 3737.39  30
   1  -5  -5 156045. 3715.32  44
   1  -5  -5 157270. 3660.38  52
   1  -5  -5 163149. 3749.89  39
   1  -5  -5 159622. 3719.54  50
   1  -5  -5 159719. 3717.32  43
   1  -5  -5 149793. 3513.18   3
   1  -5  -5 159427. 3607.56  22
   1  -5  -5 150810. 3773.51  47
   1  -5  -5 155534. 3533.88  10
  -1  -5   5 157919. 3525.31   7
   1  -5  -5 158093. 3771.24  45
   1  -5  -4 130737. 3117.43  50
   1  -5  -4 130308. 2928.09  10
   1  -5  -4 130169. 2914.37  40
  -1  -5   4 132813. 2909.83   7
   1  -5  -4 131521. 2966.42   4
   1  -5  -4 125245. 3181.32  47
  -1  -5   4 137342. 2842.50   8
   1  -5  -4 130906. 3118.37  43
   1  -5  -4 130343. 3122.50   3
   1  -5  -4 127956. 3158.32  45
   1  -5  -4 129363. 3133.92  44
   1  -5  -3 281164. 5157.76  43
   1  -5  -3 280402. 5153.83  50
  -1  -5   3 288041. 4692.82  42
  -1  -5   3 295674. 4848.52   7
   1  -5  -3 277307. 5260.55  47
   1  -5  -3 277208. 5209.57  45
   1  -5  -3 280924. 4942.06   1
   1  -5  -3 278485. 5175.14  44
   1  -5  -3 297704. 5011.53   4
   1  -5  -3 287165. 5292.06   3
   1  -5  -3 282627. 4864.21  10
  -1  -5   3 299313. 4836.64   2
   1  -5  -3 275466. 5113.72  40
   1  -5  -2 164984. 3447.97  40
   1  -5  -2 167119. 3366.55  43
   1  -5  -2 164139. 3435.76  47
   1  -5  -2 172970. 3551.99   3
   1  -5  -2 168674. 3283.08   2
   1  -5  -2 179204. 3207.16   4
   1  -5  -2 167689. 3375.34  50
  -1  -5   2 175901. 2977.19   7
  -1  -5   2 161541. 3404.06   4
   1  -5  -2 178120. 3078.30  10
  -1  -5   2 179653. 3203.67   2
   1  -5  -2 168895. 3396.45  44
   1  -5  -2 169063. 3434.29  45
   1  -5  -1 59099.4 1392.23   4
  -1  -5   1 57756.7 1217.70  44
   1  -5  -1 58108.5 1562.46  45
   1  -5  -1 57017.0 1530.84  44
  -1  -5   1 59389.1 1250.13  46
  -1  -5   1 59019.7 1235.83  47
   1  -5  -1 55246.1 1503.40  50
   1  -5  -1 54293.6 1542.66  47
  -1  -5   1 58434.6 1261.31  48
   1  -5  -1 59633.8 1708.54   3
  -1  -5   1 58592.3 1221.91  43
   1  -5  -1 56933.4 1519.43  43
   1  -5  -1 58241.4 1689.34  40
  -1  -5   1 58662.8 1640.45   4
  -1  -5   1 57969.2 1221.48  45
   1  -5  -1 58345.0 1437.63   2
  -1  -5   1 60296.9 1533.54   2
   1  -5  -1 58359.8 1217.27  10
   1  -5   0 12730.9 561.941  50
  -1  -5   0 11853.0 680.983   4
  -1  -5   0 12395.1 607.351  46
   1  -5   0 12949.8 571.961  44
   1  -5   0 14431.8 525.399   2
   1  -5   0 14001.5 601.398  45
  -1  -5   0 12065.0 650.033   2
  -1  -5   0 12578.9 587.213  45
  -1  -5   0 12374.0 593.669  47
   1  -5   0 13077.0 731.905  40
  -1  -5   0 12656.5 584.709  44
   1  -5   0 13799.6 605.831  47
   1  -5   0 12780.2 561.443  43
   1  -5   0 12930.0 540.705   4
  -1  -5   0 12126.5 570.541  43
  -1  -5   0 12566.4 587.248  50
   1  -5   0 14240.2 736.185   3
   1  -5   1 2850.10 349.480  40
  -1  -5  -1 2851.72 320.677  45
  -1  -5  -1 2971.75 325.654  43
   1  -5   1 3183.35 345.618   3
  -1  -5  -1 2880.18 322.002  50
  -1  -5  -1 2750.76 312.645  44
  -1  -5  -1 2005.46 291.210   4
   1  -5   1 2663.74 260.586   4
  -1  -5  -1 2484.71 310.051  47
  -1  -5  -1 2338.92 308.401  46
  -1  -5  -1 3189.90 355.775   2
  -1  -5  -2 35390.2 1313.81   4
   1  -5   2 34533.9 1217.13  40
  -1  -5  -2 35952.9 1278.29  50
  -1  -5  -2 34615.1 1192.01  40
  -1  -5  -2 34216.2 1301.74  46
   1  -5   2 36375.8 1092.41   4
  -1  -5  -2 35099.2 1285.94   2
   1  -5   2 33915.1 1102.72   3
  -1  -5  -2 34654.7 1269.55   3
  -1  -5  -2 35033.8 1301.97  47
  -1  -5  -2 35924.7 1270.56  43
  -1  -5  -2 36000.1 1292.78  45
  -1  -5  -2 35451.1 1269.40  44
  -1  -5  -3 28801.6 1225.44  50
   1  -5   3 27116.5 1062.98  40
  -1  -5  -3 29972.3 1078.82  40
  -1  -5  -3 27352.2 1258.52  46
  -1  -5  -3 29491.1 1236.38  43
   1  -5   3 28075.5 1183.05   1
  -1  -5  -3 27068.3 1231.89  47
  -1  -5  -3 30103.5 1275.87   2
  -1  -5  -3 29910.1 1253.96  44
  -1  -5  -3 27687.9 1226.83  45
  -1  -5  -3 31200.2 1221.93   3
  -1  -5  -3 29620.0 1271.15   4
  -1  -5  -4 73773.8 2307.77   4
  -1  -5  -4 71341.6 2246.36  45
  -1  -5  -4 72797.0 2297.10  47
  -1  -5  -4 76842.9 2277.14  43
  -1  -5  -4 74068.1 2246.04  50
  -1  -5  -4 72269.9 2067.53   3
   1  -5   4 76942.9 2103.73  41
  -1  -5  -4 72424.9 2324.09  46
  -1  -5  -4 75392.2 2271.33  44
  -1  -5  -4 77851.9 2326.85   2
   1  -5   4 71190.0 2065.60   1
  -1  -5  -5 51049.8 1914.70  43
  -1  -5  -5 53873.6 1981.86  50
  -1  -5  -5 55570.3 2041.04   2
  -1  -5  -5 53763.3 1973.57  44
  -1  -5  -5 50889.5 1968.60   4
  -1  -5  -5 50720.4 1851.11  26
  -1  -5  -5 51171.1 1954.25  45
  -1  -5  -5 52728.9 1902.75  39
  -1  -5  -5 52044.0 1961.82  22
  -1  -5  -5 50379.6 1876.82  30
  -1  -5  -5 52470.0 2006.15  47
   1  -5   5 53019.7 1918.88   8
  -1  -5  -5 49789.3 1996.82  46
  -1  -5  -5 49600.8 1875.04  10
  -1  -5  -5 49758.9 1933.63  52
  -1  -5  -6 228801. 5073.08  47
  -1  -5  -6 223557. 4879.15  39
   1  -5   6 223764. 4778.63   8
  -1  -5  -6 228499. 4967.90  43
  -1  -5  -6 231515. 5023.80  50
  -1  -5  -6 229509. 5050.83   4
  -1  -5  -6 227553. 4935.24  10
  -1  -5  -6 222146. 4894.17  30
  -1  -5  -6 221738. 4750.20  26
  -1  -5  -6 229071. 5025.65  52
  -1  -5  -6 220856. 5107.56  46
  -1  -5  -6 231816. 4995.56  44
  -1  -5  -6 229633. 5018.07  45
  -1  -5  -6 220961. 4978.56  22
   1  -5   6 215811. 4802.31   7
  -1  -5  -7 85998.9 2685.32  30
  -1  -5  -7 84230.9 2706.20  52
  -1  -5  -7 79541.8 2594.73  22
  -1  -5  -7 86242.4 2670.54  39
  -1  -5  -8 81159.3 2504.91  52
  -1  -5  -8 83848.2 2460.36  22
  -1  -5  -8 87506.4 2594.99  39
  -1  -5  -8 87170.4 2604.86  30
  -1  -5  -9 61059.3 1847.25  30
  -1  -5  -9 59321.7 1839.01  39
  -1  -5  -9 58050.0 1754.93  52
  -1  -5  -9 57776.0 1688.81  22
  -1  -5 -10 22588.9 742.151  52
  -1  -5 -10 22778.2 833.570  39
  -1  -5 -10 24776.6 865.103  30
   1  -4 -10 56484.9 1697.38  39
   1  -4 -10 54458.0 1549.28  13
   1  -4 -10 53732.6 1641.09  30
   1  -4  -9 38412.3 1585.47  38
   1  -4  -9 38475.0 1616.81  39
   1  -4  -9 42249.8 1680.72  30
   1  -4  -9 39533.6 1536.10  13
   1  -4  -9 39399.3 1409.64  52
   1  -4  -8 68568.7 2340.66  38
   1  -4  -8 70570.7 2297.11  13
   1  -4  -8 69511.5 2410.12  39
   1  -4  -8 69636.3 2123.58  29
   1  -4  -8 67546.0 2209.27  52
   1  -4  -8 68344.7 2394.02  30
   1  -4  -7 23205.3 1340.40  30
   1  -4  -7 24047.9 1306.16  10
   1  -4  -7 24477.6 1340.46  45
   1  -4  -7 25161.6 1341.61  44
  -1  -4   7 25854.7 1357.05   7
   1  -4  -7 25023.4 1311.22  52
   1  -4  -7 23981.8 1304.11  50
   1  -4  -7 24713.8 1321.74  43
   1  -4  -7 24358.1 1332.01  38
   1  -4  -7 27019.7 1438.84  39
   1  -4  -7 25475.2 1327.51  13
   1  -4  -7 25226.4 1387.68  47
   1  -4  -7 25088.6 1265.59  22
   1  -4  -6 1101.24 315.204  47
   1  -4  -6 1079.80 304.333  43
   1  -4  -6 1463.13 305.990  22
   1  -4  -6 1342.08 322.321  13
   1  -4  -6 1634.87 351.061  52
   1  -4  -6 897.115 262.078  10
   1  -4  -6 826.100 284.161  50
   1  -4  -6 1265.58 317.451  44
   1  -4  -6 1186.96 327.706  30
  -1  -4   6 1334.38 306.893   7
   1  -4  -6 1216.90 331.592  45
   1  -4  -6 1682.44 363.607  39
   1  -4  -6 1423.48 312.200  38
   1  -4  -5 2030.40 363.535  47
  -1  -4   5 1855.48 289.078   8
   1  -4  -5 1644.03 323.568  43
   1  -4  -5 2056.06 382.543  45
   1  -4  -5 2096.49 356.145  44
  -1  -4   5 1610.14 299.503   7
   1  -4  -5 1886.06 342.651  50
   1  -4  -5 2119.99 347.317  10
   1  -4  -5 2028.82 312.023   3
   1  -4  -4 26198.4 1162.02  45
   1  -4  -4 25182.8 1001.25  40
   1  -4  -4 28351.0 1124.30   4
   1  -4  -4 25476.4 1172.33  47
   1  -4  -4 27490.5 1172.38  44
   1  -4  -4 26872.3 1126.03   3
   1  -4  -4 26823.9 1149.78  43
   1  -4  -4 26197.0 1136.03  50
  -1  -4   4 26485.6 1071.21   7
  -1  -4   4 26938.1 1016.21   8
   1  -4  -4 26631.7 1078.26  10
   1  -4  -3 128976. 2621.39   4
   1  -4  -3 119765. 2621.92  40
   1  -4  -3 123798. 2796.37  47
   1  -4  -3 127478. 2783.88  45
  -1  -4   3 128228. 2406.82  42
   1  -4  -3 125547. 2482.44   1
  -1  -4   3 127622. 2538.85   7
   1  -4  -3 119436. 2526.49  10
   1  -4  -3 127137. 2729.22  50
   1  -4  -3 127851. 2753.41  44
   1  -4  -3 130289. 2750.10  43
   1  -4  -3 124426. 2763.29   3
  -1  -4   3 119308. 2505.66   2
   1  -4  -2 143911. 2666.89  10
   1  -4  -2 146987. 2948.41  40
   1  -4  -2 148915. 3006.87   3
   1  -4  -2 149639. 2973.32  45
   1  -4  -2 152148. 2950.48  44
   1  -4  -2 149768. 2919.71  43
  -1  -4   2 153343. 2643.76   7
   1  -4  -2 151443. 2872.60   2
  -1  -4   2 148719. 2798.45   2
   1  -4  -2 154146. 2760.30   4
   1  -4  -2 148167. 2915.82  50
   1  -4  -1 330279. 5259.02  50
  -1  -4   1 335375. 4909.67  45
   1  -4  -1 341115. 5467.55   3
   1  -4  -1 325126. 5130.44   2
  -1  -4   1 334529. 4821.81   7
  -1  -4   1 337656. 4907.68  44
   1  -4  -1 332721. 5261.50  43
  -1  -4   1 336173. 4904.27  43
  -1  -4   1 341484. 4928.77  47
   1  -4  -1 330683. 5031.68   4
  -1  -4   1 342502. 5291.22   2
  -1  -4   1 319267. 5358.85   4
   1  -4  -1 331944. 5432.55  40
   1  -4  -1 334773. 5283.34  44
  -1  -4   1 334534. 4951.78  48
   1  -4  -1 321669. 4907.73  10
   1  -4  -1 332282. 5310.20  45
  -1  -4   1 343996. 4945.96  46
  -1  -4   0 276300. 4312.06  46
  -1  -4   0 277111. 4280.07  47
  -1  -4   0 257503. 4427.10   4
  -1  -4   0 279059. 4261.77  45
  -1  -4   0 278694. 4247.77  44
   1  -4   0 282477. 4071.10   4
   1  -4   0 278217. 4201.89  44
   1  -4   0 274210. 4179.94  43
   1  -4   0 282264. 4239.52  45
   1  -4   0 282626. 4533.08  40
  -1  -4   0 276008. 4253.58  50
   1  -4   0 275800. 4181.20  50
  -1  -4   0 275739. 4427.09   2
   1  -4   0 277118. 4017.47   2
  -1  -4   0 275894. 4237.22  43
   1  -4   0 281979. 4476.23   3
  -1  -4  -1 436347. 6675.37  45
  -1  -4  -1 437029. 6659.24  50
   1  -4   1 431719. 6121.66  50
   1  -4   1 417580. 6554.25   3
  -1  -4  -1 431421. 6706.34  47
  -1  -4  -1 434317. 6649.22  44
   1  -4   1 436399. 6336.74   4
   1  -4   1 432849. 6712.21  40
  -1  -4  -1 435932. 6641.71  43
  -1  -4  -1 439070. 6747.46   2
  -1  -4  -1 425544. 6758.13   4
  -1  -4  -1 424148. 6720.99  46
   1  -4   1 438854. 6151.30  45
   1  -4   1 432778. 6132.34  44
   1  -4   1 432409. 6123.44  43
  -1  -4  -2 468324. 7330.21  45
  -1  -4  -2 462215. 7398.46  46
  -1  -4  -2 468145. 7372.37  47
   1  -4   2 449645. 7114.53  40
  -1  -4  -2 473069. 7385.29   4
  -1  -4  -2 476323. 7337.84   2
  -1  -4  -2 464706. 7230.52   3
   1  -4   2 452800. 6919.12   3
  -1  -4  -2 471148. 7298.40  43
  -1  -4  -2 473431. 7316.89  50
  -1  -4  -2 474728. 7318.65  44
  -1  -4  -3 133284. 2917.16  45
  -1  -4  -3 133135. 2892.86  50
  -1  -4  -3 130698. 2712.19   3
  -1  -4  -3 137521. 2988.69   4
  -1  -4  -3 133070. 2983.51  46
  -1  -4  -3 131663. 2872.78  43
  -1  -4  -3 133401. 2950.18  47
   1  -4   3 132355. 2804.18   1
   1  -4   3 128153. 2562.73  40
  -1  -4  -3 131264. 2897.06   2
  -1  -4  -3 131470. 2521.58  40
  -1  -4  -3 133106. 2892.71  44
  -1  -4  -4 144005. 3273.73  44
  -1  -4  -4 146979. 3330.68   2
   1  -4   4 152505. 3203.92  41
  -1  -4  -4 151489. 3408.67   4
  -1  -4  -4 150582. 3316.78  50
  -1  -4  -4 142904. 2993.40   3
   1  -4   4 148196. 3075.34   1
   1  -4   4 152019. 3423.97   8
  -1  -4  -4 144240. 3384.29  46
  -1  -4  -4 147915. 3288.91  43
  -1  -4  -4 146237. 3359.31  47
  -1  -4  -4 144092. 3298.17  45
  -1  -4  -5 94655.3 2752.74  46
  -1  -4  -5 95260.4 2641.10  10
  -1  -4  -5 100466. 2711.47  44
  -1  -4  -5 97213.1 2742.28  47
   1  -4   5 98424.5 2699.37   8
  -1  -4  -5 99261.6 2702.45  50
  -1  -4  -5 102467. 2772.34   2
  -1  -4  -5 97468.3 2703.47  45
  -1  -4  -5 101033. 2780.29  52
  -1  -4  -5 96850.6 2752.96   4
  -1  -4  -5 97510.1 2669.58  43
   1  -4   5 101753. 2513.36  41
  -1  -4  -6 33205.3 1572.40  47
  -1  -4  -6 35992.7 1639.10  52
  -1  -4  -6 35239.5 1479.60  26
  -1  -4  -6 33016.8 1559.45  30
  -1  -4  -6 34576.3 1578.83  45
  -1  -4  -6 32088.4 1526.06  39
   1  -4   6 33588.5 1501.92   8
  -1  -4  -6 34056.6 1637.96  46
  -1  -4  -6 32289.1 1513.58  50
  -1  -4  -6 35596.7 1626.92  22
  -1  -4  -6 34258.8 1545.42  43
  -1  -4  -6 35135.4 1529.14  38
  -1  -4  -6 34622.3 1561.43  44
  -1  -4  -6 33984.3 1541.89  10
  -1  -4  -7 5168.50 609.824  10
  -1  -4  -7 3615.77 519.364  45
  -1  -4  -7 4739.80 601.714  47
  -1  -4  -7 4606.38 575.523  43
  -1  -4  -7 4406.91 597.048  39
  -1  -4  -7 3454.20 509.624  22
  -1  -4  -7 4526.17 592.958  52
  -1  -4  -7 3972.52 537.779  44
  -1  -4  -7 4855.82 587.964  50
  -1  -4  -7 4484.15 574.513  38
   1  -4   7 4927.06 595.680   7
   1  -4   7 5105.40 573.902   8
  -1  -4  -7 4537.68 602.267  46
  -1  -4  -7 4737.70 609.514  30
  -1  -4  -8 28406.4 1441.65  39
  -1  -4  -8 29043.8 1412.67  52
  -1  -4  -8 28249.8 1431.46  30
  -1  -4  -8 27528.9 1337.75  22
  -1  -4  -9 8537.39 629.164  22
  -1  -4  -9 7835.40 634.984  52
  -1  -4  -9 7742.02 661.990  39
  -1  -4  -9 8149.79 680.703  30
  -1  -4 -10 16289.5 769.799  30
  -1  -4 -10 15648.8 761.738  39
  -1  -4 -10 14936.6 645.508  52
   1  -3 -11 8262.58 457.172  39
   1  -3 -11 8700.48 456.617  30
  -1  -3  11 7282.38 373.359  28
   1  -3 -10 1361.08 297.022  39
   1  -3 -10 2254.38 278.224  29
   1  -3 -10 1988.72 316.996  13
   1  -3 -10 1750.24 310.442  30
   1  -3  -9 75884.8 2169.99  29
   1  -3  -9 76205.2 2434.40  38
   1  -3  -9 77182.5 2441.71  39
   1  -3  -9 75177.1 2404.19  30
   1  -3  -9 78324.1 2384.00  13
   1  -3  -8 97299.2 2932.90  30
   1  -3  -8 98819.5 2869.08  13
   1  -3  -8 93495.9 2889.70  39
   1  -3  -8 94350.3 2876.64  38
   1  -3  -8 96135.8 2673.77  29
   1  -3  -8 95279.2 2651.73  52
   1  -3  -7 146607. 3525.87  50
   1  -3  -7 145155. 3724.33  30
   1  -3  -7 140798. 3644.94  38
   1  -3  -7 144290. 3521.77  44
   1  -3  -7 146761. 3744.54  39
   1  -3  -7 140357. 3576.83  13
   1  -3  -7 151261. 3655.04  10
  -1  -3   7 147981. 3667.31   7
   1  -3  -7 145922. 3564.16  45
   1  -3  -7 145399. 3612.10  47
   1  -3  -7 144824. 3531.31  52
   1  -3  -7 145693. 3507.83  43
   1  -3  -6 183302. 3984.38  10
  -1  -3   6 179573. 3703.31   8
  -1  -3   6 183771. 4023.86   7
   1  -3  -6 184938. 4016.27  45
   1  -3  -6 184203. 4121.16  39
   1  -3  -6 180075. 3922.35  43
   1  -3  -6 184158. 3970.78  44
   1  -3  -6 182295. 4024.03  13
   1  -3  -6 176465. 4037.76  20
   1  -3  -6 179510. 4100.31  30
   1  -3  -6 179674. 4033.60  47
   1  -3  -6 184250. 3953.42  50
   1  -3  -6 189116. 4117.04  38
  -1  -3   5 437508. 7190.71   8
  -1  -3   5 452932. 7500.99   7
   1  -3  -5 450844. 7613.57  47
   1  -3  -5 451326. 7481.91  43
   1  -3  -5 452113. 7513.33  44
   1  -3  -5 457528. 7572.56  45
   1  -3  -5 464029. 7518.33  50
   1  -3  -5 454332. 7458.61  10
   1  -3  -5 434523. 7246.46   3
  -1  -3   4 135612. 2417.70  42
  -1  -3   4 120893. 2566.09   8
   1  -3  -4 123398. 2537.13  40
   1  -3  -4 131954. 2812.18  43
   1  -3  -4 135191. 2890.12  45
   1  -3  -4 132747. 2903.03  47
   1  -3  -4 122976. 2700.24  10
  -1  -3   4 131296. 2764.32   7
   1  -3  -4 118006. 2664.95   3
   1  -3  -4 132402. 2820.15  50
   1  -3  -4 130950. 2825.68  44
   1  -3  -3 340626. 5563.91  44
   1  -3  -3 335843. 5526.96  43
   1  -3  -3 352370. 5496.42   4
  -1  -3   3 347499. 5239.01  42
   1  -3  -3 323521. 5379.70  40
   1  -3  -3 344068. 5609.79  45
  -1  -3   3 335763. 4935.01  41
   1  -3  -3 339097. 5535.44  50
   1  -3  -3 332828. 5534.94   3
  -1  -3   3 335976. 5397.79   7
   1  -3  -3 323985. 5385.95  10
  -1  -3   3 352562. 5365.93   8
   1  -3  -3 336966. 5172.94   1
   1  -3  -2 270230. 4124.30  10
   1  -3  -2 274567. 4326.47  40
  -1  -3   2 252162. 3577.69  47
   1  -3  -2 272616. 4394.32   3
   1  -3  -2 285045. 4308.19   2
  -1  -3   2 247815. 3575.32  45
  -1  -3   2 253575. 3582.28  48
   1  -3  -2 284242. 4189.08   4
  -1  -3   2 277135. 4101.06   7
  -1  -3   2 253035. 3579.73  46
  -1  -3   2 251255. 3586.03  49
   1  -3  -2 291842. 4363.63  50
   1  -3  -2 294544. 4373.37  43
   1  -3  -2 294179. 4397.60  44
   1  -3  -2 295556. 4443.22  45
   1  -3  -1 515106. 7719.43  40
   1  -3  -1 526274. 7380.29   4
  -1  -3   1 520284. 7350.07  48
   1  -3  -1 524801. 7758.04   3
   1  -3  -1 505681. 7507.06   2
  -1  -3   1 525001. 7334.62  46
  -1  -3   1 521245. 7322.26  47
   1  -3  -1 546173. 7702.26  45
  -1  -3   1 497303. 7661.74   4
  -1  -3   1 518931. 7312.92  45
  -1  -3   1 525217. 7642.55   2
  -1  -3   1 515145. 7309.23  43
  -1  -3   1 514050. 7308.20  44
  -1  -3   1 533338. 7295.89   7
   1  -3  -1 526752. 7619.84  50
   1  -3  -1 530924. 7643.90  44
   1  -3  -1 522884. 7616.64  43
   1  -3  -1 524783. 7356.26  10
  -1  -3   0 49086.5 1111.18  45
  -1  -3   0 50028.7 1115.49  50
  -1  -3   0 50296.7 1134.22  47
   1  -3   0 52333.1 1119.03  45
  -1  -3   0 49818.9 1149.82  46
   1  -3   0 52264.7 1100.15  44
  -1  -3   0 49888.3 1108.55  43
   1  -3   0 50347.2 1203.02   3
   1  -3   0 50275.4 946.798   4
   1  -3   0 50220.5 1233.02  40
   1  -3   0 48597.7 1063.41  50
  -1  -3   0 51123.1 1218.12   2
   1  -3   0 50386.0 1075.69  43
   1  -3   0 50223.4 953.423   2
   1  -3   0 47307.4 788.074  10
  -1  -3   0 49628.4 1210.98   4
  -1  -3   0 50204.4 1112.42  44
   1  -3   1 13067.2 402.484  44
   1  -3   1 12855.7 508.840   3
  -1  -3  -1 12969.2 561.097  44
  -1  -3  -1 13153.7 571.093  45
   1  -3   1 13853.7 405.746  43
  -1  -3  -1 13150.3 561.803  43
   1  -3   1 13471.8 561.018  40
  -1  -3  -1 13338.4 592.475   4
   1  -3   1 13152.4 396.607  50
  -1  -3  -1 12874.2 579.942   2
  -1  -3  -1 12827.6 559.204  50
  -1  -3  -1 13620.7 587.618  47
  -1  -3  -1 13516.8 596.657  46
   1  -3   2 680.423 140.055  40
  -1  -3  -2 1185.08 207.223  44
  -1  -3  -2 1094.05 204.015  50
  -1  -3  -2 1276.30 223.812   2
  -1  -3  -2 1903.60 263.372   4
   1  -3   2 832.214 131.773   3
  -1  -3  -2 1090.85 210.843  47
  -1  -3  -2 1393.95 218.269  43
   1  -3   2 1049.26 73.0589  43
   1  -3   2 1722.29 241.686   1
   1  -3   2 1137.98 74.9633  50
   1  -3   2 1034.43 75.5059  44
  -1  -3  -2 992.023 202.133  45
  -1  -3  -3 113682. 2257.64   3
  -1  -3  -3 117526. 2494.38  43
  -1  -3  -3 112918. 2527.22  47
   1  -3   3 114077. 2389.98   1
  -1  -3  -3 116884. 2498.90  50
   1  -3   3 117112. 2505.98  41
  -1  -3  -3 113984. 2502.45  45
  -1  -3  -3 117177. 2513.73   2
  -1  -3  -3 116247. 2564.30   4
  -1  -3  -3 117435. 2503.40  44
  -1  -3  -3 114145. 2051.14  40
   1  -3   3 111668. 2132.54  40
   1  -3   4 72502.1 2058.98   8
  -1  -3  -4 69776.8 1926.79  50
   1  -3   4 72582.7 1753.19   1
  -1  -3  -4 66746.8 1983.87   4
  -1  -3  -4 68702.3 1938.80  45
   1  -3   4 71160.7 1910.20  41
  -1  -3  -4 67243.3 1628.87   3
  -1  -3  -4 69522.0 1926.36  44
  -1  -3  -4 68777.9 2002.42  46
  -1  -3  -4 68533.6 1904.87  43
  -1  -3  -4 69331.5 1978.22  47
  -1  -3  -4 70580.1 1962.67   2
  -1  -3  -5 147854. 3351.25   2
  -1  -3  -5 141734. 3254.06  50
  -1  -3  -5 144924. 3316.15  45
  -1  -3  -5 145224. 3359.02  47
   1  -3   5 146619. 3358.32   8
   1  -3   5 142573. 3151.35  41
  -1  -3  -5 141278. 3377.41   4
  -1  -3  -5 142576. 3263.32  10
  -1  -3  -5 142659. 3272.14  44
  -1  -3  -5 136668. 3332.83  46
  -1  -3  -5 142728. 3253.01  43
  -1  -3  -6 148676. 3540.94  45
  -1  -3  -6 150184. 3680.70  30
  -1  -3  -6 145932. 3566.32  38
   1  -3   6 145590. 3303.42  41
  -1  -3  -6 150986. 3599.64  47
  -1  -3  -6 144043. 3588.18  22
  -1  -3  -6 145598. 3610.32  46
  -1  -3  -6 147763. 3507.49  50
   1  -3   6 147247. 3528.20   8
  -1  -3  -6 150366. 3555.86  10
  -1  -3  -6 147088. 3492.48  43
  -1  -3  -6 152135. 3714.81  52
  -1  -3  -6 148744. 3516.93  44
  -1  -3  -6 147394. 3645.76  39
  -1  -3  -7 115267. 3083.17  44
  -1  -3  -7 111846. 3146.80  11
  -1  -3  -7 117493. 3125.95  45
  -1  -3  -7 120091. 3191.27  47
  -1  -3  -7 112604. 3202.92  39
  -1  -3  -7 120290. 3117.88  43
  -1  -3  -7 109832. 3128.95  52
   1  -3   7 115712. 3190.10   7
  -1  -3  -7 109880. 3105.48  38
  -1  -3  -7 122235. 3165.55  50
  -1  -3  -7 111971. 3203.12  30
  -1  -3  -7 111370. 2990.97  13
  -1  -3  -7 117349. 3158.87  10
   1  -3   7 115174. 3100.96   8
  -1  -3  -7 101809. 2991.89  22
  -1  -3  -7 120566. 3255.97  46
  -1  -3  -8 192297. 4469.13  39
  -1  -3  -8 186457. 4189.68  22
  -1  -3  -8 195963. 4216.51  13
  -1  -3  -8 194492. 4461.02  30
  -1  -3  -8 187769. 4274.95  52
  -1  -3  -9 85802.1 2308.16  13
  -1  -3  -9 88243.9 2543.22  39
  -1  -3  -9 87918.3 2310.18  22
  -1  -3  -9 87781.2 2519.87  30
  -1  -3  -9 82367.0 2315.76  52
  -1  -3 -10 59232.3 1492.35  52
  -1  -3 -10 61968.9 1745.74  39
   1  -3  10 56699.2 1392.52  37
  -1  -3 -10 63662.1 1752.28  30
   1  -2 -11 69860.6 1628.29  39
  -1  -2  11 70035.0 1561.95  28
   1  -2 -11 70229.1 1600.72  30
   1  -2 -10 98800.6 2497.90  30
   1  -2 -10 99763.7 2538.92  39
  -1  -2  10 94976.9 2176.39  33
   1  -2 -10 98592.8 2525.30  13
   1  -2 -10 95582.9 2289.72  29
   1  -2  -9 54842.7 2014.01  30
   1  -2  -9 56658.8 2091.52  38
   1  -2  -9 56694.7 1900.83  29
   1  -2  -9 58427.9 2106.75  39
   1  -2  -9 58261.3 2068.90  13
   1  -2  -8 92347.8 2844.30  39
   1  -2  -8 90984.5 2818.39  30
   1  -2  -8 90230.4 2755.56  13
   1  -2  -8 89077.5 2809.90  38
   1  -2  -8 90049.0 2627.29  29
   1  -2  -7 22480.1 1137.04  50
   1  -2  -7 20780.1 1198.00  20
   1  -2  -7 22107.1 1168.76  47
   1  -2  -7 21346.7 1105.56  43
   1  -2  -7 24431.0 1298.66  13
   1  -2  -7 22888.3 1151.30  44
   1  -2  -7 24207.7 1323.52  39
   1  -2  -7 23697.0 1252.79  10
   1  -2  -7 22407.9 1265.34  38
   1  -2  -7 21991.5 1187.89  12
  -1  -2   7 22476.3 1249.00   7
   1  -2  -7 22785.4 1286.14  30
   1  -2  -7 22167.2 1144.55  45
  -1  -2   7 23477.6 1147.28   8
   1  -2  -6 2703.51 386.798  45
   1  -2  -6 2837.85 396.847  44
   1  -2  -6 2867.33 391.767  43
   1  -2  -6 2845.85 384.165  50
  -1  -2   6 3111.53 430.754   7
   1  -2  -6 2858.28 404.706  47
   1  -2  -6 3082.53 398.922  11
   1  -2  -6 3221.44 418.689  10
  -1  -2   6 2407.65 348.672   8
   1  -2  -5 5590.38 504.913  10
   1  -2  -5 5374.31 482.160  43
   1  -2  -5 5124.94 479.397  44
  -1  -2   5 6191.49 396.415  42
   1  -2  -5 5797.66 459.854   3
   1  -2  -5 5639.60 504.230  45
   1  -2  -5 5759.21 495.255  50
  -1  -2   5 5694.43 524.208   7
   1  -2  -5 5530.40 514.005  47
  -1  -2   5 5359.87 379.372  41
  -1  -2   5 5310.13 456.409   8
  -1  -2   4 120698. 2016.35  48
  -1  -2   4 121389. 2577.95   7
   1  -2  -4 119242. 2545.63  44
  -1  -2   4 128926. 2326.11  42
  -1  -2   4 122362. 2023.10  49
  -1  -2   4 121837. 2023.80  46
   1  -2  -4 120755. 2537.31  50
  -1  -2   4 119043. 2178.42  41
   1  -2  -4 118232. 2560.50  45
   1  -2  -4 121927. 2569.78  10
   1  -2  -4 117755. 2583.83  47
   1  -2  -4 115058. 2256.17  40
   1  -2  -4 120043. 2501.58   3
   1  -2  -4 118889. 2525.79  43
  -1  -2   4 114545. 2410.87   8
  -1  -2   3 257436. 3860.55  41
  -1  -2   3 270609. 4136.38  42
   1  -2  -3 268857. 4328.80  43
   1  -2  -3 269175. 4382.81  45
   1  -2  -3 269013. 4345.74  44
   1  -2  -3 257366. 4280.84  10
  -1  -2   3 258246. 3746.29  49
  -1  -2   3 255335. 4160.36   8
   1  -2  -3 250765. 4298.32   3
  -1  -2   3 259097. 3741.90  46
   1  -2  -3 254221. 3873.78   1
   1  -2  -3 269807. 4352.89   4
  -1  -2   3 255895. 3738.42  48
  -1  -2   3 253201. 4261.77   7
   1  -2  -3 265149. 4311.41  50
   1  -2  -3 247996. 4173.27  40
   1  -2  -2 117985. 2256.30  40
  -1  -2   2 127625. 2140.50   8
  -1  -2   2 114856. 2155.65  42
  -1  -2   2 124760. 1871.52  48
  -1  -2   2 123420. 1864.18  45
   1  -2  -2 123115. 2205.57   4
  -1  -2   2 120404. 2163.70   7
  -1  -2   2 123786. 1864.56  47
   1  -2  -2 117939. 2114.96   1
  -1  -2   2 124433. 1878.04  49
   1  -2  -2 115157. 2289.32   3
   1  -2  -2 119719. 2184.80  10
  -1  -2   2 125698. 1872.36  41
  -1  -2   2 125133. 1867.64  46
   1  -2   0 632639. 9185.22  40
  -1  -2   0 652695. 9119.81  47
  -1  -2   0 654300. 9107.95  45
   1  -2   0 660046. 9263.79   1
  -1  -2   0 653496. 9096.20  43
  -1  -2   0 647121. 9095.96  44
  -1  -2   0 646001. 9138.32  46
  -1  -2   0 658698. 9110.03  50
  -1  -2  -2 301428. 4667.65  43
  -1  -2  -2 300221. 4724.45  47
  -1  -2  -2 303977. 4733.12   4
  -1  -2  -2 305023. 4623.02   9
  -1  -2  -2 301269. 4677.86  44
  -1  -2  -2 302320. 4699.80  45
   1  -2   2 290757. 4609.78   1
  -1  -2  -2 304439. 4679.40  50
  -1  -2  -2 302387. 4646.82   2
   1  -2   2 290999. 4193.15   3
   1  -2   2 289321. 4367.60  40
   1  -2   3 492534. 7431.35   1
   1  -2   3 504678. 7220.19  50
   1  -2   3 508649. 7175.76  49
  -1  -2  -3 523936. 7805.69   4
  -1  -2  -3 507016. 7648.08  50
  -1  -2  -3 506635. 7647.50  44
  -1  -2  -3 510497. 7647.94   2
   1  -2   3 488990. 7085.35  40
  -1  -2  -3 508520. 7715.60  47
  -1  -2  -3 503226. 7661.56  45
   1  -2   3 518885. 7767.87  41
  -1  -2  -3 496638. 7229.43   3
  -1  -2  -3 503792. 7633.36  43
  -1  -2  -3 483430. 6929.93  40
  -1  -2  -3 494826. 7616.05   9
  -1  -2  -4 302115. 4675.22   3
  -1  -2  -4 316571. 5419.60   4
   1  -2   4 299344. 5249.38  41
   1  -2   4 305164. 5418.41   8
  -1  -2  -4 308543. 5291.10  47
  -1  -2  -4 308465. 5265.28   2
  -1  -2  -4 309374. 5222.92  50
  -1  -2  -4 308596. 5332.38  46
  -1  -2  -4 305420. 5199.08  43
  -1  -2  -4 303666. 5214.21  44
   1  -2   4 288529. 4745.28   1
  -1  -2  -4 310600. 5258.98  45
  -1  -2  -5 108234. 2642.01  47
  -1  -2  -5 106354. 2579.03  44
  -1  -2  -5 105995. 2591.91  45
  -1  -2  -5 106512. 2571.15  43
  -1  -2  -5 107873. 2598.51  50
   1  -2   5 106576. 2706.09   8
  -1  -2  -5 113731. 2805.76   4
  -1  -2  -5 105837. 2616.53   2
  -1  -2  -5 105911. 2666.72  46
   1  -2   5 108747. 2608.79  41
  -1  -2  -5 109620. 2647.52  10
  -1  -2  -6 81577.3 2523.96  30
  -1  -2  -6 81804.7 2328.59  45
  -1  -2  -6 74981.7 2376.33  22
  -1  -2  -6 83009.9 2321.07  44
  -1  -2  -6 82591.3 2410.59  46
  -1  -2  -6 84653.8 2532.07  52
   1  -2   6 80030.7 2392.08   8
   1  -2   6 82992.2 2294.23  41
  -1  -2  -6 81871.2 2518.53  39
  -1  -2  -6 80862.8 2284.72  43
  -1  -2  -6 80788.6 2298.21  50
  -1  -2  -6 80989.9 2365.19  10
  -1  -2  -6 83111.5 2376.55  47
  -1  -2  -6 80917.5 2469.34  38
  -1  -2  -7 11051.8 846.440  13
  -1  -2  -7 12789.7 893.239  47
  -1  -2  -7 11221.7 857.625  46
  -1  -2  -7 12248.5 924.607  52
  -1  -2  -7 11512.5 907.942  38
  -1  -2  -7 11733.4 937.240  30
  -1  -2  -7 12348.3 864.114  50
  -1  -2  -7 12097.1 855.079  44
  -1  -2  -7 12722.5 949.561  11
  -1  -2  -7 11598.0 836.259  43
   1  -2   7 13048.6 961.492   7
   1  -2   7 11783.9 890.320   8
  -1  -2  -7 11614.9 887.336  22
  -1  -2  -7 11637.1 935.501  39
   1  -2   7 11807.4 812.812  41
  -1  -2  -7 12693.2 911.570  10
  -1  -2  -7 11997.8 858.010  45
  -1  -2  -8 8652.15 755.986  52
  -1  -2  -8 10108.4 881.096  39
  -1  -2  -8 9082.79 762.151  22
  -1  -2  -8 10440.2 827.772  13
  -1  -2  -8 10097.6 875.634  30
  -1  -2  -9 5523.96 614.107  30
  -1  -2  -9 4370.30 481.453  52
  -1  -2  -9 4809.74 495.564  22
  -1  -2  -9 5872.36 624.932  39
  -1  -2 -10 9690.56 662.875  30
   1  -2  10 8995.31 544.924  37
   1  -2  10 8960.56 516.498  28
  -1  -2 -10 10230.1 685.166  39
   1  -2  11 32467.0 876.375  15
  -1  -2 -11 33543.8 933.651  30
   1  -1 -11 6253.94 411.455  30
   1  -1 -11 6512.39 385.999  29
   1  -1 -11 5891.14 402.517  39
  -1  -1  11 6368.02 425.329  28
   1  -1 -10 22384.5 1094.21  39
   1  -1 -10 24381.6 1069.95  29
   1  -1 -10 23516.9 1105.24  30
  -1  -1  10 25241.3 1035.61  33
   1  -1 -10 25172.6 1185.20  13
   1  -1  -9 55194.9 2044.81  13
   1  -1  -9 55465.5 2022.18  30
   1  -1  -9 52142.8 1889.83  29
   1  -1  -9 52524.3 1994.35  39
   1  -1  -9 55930.5 2093.38  38
  -1  -1   9 58475.8 1839.76  23
   1  -1  -8 40258.3 1785.02  30
   1  -1  -8 44677.6 1813.04  10
   1  -1  -8 39365.7 1765.87  39
   1  -1  -8 40697.3 1783.21  13
   1  -1  -8 42260.5 1712.19  20
   1  -1  -8 41033.1 1818.46  38
  -1  -1   8 40928.3 1653.30   8
  -1  -1   8 44478.8 1855.83   7
   1  -1  -8 41915.1 1746.10  12
   1  -1  -8 40607.3 1694.66  29
   1  -1  -7 189401. 4214.77  29
   1  -1  -7 192765. 3915.60  50
   1  -1  -7 195681. 4260.71  10
   1  -1  -7 191107. 4356.58  39
   1  -1  -7 190611. 3912.26  44
   1  -1  -7 190005. 3979.15  47
   1  -1  -7 184675. 3910.38  45
   1  -1  -7 193316. 4267.44  12
  -1  -1   7 185194. 4270.00   7
   1  -1  -7 186318. 4318.23  38
   1  -1  -7 175407. 4120.45  20
   1  -1  -7 193350. 3903.66  43
  -1  -1   7 189898. 4090.21   8
   1  -1  -7 189824. 4320.69  13
   1  -1  -7 195467. 4408.40  30
  -1  -1   6 253980. 4437.89  41
   1  -1  -6 244028. 4649.52  47
  -1  -1   6 245503. 4715.25   8
   1  -1  -6 244556. 4572.85  44
  -1  -1   6 251869. 4931.57   7
   1  -1  -6 258626. 4886.55  10
   1  -1  -6 245625. 4565.01  50
   1  -1  -6 242883. 4596.45  45
   1  -1  -6 242660. 4543.55  43
   1  -1  -5 278564. 4865.63  44
   1  -1  -5 285008. 4915.79  45
   1  -1  -5 285201. 4978.54  11
  -1  -1   5 289809. 4565.32  46
   1  -1  -5 278526. 4844.55  50
  -1  -1   5 287479. 5124.69   7
   1  -1  -5 275006. 4663.89   3
   1  -1  -5 277914. 4937.77  47
   1  -1  -5 280865. 4850.27  43
  -1  -1   5 279128. 4665.11  41
  -1  -1   5 274908. 4937.06   8
  -1  -1   5 297433. 4685.26  42
   1  -1  -5 287284. 5065.44  10
  -1  -1   5 287998. 4551.74  49
  -1  -1   5 282967. 4537.78  48
  -1  -1   4 432437. 6279.94  49
   1  -1  -4 417835. 6246.89  40
   1  -1  -4 420116. 6575.74  43
  -1  -1   4 429995. 6272.96  48
   1  -1  -4 420543. 6578.83  50
  -1  -1   4 446517. 6497.62  42
  -1  -1   4 418687. 6343.70  41
  -1  -1   4 398184. 6585.75   8
  -1  -1   4 432744. 6280.53  46
   1  -1  -4 419612. 6593.69  44
  -1  -1   4 427795. 6755.07   7
   1  -1  -4 434234. 6618.99   3
   1  -1  -4 434473. 6752.39  10
   1  -1  -4 420647. 6629.56  45
   1  -1  -3 784456. 10305.8  45
   1  -1  -3 763345. 10319.0   3
  -1  -1   3 754877. 10173.5   8
   1  -1  -3 767626. 10308.6  10
  -1  -1   3 771424. 10306.5   7
  -1  -1   3 762468. 9902.49  49
   1  -1  -3 776509. 10239.3  43
  -1  -1   3 757502. 9887.06  46
   1  -1  -3 784237. 10270.4  44
  -1  -1   3 812881. 10214.3  42
  -1  -1   3 750797. 9885.92  47
  -1  -1   3 728207. 9890.80  41
   1  -1  -3 775914. 10240.5  50
  -1  -1   3 752152. 9885.71  48
   1  -1  -3 755158. 10132.6  40
   1  -1  -2 39564.8 978.283  10
  -1  -1   2 41081.3 827.579  46
   1  -1  -2 43825.5 1038.67  40
  -1  -1   2 42234.1 982.341   7
  -1  -1   2 41265.1 984.014  42
   1  -1  -2 42429.8 873.434   1
  -1  -1   2 40038.6 750.000  41
  -1  -1   2 42444.2 845.718  49
  -1  -1   2 40731.4 888.958   8
  -1  -1   2 40939.4 830.442  48
   1  -1  -2 42045.8 1079.40   3
  -1  -1   2 41421.2 829.388  47
   1  -1  -1 209737. 3393.94  40
  -1  -1   1 222009. 3184.15  45
  -1  -1   1 221013. 3187.45  47
  -1  -1   1 222876. 3193.14  46
  -1  -1   1 223430. 3190.58  44
  -1  -1   1 214589. 3031.52   8
   1  -1  -1 207243. 3314.68   1
   1  -1  -1 221663. 3237.54  10
  -1  -1   1 220911. 3199.06  48
  -1  -1   1 211919. 3195.46   7
   1  -1  -1 208356. 3398.84   3
  -1  -1   1 222535. 3212.57  49
   1  -1   0 202466. 3156.66  40
   1  -1   0 203116. 3213.67   1
  -1  -1   0 203362. 3076.84   4
   1  -1   0 208231. 2916.36  10
  -1  -1   0 193610. 2918.62   7
  -1  -1   0 208224. 3016.71   9
   1  -1   0 197643. 3123.97   3
  -1  -1   0 208151. 3131.87   2
   1  -1   0 226711. 3117.50  50
   1  -1   0 225369. 3119.48  43
   1  -1   1 101735. 1682.06  40
  -1  -1  -1 104615. 1778.84   9
   1  -1   1 102149. 1616.22   3
   1  -1   1 99662.2 1691.52  49
  -1  -1  -1 103314. 1773.05   2
   1  -1   1 97698.5 1712.82  50
  -1  -1  -1 107551. 1815.87   4
   1  -1   1 99234.5 1831.28   1
   1  -1   2 13667.7 533.774   1
   1  -1   2 14174.4 396.901  40
   1  -1   2 15255.7 644.324  41
  -1  -1  -2 15638.0 595.002  45
  -1  -1  -2 15638.2 613.740  46
  -1  -1  -2 15238.4 588.522   9
  -1  -1  -2 15667.5 585.513  43
  -1  -1  -2 15739.8 589.615  44
  -1  -1  -2 15079.8 594.209  47
  -1  -1  -2 14252.3 589.710   4
  -1  -1  -2 14136.8 540.116   2
   1  -1   2 15557.9 515.493  49
  -1  -1  -2 16029.0 593.900  50
  -1  -1  -3 28653.3 926.043  50
  -1  -1  -3 30448.4 663.421   3
   1  -1   3 30466.2 838.665  49
  -1  -1  -3 31986.4 996.493   9
   1  -1   3 34745.4 1138.82   8
  -1  -1  -3 29826.7 950.504  45
  -1  -1  -3 28423.8 946.178  47
  -1  -1  -3 33015.3 1068.21   4
  -1  -1  -3 30204.9 940.538  43
   1  -1   3 29560.6 801.880   1
  -1  -1  -3 29510.5 935.372  44
   1  -1   3 30334.0 834.816  48
  -1  -1  -3 31888.6 948.073   2
   1  -1   3 31775.4 1053.64  41
  -1  -1  -3 28336.8 953.962  46
  -1  -1  -4 361289. 5921.29   2
  -1  -1  -4 353357. 5918.38  10
  -1  -1  -4 365916. 6018.78   9
  -1  -1  -4 377703. 6187.74   4
  -1  -1  -4 357752. 5987.89  46
  -1  -1  -4 366454. 5976.60  47
  -1  -1  -4 361673. 5921.97  45
  -1  -1  -4 361610. 5885.05  43
   1  -1   4 377175. 5664.63  49
   1  -1   4 372464. 5655.72  48
  -1  -1  -4 367509. 5918.48  44
  -1  -1  -4 361708. 5900.03  50
   1  -1   4 359989. 6161.26   8
   1  -1   4 356057. 6033.77  41
  -1  -1  -5 131009. 2834.77  44
  -1  -1  -5 128220. 2868.29  47
   1  -1   5 129325. 3049.36   8
  -1  -1  -5 130900. 2896.31  10
  -1  -1  -5 127057. 2900.56  46
   1  -1   5 135389. 2603.75  49
  -1  -1  -5 128207. 2836.80  45
   1  -1   5 133219. 2963.90  41
  -1  -1  -5 127826. 2818.30  50
  -1  -1  -5 134317. 2844.31  43
  -1  -1  -6 190118. 3970.06  46
  -1  -1  -6 185171. 3963.02  10
  -1  -1  -6 184869. 4193.10  38
  -1  -1  -6 189047. 3847.91  44
  -1  -1  -6 191378. 3850.14  43
  -1  -1  -6 195618. 4309.24  11
  -1  -1  -6 190211. 3914.45  47
  -1  -1  -6 188108. 4256.09  39
   1  -1   6 186986. 4115.51   8
  -1  -1  -6 192721. 3889.47  50
   1  -1   6 183654. 3948.34  41
  -1  -1  -6 186303. 4260.23  30
  -1  -1  -6 189329. 3868.21  45
  -1  -1  -7 149859. 3809.27  38
  -1  -1  -7 147662. 3632.38  22
   1  -1   7 150848. 3725.59   7
   1  -1   7 156158. 3593.20  41
   1  -1   7 145971. 3667.23   8
  -1  -1  -7 150356. 3698.72  13
  -1  -1  -7 151195. 3833.17  30
  -1  -1  -7 147508. 3652.79  52
  -1  -1  -7 158075. 3882.80  11
  -1  -1  -7 151270. 3485.06  29
  -1  -1  -7 154838. 3887.19  39
  -1  -1  -7 155786. 3631.42  10
  -1  -1  -8 83535.0 2614.13  13
  -1  -1  -8 87860.2 2433.71  29
  -1  -1  -8 84932.2 2527.43  52
  -1  -1  -8 84653.0 2515.74  22
  -1  -1  -8 85938.1 2732.65  39
  -1  -1  -8 86262.9 2726.04  30
  -1  -1  -9 91088.0 2670.97  39
  -1  -1  -9 93760.1 2351.36  29
   1  -1   9 91382.8 2440.70  28
  -1  -1  -9 90090.7 2659.97  30
  -1  -1  -9 89922.5 2590.38  13
  -1  -1  -9 88521.1 2373.54  22
  -1  -1  -9 91879.7 2424.06  52
   1  -1  10 65783.3 1757.92  37
   1  -1  10 65490.7 1701.62  28
  -1  -1 -10 63555.2 1886.82  39
  -1  -1 -10 64867.0 1888.68  30
  -1  -1 -11 36721.7 1019.99  30
   1  -1  11 36410.0 987.304  15
   1   0 -11 32870.2 984.268  30
  -1   0  11 35003.6 1085.30  28
   1   0 -11 35470.4 1041.20  29
  -1   0  11 34568.9 968.287  33
   1   0 -10 72452.2 2033.86  29
   1   0 -10 68095.4 1998.69  30
   1   0 -10 69991.7 2029.08  39
   1   0 -10 70955.3 2140.41  13
  -1   0  10 68846.6 1943.20  33
   1   0  -9 41937.8 1761.90  13
   1   0  -9 41451.0 1779.64  38
   1   0  -9 42346.0 1688.46  29
   1   0  -9 37829.5 1640.01  30
  -1   0   9 44497.9 1614.37  23
   1   0  -9 41667.5 1591.09  20
   1   0  -9 41711.7 1721.01  39
  -1   0   9 41614.9 1644.81  33
   1   0  -8 29378.3 1509.86  13
   1   0  -8 31709.8 1496.43  10
  -1   0   8 29955.6 1506.45   7
   1   0  -8 28574.2 1374.62  20
  -1   0   8 28875.3 1378.00  23
   1   0  -8 29344.0 1519.97  38
   1   0  -8 30025.9 1503.47  39
   1   0  -8 29768.9 1454.18  29
  -1   0   8 28293.6 1390.58   8
   1   0  -8 29455.2 1487.58  30
   1   0  -8 29915.6 1493.73  12
   1   0  -7 45966.6 1849.64  38
   1   0  -7 45201.7 1848.84  30
   1   0  -7 44432.1 1790.79  12
  -1   0   7 44893.9 1807.70   7
  -1   0   7 43917.9 1709.50   8
   1   0  -7 45585.5 1796.02  29
   1   0  -7 45403.3 1835.79  13
   1   0  -7 45612.9 1843.97  39
   1   0  -7 48623.5 1804.47  10
   1   0  -7 48904.1 1722.56  11
   1   0  -7 44259.9 1755.84  20
   1   0  -6 15753.0 771.598  43
  -1   0   6 16253.5 922.668   8
  -1   0   6 16537.8 968.670   7
  -1   0   6 15473.0 774.497  48
  -1   0   6 16550.1 834.052  41
   1   0  -6 16696.4 950.741  10
  -1   0   6 15695.6 774.542  49
  -1   0   6 17004.3 808.925  46
   1   0  -6 15751.3 778.142  44
   1   0  -6 15723.0 773.535  50
   1   0  -6 15884.7 789.883  45
   1   0  -6 17223.7 922.311  11
   1   0  -6 15408.4 795.589  47
  -1   0   6 18321.3 814.436  42
  -1   0   5 6004.86 521.591   7
  -1   0   5 5453.14 409.950  46
   1   0  -5 5111.66 408.220  45
  -1   0   5 5095.82 393.874  48
  -1   0   5 6223.65 446.199  42
   1   0  -5 4959.41 389.101  43
  -1   0   5 5888.69 496.495   8
   1   0  -5 5225.38 416.601  47
  -1   0   5 5759.25 438.601  41
   1   0  -5 5210.06 404.826  44
   1   0  -5 4819.26 386.913  50
  -1   0   5 5326.30 402.145  49
   1   0  -5 5730.25 502.368  10
   1   0  -5 6249.01 505.880  11
   1   0  -4 5100.19 414.272  11
  -1   0   4 4017.25 373.462   8
  -1   0   4 4414.63 327.160  49
  -1   0   4 4563.36 340.664  41
  -1   0   4 3949.20 308.773  46
   1   0  -4 4095.87 318.025  50
   1   0  -4 3948.38 316.481  44
   1   0  -4 5160.23 369.175   3
   1   0  -4 4448.16 330.194  43
   1   0  -4 5054.76 411.217  10
  -1   0   4 5570.95 435.860   7
  -1   0   4 4090.66 314.379  48
   1   0  -4 4283.35 337.796  45
  -1   0   4 4358.93 356.502  42
   1   0  -3 146716. 2625.38  11
   1   0  -3 146232. 2671.37  10
   1   0  -3 149017. 2550.57  45
  -1   0   3 153262. 2642.01  42
  -1   0   3 142464. 2465.74  48
  -1   0   3 144558. 2483.56  49
  -1   0   3 146403. 2656.32   7
   1   0  -3 140448. 2480.44  43
   1   0  -3 150054. 2474.40  40
  -1   0   3 144926. 2473.45  47
  -1   0   3 142242. 2448.59  41
   1   0  -3 151052. 2683.70   3
  -1   0   3 142864. 2466.42  46
   1   0  -3 145145. 2509.74  44
   1   0  -3 144502. 2493.81  50
  -1   0   3 144653. 2578.49   8
  -1   0   2 436020. 6176.45  49
  -1   0   2 435833. 6314.60  42
  -1   0   2 425683. 6046.52  41
  -1   0   2 432114. 6159.39  48
  -1   0   2 434940. 6160.10  47
   1   0  -2 437658. 6183.79  43
   1   0  -2 420892. 5942.57   1
   1   0  -2 442418. 6206.27  44
  -1   0   2 428767. 6248.93   7
   1   0  -2 435811. 6179.78  50
   1   0  -2 413351. 6379.93   3
   1   0  -2 455005. 6317.89  40
  -1   0   2 420759. 6130.66   8
  -1   0   2 434989. 6159.74  46
   1   0  -2 426423. 6143.34  11
   1   0  -2 426247. 6283.39  10
   1   0  -1 16590.5 302.441  11
  -1   0   1 14392.8 335.822   8
   1   0  -1 14240.8 506.735  40
   1   0  -1 13350.1 508.932   3
   1   0  -1 14980.2 448.911   1
   1   0  -1 16450.5 457.817  10
  -1   0   1 13360.5 403.796   7
  -1   0   0 176924. 2568.81   4
   1   0   0 175984. 2776.75   3
   1   0   0 194489. 2817.81  40
  -1   0   0 174896. 2651.93   7
   1   0   0 193534. 2880.44   1
   1   0   1 539650. 7298.01   1
   1   0   1 479564. 7243.05   8
  -1   0  -1 510984. 7159.78  43
  -1   0  -1 508117. 7160.96  44
   1   0   1 502905. 6976.10  40
  -1   0  -1 510923. 7171.52  45
   1   0   1 505204. 7156.19  49
  -1   0  -1 516173. 7213.03  46
   1   0   1 500552. 7014.48   6
  -1   0  -1 503376. 7180.89   9
   1   0   1 495643. 7277.12  41
  -1   0  -1 513512. 7186.23  47
  -1   0  -2 395978. 5899.80  46
  -1   0  -2 403136. 5851.82  44
   1   0   2 386717. 6054.34  41
  -1   0  -2 400978. 5850.19  50
  -1   0  -2 413884. 5943.75   9
  -1   0  -2 393757. 5865.48  47
  -1   0  -2 400512. 5859.18  45
  -1   0  -2 398103. 5960.34   4
   1   0   2 384596. 5759.02   1
  -1   0  -2 396010. 5836.98  43
   1   0   2 389193. 5528.47   6
   1   0   2 402381. 6096.79   8
   1   0   2 400461. 5844.80  48
   1   0   2 400622. 5841.61  49
  -1   0  -2 397555. 5739.08   2
  -1   0  -3 346381. 5306.50   2
  -1   0  -3 345246. 5395.48  46
  -1   0  -3 361576. 5601.24   4
   1   0   3 352690. 5616.97  41
  -1   0  -3 355986. 5359.72  45
  -1   0  -3 342961. 5322.81  50
  -1   0  -3 351897. 5373.79  47
   1   0   3 336110. 5290.18  49
  -1   0  -3 357601. 5338.45  43
   1   0   3 343174. 5638.35   8
   1   0   3 334081. 5287.67  48
  -1   0  -3 348261. 5325.39  44
  -1   0  -3 363617. 5488.92   9
   1   0   3 324962. 4979.52   1
  -1   0  -4 190372. 3376.66  44
   1   0   4 181391. 3316.96  49
  -1   0  -4 183740. 3419.87  10
  -1   0  -4 192199. 3403.25  45
   1   0   4 186909. 3342.51  48
  -1   0  -4 189132. 3377.81  50
   1   0   4 189816. 3633.98  41
  -1   0  -4 187022. 3446.04  46
  -1   0  -4 190853. 3370.00  43
  -1   0  -4 189492. 3533.57   9
   1   0   4 183133. 2980.20   5
   1   0   4 181614. 3668.82   8
  -1   0  -4 192478. 3429.78  47
  -1   0  -5 107499. 2366.84  45
  -1   0  -5 105870. 2337.59  44
  -1   0  -5 107985. 2792.09  11
  -1   0  -5 101642. 2417.58  10
   1   0   5 98009.1 2584.78   8
  -1   0  -5 109004. 2402.28  47
  -1   0  -5 105038. 2322.34  43
  -1   0  -5 106428. 2422.27  46
  -1   0  -5 106069. 2351.29  50
   1   0   5 98898.0 2262.40  48
   1   0   5 99451.5 2512.02  41
   1   0   5 99535.7 2258.79  49
   1   0   6 22037.1 965.493  49
  -1   0  -6 21595.0 975.900  50
   1   0   6 20214.4 1127.52   8
  -1   0  -6 21902.1 977.957  44
  -1   0  -6 22296.0 979.709  43
  -1   0  -6 22687.2 1251.71  11
   1   0   6 19692.2 1069.14  41
  -1   0  -6 20975.9 1199.29  30
  -1   0  -6 22002.7 1062.46  10
  -1   0  -6 22468.5 1009.59  47
  -1   0  -6 21661.8 978.829  45
  -1   0  -6 20917.1 1004.26  46
   1   0   6 20706.1 1107.49   7
   1   0   6 21204.1 949.732  48
  -1   0  -7 75419.8 2515.22  30
  -1   0  -7 72550.0 2362.02  52
  -1   0  -7 74049.4 2372.51  22
   1   0   7 79445.8 2505.28   8
  -1   0  -7 79507.8 2589.51  11
  -1   0  -7 76087.3 2541.01  39
  -1   0  -7 77123.9 2547.95  38
  -1   0  -7 78177.1 2344.82  29
   1   0   7 72909.9 2377.12   7
  -1   0  -7 76322.5 2298.27  10
  -1   0  -7 75013.8 2450.29  13
   1   0   7 72984.7 2318.42  41
   1   0   7 77945.3 2252.78  33
  -1   0  -8 5542.35 586.273  29
  -1   0  -8 5990.61 687.246  39
  -1   0  -8 5455.10 590.334  22
  -1   0  -8 5752.99 669.236  30
  -1   0  -8 4991.27 612.036  13
  -1   0  -8 5379.08 578.588  52
   1   0   8 5936.62 570.411  33
  -1   0  -9 2076.68 417.122  30
   1   0   9 1528.13 286.171  33
  -1   0  -9 1995.81 327.487  22
  -1   0  -9 1998.57 403.607  13
   1   0   9 1996.50 375.847  28
  -1   0  -9 2351.14 356.742  29
  -1   0  -9 2231.09 414.024  39
  -1   0 -10 14501.1 752.122  17
  -1   0 -10 15744.3 731.419  29
   1   0  10 14747.1 768.173  28
  -1   0 -10 14911.0 840.479  30
  -1   0 -10 14608.7 830.230  39
   1   0  10 16490.0 828.248  37
   1   0  11 18147.2 658.866  15
   1   0  11 17592.5 628.882  37
  -1   1  11 7187.26 465.431  28
  -1   1  11 6895.10 449.592  37
  -1   1  11 6504.52 391.402  15
  -1   1  11 6555.30 407.817  33
   1   1 -11 6764.47 434.439  29
  -1   1  10 26939.0 1144.63  33
   1   1 -10 25988.5 1217.14  13
  -1   1  10 26658.8 1036.94  23
   1   1 -10 27407.7 1176.66  29
   1   1 -10 23338.4 1062.27  30
  -1   1  10 25921.9 1167.95  28
   1   1 -10 23939.6 1072.10  39
   1   1  -9 46578.0 1873.95  13
  -1   1   9 45496.1 1669.61  23
   1   1  -9 42781.7 1593.90  20
   1   1  -9 44308.0 1743.14  29
   1   1  -9 40841.5 1684.71  30
   1   1  -9 43539.7 1730.89  39
  -1   1   9 45865.4 1756.03  33
   1   1  -9 44963.8 1844.19  38
  -1   1   8 42030.4 1806.11   7
   1   1  -8 44410.4 1836.63  39
   1   1  -8 41794.9 1793.56  30
  -1   1   8 42776.1 1790.03   8
   1   1  -8 48825.9 1863.87  10
   1   1  -8 40082.4 1780.88  12
   1   1  -8 43618.9 1812.14  29
   1   1  -8 46120.2 1757.34  20
   1   1  -8 43702.2 1877.02  13
   1   1  -8 44105.1 1894.22  38
  -1   1   8 48329.4 1830.97  23
  -1   1   7 165225. 3923.38   8
   1   1  -7 166153. 4066.53  13
   1   1  -7 169871. 4075.33  38
   1   1  -7 165920. 3993.72  29
  -1   1   7 170936. 3650.19  48
   1   1  -7 171638. 3946.06  20
   1   1  -7 186063. 3935.45  11
   1   1  -7 166021. 4007.40  12
   1   1  -7 169101. 4082.66  30
  -1   1   7 166507. 3971.63   7
   1   1  -7 183347. 4003.84  10
  -1   1   7 176257. 3675.19  49
   1   1  -7 172649. 4090.61  39
  -1   1   7 172006. 3769.87  41
  -1   1   7 183604. 3889.50  32
   1   1  -6 255639. 4790.31  11
  -1   1   6 241622. 4816.39   7
  -1   1   6 233592. 4754.84   8
   1   1  -6 252723. 4797.63  10
  -1   1   6 241248. 4571.80  41
  -1   1   6 243545. 4440.31  42
  -1   1   6 237878. 4464.48  49
  -1   1   6 236539. 4457.60  48
  -1   1   6 237144. 4472.04  46
   1   1  -5 253782. 4187.91  44
  -1   1   5 261380. 4513.06  46
   1   1  -5 263820. 4735.77  10
  -1   1   5 256812. 4719.32   7
  -1   1   5 255950. 4499.85  42
   1   1  -5 256213. 4246.83  47
   1   1  -5 257335. 4214.79  45
   1   1  -5 253107. 4176.58  50
  -1   1   5 246783. 4499.54  41
   1   1  -5 256335. 4185.81  43
  -1   1   5 258348. 4495.77  49
  -1   1   5 253385. 4712.20   8
  -1   1   5 258915. 4495.10  48
   1   1  -5 265339. 4752.17  11
   1   1  -4 471930. 7070.79  50
   1   1  -4 500934. 7594.77  11
   1   1  -4 509335. 7599.56  10
  -1   1   4 499367. 7467.94  42
  -1   1   4 488019. 7368.50  48
   1   1  -4 469607. 7124.31  47
   1   1  -4 484425. 7122.14  45
  -1   1   4 493956. 7384.07  49
  -1   1   4 497417. 7407.64  41
   1   1  -4 477293. 7075.53  43
  -1   1   4 486382. 7366.04  46
  -1   1   4 496015. 7544.34   7
  -1   1   4 484316. 7533.06   8
   1   1  -4 478636. 7091.52  44
  -1   1   3 684452. 9881.71  41
   1   1  -3 682303. 9665.53  44
  -1   1   3 703914. 9937.14  48
  -1   1   3 693271. 9926.87  47
  -1   1   3 696112. 9939.87  49
  -1   1   3 689037. 9973.46   7
  -1   1   3 699789. 9993.00   8
   1   1  -3 702398. 10015.7  11
   1   1  -3 700499. 9703.67  45
   1   1  -3 713199. 10043.6  10
  -1   1   3 698599. 9556.83   5
  -1   1   3 690903. 9923.80  46
   1   1  -3 683893. 9649.13  50
  -1   1   3 697160. 10030.3  42
   1   1  -3 667214. 9640.13  43
  -1   1   2 3090.91 232.864   7
   1   1  -2 3057.57 185.293  50
  -1   1   2 2978.85 193.118   5
   1   1  -2 2900.80 218.912  11
  -1   1   2 2663.76 207.170  41
   1   1  -2 3120.22 190.296  44
  -1   1   2 2377.26 201.795   8
   1   1  -2 2998.70 124.606   5
   1   1  -2 3051.17 186.077  43
   1   1  -1 227306. 3220.46  11
  -1   1   1 216528. 3273.04   7
   1   1  -1 229812. 3296.74   1
   1   1  -1 225658. 3243.12  43
   1   1  -1 219277. 3326.38  10
  -1   1   1 215264. 3243.01   8
   1   1  -1 227318. 3239.50  50
   1   1  -1 222929. 3442.75   6
   1   1   0 158422. 2307.22  41
  -1   1   0 162731. 2422.58  48
   1   1   0 147211. 2197.06   8
  -1   1   0 151330. 2415.79   7
  -1   1   0 160143. 2430.46  49
  -1   1   0 164287. 2342.06  11
  -1   1   0 157873. 2368.03  42
  -1   1   0 158508. 2404.18  47
  -1   1   0 157861. 2514.08   5
  -1   1   0 158283. 2403.79  45
   1   1   0 152360. 2505.33   6
   1   1   0 158488. 2478.72   1
  -1   1   0 158679. 2408.57  46
  -1   1  -1 105599. 1828.04  46
  -1   1  -1 107017. 1825.81  47
   1   1   1 112121. 1889.56   6
  -1   1  -1 106180. 1843.80  48
  -1   1  -1 105703. 1816.80  43
  -1   1  -1 106985. 1819.89  44
  -1   1  -1 117191. 1931.10   9
  -1   1  -1 106000. 1817.58  45
   1   1   1 118989. 1922.99   1
  -1   1  -1 113822. 1613.68   2
  -1   1  -1 113823. 2071.22  11
   1   1   1 121182. 2001.09  41
   1   1   1 120870. 1937.91   8
  -1   1  -2 11683.8 443.016  45
   1   1   2 10901.9 407.004   1
  -1   1  -2 11335.6 442.756  47
  -1   1  -2 11594.1 439.126  43
  -1   1  -2 11789.0 442.169  44
  -1   1  -2 11272.7 487.305   9
   1   1   2 11796.9 551.721   8
   1   1   2 11176.4 549.436  41
   1   1   2 11565.0 494.622  48
  -1   1  -2 11098.9 375.103   2
  -1   1  -2 11380.2 454.594  46
   1   1   2 10778.5 483.000  49
   1   1   2 11942.7 435.883   6
  -1   1  -3 53350.7 1271.92  10
  -1   1  -3 57288.6 1313.59  46
   1   1   3 55418.3 1258.57   5
  -1   1  -3 56782.6 1277.16  45
  -1   1  -3 56582.5 1278.29  50
   1   1   3 54026.4 1370.12  49
   1   1   3 53612.4 1487.22  41
  -1   1  -3 54117.6 1624.05  11
  -1   1  -3 53534.5 1371.01   9
  -1   1  -3 56556.2 1265.98  43
   1   1   3 54211.8 1373.66  48
  -1   1  -3 57503.9 1275.13  44
   1   1   3 53589.9 1529.26   8
  -1   1  -3 58463.4 1300.71  47
   1   1   4 370690. 5755.99   5
  -1   1  -4 398410. 5981.12  44
   1   1   4 359449. 6104.06  49
   1   1   4 368778. 6357.80  41
  -1   1  -4 390652. 6234.58   9
  -1   1  -4 413125. 6025.61  50
  -1   1  -4 389179. 6693.58  11
  -1   1  -4 402160. 5979.34  43
   1   1   4 359206. 6114.45  48
  -1   1  -4 405854. 6033.71  47
   1   1   4 372376. 6457.83   8
  -1   1  -4 399563. 5999.58  45
  -1   1  -4 369213. 6041.29  10
  -1   1  -4 398182. 6060.36  46
   1   1   5 94807.9 2310.67  49
   1   1   5 94360.9 2505.54  41
  -1   1  -5 107756. 2300.53  46
   1   1   5 90443.5 2522.29   8
  -1   1  -5 106268. 2232.40  45
   1   1   5 93524.7 2307.75  48
   1   1   5 93180.9 2401.17   7
  -1   1  -5 101138. 2332.23  10
  -1   1  -5 106435. 2254.36  47
  -1   1  -5 107084. 2220.02  43
  -1   1  -5 102897. 2197.36  44
  -1   1  -5 101874. 2746.91  11
  -1   1  -6 245905. 4571.01  10
  -1   1  -6 238846. 5052.86  30
   1   1   6 232317. 4482.06  48
  -1   1  -6 241813. 5059.08  39
   1   1   6 229374. 4668.93   7
  -1   1  -6 239600. 4967.01  13
   1   1   6 230409. 4755.03  41
   1   1   6 226022. 4438.64  49
  -1   1  -6 228364. 4956.05  38
  -1   1  -6 254740. 5152.59  11
   1   1   6 232090. 4872.97   8
   1   1   7 144950. 3578.43   7
  -1   1  -7 154873. 3494.16  10
  -1   1  -7 150134. 3685.28  22
   1   1   7 149374. 3789.74   8
  -1   1  -7 147459. 3777.02  13
  -1   1  -7 143557. 3781.55  39
   1   1   7 150663. 3682.87  41
  -1   1  -7 145507. 3604.28  52
  -1   1  -7 149994. 3594.30  29
  -1   1  -7 147360. 3822.26  30
   1   1   7 156062. 3557.22  33
  -1   1  -8 92847.0 2874.07  30
  -1   1  -8 98618.4 2739.32  29
  -1   1  -8 92950.9 2877.03  39
   1   1   8 105885. 2744.36  33
  -1   1  -8 94741.1 2693.76  22
   1   1   8 100140. 2816.94  28
  -1   1  -8 90159.6 2841.19  13
   1   1   9 93019.8 2560.53  28
  -1   1  -9 84570.6 2567.32  39
  -1   1  -9 85457.4 2583.83  30
  -1   1  -9 93025.9 2481.59  29
   1   1   9 96234.0 2439.19  33
   1   1  10 59482.4 1684.52  28
   1   1  10 61038.7 1733.74  37
  -1   1 -10 56590.7 1722.79  30
  -1   1 -10 57952.3 1587.62  29
  -1   1 -10 54720.9 1512.83  17
   1   1  10 57292.7 1500.41  33
   1   1  11 52544.8 1230.91  37
   1   1  11 49625.1 1185.85  15
  -1   2  11 58545.1 1406.69  33
  -1   2  11 58023.9 1426.96  37
  -1   2  11 60738.3 1482.78  28
   1   2 -11 55517.2 1402.04  29
  -1   2  10 97815.2 2491.24  28
   1   2 -10 100133. 2485.24  29
  -1   2  10 97850.2 2287.77  23
   1   2 -10 95000.5 2312.00  30
  -1   2  10 99451.7 2468.45  33
   1   2  -9 79412.5 2375.77  30
  -1   2   9 81184.3 2462.11  33
  -1   2   9 78725.2 2450.57  28
  -1   2   9 81714.4 2354.97  23
   1   2  -9 80964.2 2451.04  29
   1   2  -9 75220.7 2302.85  39
   1   2  -9 76505.9 2182.85  20
   1   2  -9 78171.9 2496.19  13
  -1   2   8 95291.6 2602.84  32
   1   2  -8 88684.7 2739.22  29
   1   2  -8 89560.8 2802.81  38
  -1   2   8 98861.1 2789.35  23
  -1   2   8 93612.6 2798.53  33
   1   2  -8 88482.8 2809.64  13
   1   2  -8 88879.4 2701.32  39
   1   2  -8 87794.2 2563.76  20
   1   2  -8 91253.3 2769.68  30
  -1   2   7 7830.69 674.922  48
   1   2  -7 7152.56 713.921  39
  -1   2   7 7732.23 719.826   7
  -1   2   7 8728.88 787.759  23
   1   2  -7 7773.46 754.090  13
   1   2  -7 9032.14 754.988  10
  -1   2   7 8635.15 777.581   8
  -1   2   7 7383.82 676.646  41
   1   2  -7 8169.39 713.666  11
  -1   2   7 8886.15 718.643  49
   1   2  -7 8973.22 809.006  30
   1   2  -7 7271.51 717.762  12
   1   2  -7 7581.97 694.730  20
   1   2  -7 7836.47 753.710  29
   1   2  -7 8165.26 775.910  38
  -1   2   7 9012.26 754.964  32
   1   2  -6 5932.33 578.196  11
  -1   2   6 6387.54 584.484  41
  -1   2   6 5899.07 546.954  49
  -1   2   6 6306.10 592.751   7
   1   2  -6 5893.11 570.685  10
  -1   2   6 5901.60 551.774  48
  -1   2   6 5336.79 563.619   8
  -1   2   6 5439.86 526.513  46
   1   2  -5 5321.88 508.235  11
  -1   2   5 5884.27 515.693   7
  -1   2   5 6071.41 504.940  42
  -1   2   5 6048.78 511.516  46
  -1   2   5 5565.95 491.898  49
  -1   2   5 6194.54 517.990  41
  -1   2   5 4820.48 494.219   8
   1   2  -5 5748.47 513.111  10
  -1   2   5 6043.62 506.303  48
  -1   2   4 147571. 2894.09  49
  -1   2   4 146983. 2882.60  48
   1   2  -4 141059. 2334.51  43
   1   2  -4 147514. 2916.55  10
   1   2  -4 138981. 2365.43  47
  -1   2   4 144519. 2941.69   8
   1   2  -4 141534. 2342.79  44
  -1   2   4 148073. 2468.46   5
  -1   2   4 145072. 2881.07  46
  -1   2   4 145369. 2879.97  41
   1   2  -4 143322. 2344.43  50
  -1   2   4 141984. 2878.91  42
   1   2  -4 139773. 2936.83  11
   1   2  -4 138922. 2346.52  45
  -1   2   4 139809. 2832.94   7
   1   2  -3 184996. 2728.28   5
   1   2  -3 194376. 3337.94  10
  -1   2   3 186008. 3389.48  42
   1   2  -3 188170. 2848.48  44
   1   2  -3 186686. 2838.49  43
  -1   2   3 192287. 3377.39   8
  -1   2   3 195953. 3360.79  46
  -1   2   3 188464. 3315.23  41
  -1   2   3 199494. 3366.10  48
  -1   2   3 202998. 3134.53   5
   1   2  -3 192875. 3389.12  11
   1   2  -3 187570. 2840.04  50
  -1   2   3 193005. 3270.50   7
  -1   2   3 197556. 3367.31  49
   1   2  -3 205569. 3145.57   6
   1   2  -3 189184. 2863.43  45
  -1   2   2 207215. 3377.66   7
   1   2  -2 206350. 3448.84  10
  -1   2   2 207969. 3465.63   8
   1   2  -2 223357. 3119.97  50
   1   2  -2 220115. 3116.86  43
   1   2  -2 212640. 3489.95  11
   1   2  -2 220635. 3466.73   6
   1   2  -2 207523. 3176.19   5
  -1   2   2 207807. 3457.38  41
   1   2  -2 220180. 3129.25  44
  -1   2   2 216923. 3415.42   5
  -1   2   0 678245. 9752.40   7
   1   2   0 688679. 9750.18  48
  -1   2  -1 887821. 12612.1  11
   1   2   1 881097. 12455.5  41
   1   2   1 873808. 12519.6  48
   1   2   1 923105. 12597.4   5
  -1   2  -1 912288. 12248.2  48
   1   2   2 333492. 5140.71  48
   1   2   2 354118. 5192.28   8
   1   2   2 335113. 5183.57  41
  -1   2  -2 319613. 4722.18  46
  -1   2  -2 313220. 4709.88  44
   1   2   2 327509. 5042.34   6
  -1   2  -2 323267. 4736.85  48
  -1   2  -2 313438. 4712.21  47
  -1   2  -2 341412. 5005.51   9
   1   2   2 347826. 5132.50   5
  -1   2  -2 310601. 4705.81  45
  -1   2  -2 345763. 5430.73  11
   1   2   2 329039. 5134.15  49
  -1   2  -2 349871. 4729.03  10
   1   2   3 427302. 6812.59  49
  -1   2  -3 453910. 6511.65  10
  -1   2  -3 445861. 6698.57   9
  -1   2  -3 439385. 6380.98  43
  -1   2  -3 437437. 6377.82  44
  -1   2  -3 438070. 6381.44  45
  -1   2  -3 448345. 6414.81  46
  -1   2  -3 444619. 6431.15  48
   1   2   3 434366. 6963.69  41
   1   2   3 451960. 7025.22   8
  -1   2  -3 438387. 6390.21  47
  -1   2  -3 444690. 7264.93  11
   1   2   3 429803. 6820.44  48
   1   2   3 437632. 6670.76   5
  -1   2  -4 315968. 5240.52   9
   1   2   4 305390. 5339.47  48
   1   2   4 327171. 5684.78   8
   1   2   4 314599. 5024.98   5
   1   2   4 304219. 5334.41  49
   1   2   4 309815. 5223.17   7
   1   2   4 320843. 5615.08  41
  -1   2  -4 333568. 5877.55  11
  -1   2  -4 328177. 5134.53  10
   1   2   5 130970. 3207.82   8
  -1   2  -5 141388. 3425.79  11
   1   2   5 128350. 2926.22  49
   1   2   5 131659. 3128.15  41
  -1   2  -5 137618. 2802.19  10
   1   2   5 127365. 2926.61  48
   1   2   5 126976. 2864.86   7
   1   2   6 66131.5 2046.88  49
   1   2   6 67096.3 2048.17   7
  -1   2  -6 71779.7 2243.48  29
  -1   2  -6 68738.0 2380.95  30
  -1   2  -6 68781.6 2349.71  39
   1   2   6 69311.3 2087.78  48
   1   2   6 68086.7 2294.78   8
  -1   2  -6 74679.0 2468.88  11
   1   2   6 73616.7 2213.41  33
  -1   2  -6 69379.1 2338.95  13
   1   2   6 68778.7 2244.37  41
   1   2   7 10764.5 906.422   8
  -1   2  -7 10214.7 888.983  30
  -1   2  -7 11312.3 869.209  29
   1   2   7 12040.0 876.377  33
   1   2   7 11629.1 910.663  41
   1   2   7 11449.3 884.958  28
   1   2   7 10838.9 799.265  48
  -1   2  -7 10223.0 892.086  13
  -1   2  -7 11447.8 895.726  22
   1   2   7 10784.0 796.087  49
  -1   2  -7 9744.59 873.563  39
  -1   2  -7 13457.6 1039.27  11
   1   2   8 9818.37 834.534  28
  -1   2  -8 8956.88 832.729  13
  -1   2  -8 9892.92 812.246  29
  -1   2  -8 9853.45 799.986  22
   1   2   8 10205.3 803.758  33
  -1   2  -8 8822.60 825.091  30
  -1   2  -8 10011.1 862.709  39
   1   2   9 9949.40 763.393  28
  -1   2  -9 8918.97 648.369  17
  -1   2  -9 8521.11 746.184  30
   1   2   9 10059.9 777.675  37
  -1   2  -9 9160.34 717.825  29
  -1   2 -10 6822.89 536.838  30
   1   2  10 7724.50 567.984  28
   1   2  10 7937.73 558.618  15
  -1   2 -10 8036.25 539.611  29
   1   2  10 8364.41 592.136  37
   1   2  10 7699.35 510.209  33
   1   2  11 28789.8 831.050  37
  -1   3  11 9662.32 479.840  33
  -1   3  11 9845.95 498.976  28
  -1   3  11 8470.08 435.931  37
   1   3 -11 8797.11 461.252  29
  -1   3  10 5681.17 526.792  33
  -1   3  10 5237.50 509.190  28
  -1   3  10 4606.16 449.944  37
   1   3 -10 5554.33 512.749  29
  -1   3  10 4426.94 419.356  23
  -1   3   9 69255.4 2139.62  23
  -1   3   9 70598.4 2238.49  33
   1   3  -9 62340.1 2167.80  13
  -1   3   9 66501.4 1953.42  32
   1   3  -9 62417.6 2017.57  30
  -1   3   9 68628.8 2211.22  28
   1   3  -9 59075.2 1809.71  20
   1   3  -9 68372.0 2185.96  29
  -1   3   8 102555. 2940.12  23
   1   3  -8 102224. 2947.32  30
   1   3  -8 101858. 2732.52  20
   1   3  -8 96648.7 2967.04  13
  -1   3   8 99960.4 2978.44  28
   1   3  -8 97921.5 2913.74  29
  -1   3   8 105616. 2824.76  32
  -1   3   8 101459. 2982.07  33
  -1   3   7 154968. 3685.02  49
   1   3  -7 148661. 3855.54  13
   1   3  -7 157929. 3936.28  30
  -1   3   7 156969. 3871.58  23
  -1   3   7 148741. 3848.64   8
  -1   3   7 154264. 3685.85  48
   1   3  -7 149607. 3793.46  29
  -1   3   7 155250. 3772.16  41
   1   3  -7 147462. 3812.40  12
   1   3  -7 144116. 3752.74  38
  -1   3   7 156589. 3725.66  32
   1   3  -7 160948. 3720.27  20
  -1   3   7 156488. 3882.22  33
   1   3  -7 157108. 3753.34  11
  -1   3   6 198629. 4232.45  46
   1   3  -6 204709. 4360.01  11
  -1   3   6 205430. 4369.11  32
  -1   3   6 206275. 4536.54  23
   1   3  -6 213415. 4235.40  10
  -1   3   6 202836. 4312.18  41
   1   3  -6 197163. 4424.36  29
   1   3  -6 212706. 4729.43  18
  -1   3   6 197607. 4372.70   8
   1   3  -6 190925. 4426.58  13
  -1   3   6 195823. 4198.07  48
  -1   3   6 190689. 4116.40   7
  -1   3   6 194549. 4183.13  49
   1   3  -6 182242. 4283.47  12
  -1   3   5 457736. 7529.31   7
  -1   3   5 464673. 7686.17  49
  -1   3   5 472592. 7699.29  48
   1   3  -5 448170. 7775.78  11
   1   3  -5 484358. 7648.95  10
  -1   3   5 468909. 7709.18  46
  -1   3   5 466287. 7719.37  41
  -1   3   5 440725. 7732.91   8
  -1   3   4 106972. 2332.16   7
   1   3  -4 115464. 2454.21  10
  -1   3   4 110389. 2503.05  46
  -1   3   4 108832. 2481.58  41
  -1   3   4 104989. 2476.13  42
  -1   3   4 107941. 2183.39   5
  -1   3   4 109915. 2504.12  49
  -1   3   4 109077. 2488.26  48
   1   3  -4 109304. 2560.22  11
  -1   3   4 106297. 2503.69   8
  -1   3   3 365350. 5951.01  48
   1   3  -3 376767. 5401.05   5
   1   3  -3 378073. 5528.25   6
  -1   3   3 369383. 5962.19  49
  -1   3   3 357141. 5704.81   7
  -1   3   3 358663. 5988.89  42
  -1   3   3 364324. 5947.72  46
  -1   3   3 389938. 5799.52   5
   1   3  -3 367958. 5828.02  10
  -1   3   3 382090. 5963.73  41
   1   3  -3 361736. 5988.10  11
  -1   3   3 375279. 5980.70   8
  -1   3   2 337182. 5143.40  46
   1   3  -2 331724. 4845.99   5
  -1   3   2 326940. 4892.20   7
  -1   3   2 344036. 5150.68  41
  -1   3   2 341218. 5153.54  48
   1   3  -2 336480. 4978.52   6
   1   3  -2 336103. 5188.84  11
  -1   3   2 328965. 5218.59  42
   1   3  -2 316502. 4447.42  50
  -1   3   2 342121. 5121.85   5
  -1   3   2 336543. 5142.80  47
  -1   3   2 332283. 5140.26   8
   1   3  -2 316565. 4446.10  43
  -1   3   2 336988. 5157.70  49
   1   3  -2 313041. 4451.60  44
  -1   3   1 472489. 7190.45   5
  -1   3   1 490013. 7156.25   8
  -1   3   1 495734. 7128.85  49
   1   3  -1 479968. 6868.69  50
  -1   3   1 491817. 7108.70  48
  -1   3   1 494601. 7115.53  47
   1   3  -1 486531. 7170.82   6
  -1   3   1 475559. 6952.33   7
   1   3  -1 511898. 7207.69  11
  -1   3   1 472130. 7156.20  42
   1   3  -1 480536. 7063.54   5
  -1   3   1 490012. 7103.79  46
   1   3  -1 476281. 6821.36  49
   1   3   0 60126.5 1169.14  41
   1   3   0 59603.8 1368.20   5
   1   3   0 58436.6 1257.66  49
  -1   3   0 65876.1 1432.31   5
  -1   3   0 59272.7 1216.64  49
  -1   3   0 57740.9 1198.81  46
  -1   3   0 63423.5 1326.79  11
   1   3   0 57842.0 1257.72  48
  -1   3   0 58200.4 1204.73  48
  -1   3   0 60439.8 1214.55  47
   1   3   0 60839.1 1422.56   6
   1   3   0 65043.5 1206.71   8
   1   3   1 16634.1 647.580  49
  -1   3  -1 19838.9 494.200  49
   1   3   1 17632.5 622.603  41
   1   3   1 16072.3 639.779  48
   1   3   1 17293.7 597.703   8
  -1   3  -1 19028.2 697.263   5
  -1   3  -1 18353.7 474.875  47
  -1   3  -1 17219.1 559.494   9
   1   3   1 16330.8 685.694   6
   1   3   1 16745.3 690.794   5
  -1   3  -1 18782.6 478.295  46
  -1   3  -1 16434.2 679.611  11
  -1   3  -1 18950.0 480.597  48
  -1   3  -2 3605.99 308.371   5
   1   3   2 3124.41 300.574   8
  -1   3  -2 2759.06 235.882   9
  -1   3  -2 2665.52 112.541  46
   1   3   2 2577.43 286.156  49
   1   3   2 2930.45 161.439   7
   1   3   2 2559.35 280.658  48
   1   3   2 2196.66 268.884   6
  -1   3  -2 2624.21 111.598  49
  -1   3  -2 2727.31 115.603  47
   1   3   2 2894.95 302.544   5
  -1   3  -2 2328.91 105.602  48
  -1   3  -2 4205.94 399.560  11
   1   3   2 2243.33 268.102  41
   1   3   3 92525.1 2165.67  48
  -1   3  -3 96401.0 1957.85   9
   1   3   3 95830.4 2244.60   8
   1   3   3 89879.5 2060.47   5
   1   3   3 92183.0 1793.48   7
   1   3   3 91181.6 2147.20  49
  -1   3  -3 91129.8 2395.65  11
   1   3   3 92706.8 2222.51  41
   1   3   4 37644.1 1201.27   5
  -1   3  -4 38507.2 1561.38  11
  -1   3  -4 39270.1 1207.69   9
   1   3   4 38626.2 1357.60  48
   1   3   4 38448.3 1160.50   7
   1   3   4 37892.1 1347.86  49
   1   3   4 39016.7 1451.83  41
   1   3   4 40958.7 1505.19   8
   1   3   5 159732. 3528.53  49
   1   3   5 160192. 3731.41  41
   1   3   5 159866. 3534.24  48
   1   3   5 168100. 3869.14   8
   1   3   5 160529. 3287.43   7
  -1   3  -6 149549. 3884.49  30
   1   3   6 154795. 3539.49  23
  -1   3  -6 148128. 3837.80  39
   1   3   6 158483. 3730.98  33
  -1   3  -6 156023. 3771.37  18
  -1   3  -6 158149. 3762.75  29
   1   3   6 151914. 3779.00  41
   1   3   6 155424. 3882.99   8
   1   3   6 152659. 3598.77  48
   1   3   6 158680. 3838.93  28
  -1   3  -6 155298. 3916.38  13
   1   3   6 149353. 3560.06  49
  -1   3  -6 159407. 3836.79  22
  -1   3  -6 164502. 4059.82  11
   1   3   7 106091. 2782.63  23
  -1   3  -7 95965.0 3044.38  30
   1   3   7 107027. 3105.82  41
  -1   3  -7 97244.1 2996.93  39
   1   3   7 98922.1 2834.95  48
  -1   3  -7 103665. 2956.80  29
   1   3   7 104072. 2874.86  49
   1   3   7 104011. 3118.81   8
   1   3   7 107959. 2976.44  33
  -1   3  -7 112514. 3265.19  11
   1   3   7 105199. 3030.74  28
  -1   3  -7 100572. 2903.25  22
   1   3   8 173280. 3953.62  33
   1   3   8 173723. 4050.21  28
  -1   3  -8 163994. 3890.66  29
  -1   3  -9 84689.6 2479.67  30
   1   3   9 89093.6 2437.45  15
   1   3   9 94931.8 2579.04  28
  -1   3  -9 90107.5 2467.55  29
   1   3   9 92153.8 2528.49  37
   1   3   9 92732.3 2474.82  33
  -1   3 -10 61522.0 1648.98  29
   1   3  10 62838.0 1637.43  33
   1   3  10 62213.7 1622.54  15
   1   3  10 64736.2 1751.21  28
   1   3  10 65349.8 1749.48  37
   1   4 -11 43150.0 1030.42  29
   1   4 -10 65676.2 1779.09  29
  -1   4  10 62067.1 1649.66  23
  -1   4  10 64229.3 1795.98  33
  -1   4  10 59609.3 1646.76  37
  -1   4  10 63578.3 1780.40  28
  -1   4   9 38670.4 1582.27  28
  -1   4   9 41634.4 1491.24  32
   1   4  -9 36502.6 1513.91  29
  -1   4   9 39283.0 1556.55  23
  -1   4   9 40092.2 1609.23  33
  -1   4   8 62924.6 2266.97  33
  -1   4   8 58047.5 2185.50  28
   1   4  -8 60803.4 2188.38  29
  -1   4   8 63216.6 2136.42  32
   1   4  -8 61617.9 2244.61  13
   1   4  -8 62909.8 1988.74  20
  -1   4   8 63687.1 2248.66  23
  -1   4   7 29304.3 1476.38  49
  -1   4   7 31863.0 1588.34  23
   1   4  -7 30853.2 1573.35  13
   1   4  -7 28803.0 1494.76  29
  -1   4   7 29327.9 1533.53  33
  -1   4   7 28795.9 1468.64  48
  -1   4   7 31452.4 1563.64  41
  -1   4   7 27782.1 1529.58   8
   1   4  -7 30936.5 1357.91  25
  -1   4   7 29497.6 1463.45  32
   1   4  -7 30380.5 1499.22  11
   1   4  -7 29441.2 1393.76  20
  -1   4   7 28232.2 1522.31  28
   1   4  -7 27850.9 1545.61  18
  -1   4   6 1237.56 322.362  33
   1   4  -6 1262.03 359.863  18
   1   4  -6 1839.98 384.938  11
   1   4  -6 3532.98 485.481  20
  -1   4   6 735.246 270.335  46
   1   4  -6 1163.03 288.050  25
  -1   4   6 1123.34 312.280   8
  -1   4   6 1148.40 291.347  41
  -1   4   6 1342.18 332.120  49
  -1   4   6 1519.25 410.704  23
   1   4  -6 880.976 284.014  12
  -1   4   6 1552.34 338.128  48
   1   4  -6 1221.61 342.007  13
   1   4  -6 2884.90 461.708  29
  -1   4   6 1624.74 380.740  28
  -1   4   6 1653.58 381.756  32
  -1   4   5 1966.51 347.084  48
  -1   4   5 2211.55 370.422  49
  -1   4   5 1873.88 349.949  41
  -1   4   5 1819.33 357.913   8
   1   4  -5 1961.60 364.500  11
  -1   4   5 1756.47 337.410  46
  -1   4   5 2491.77 342.581   7
  -1   4   4 18032.0 935.947  48
   1   4  -4 16408.7 915.908  11
  -1   4   4 17347.1 932.090   8
  -1   4   4 17199.1 783.232   5
  -1   4   4 17794.5 930.705  46
  -1   4   4 16932.0 908.504  49
  -1   4   4 17022.3 773.757   7
  -1   4   4 16388.4 893.105  41
  -1   4   3 111505. 2515.84   8
  -1   4   3 111683. 2508.30  46
   1   4  -3 111409. 2553.08  11
  -1   4   3 108607. 2185.90   7
   1   4  -3 112038. 2090.66   6
  -1   4   3 113969. 2522.62  41
  -1   4   3 106180. 2372.89   5
  -1   4   3 112287. 2503.36  48
   1   4  -3 112629. 2099.12   5
  -1   4   3 111826. 2506.56  49
   1   4  -2 100313. 2227.28  11
  -1   4   2 96800.9 2149.51  46
  -1   4   2 99603.2 2179.90   8
  -1   4   2 101210. 2197.96   5
   1   4  -2 102178. 1998.47   5
  -1   4   2 97335.8 2150.23  49
   1   4  -2 96978.2 1987.10   6
  -1   4   2 97963.8 2148.40  48
  -1   4   2 95031.1 1879.11   7
   1   4  -1 295907. 4902.31   5
   1   4  -1 304645. 4612.76  50
  -1   4   1 300888. 4880.22  49
  -1   4   1 307156. 4890.47  46
  -1   4   1 325047. 5113.97   5
   1   4  -1 308705. 4568.31  49
   1   4  -1 302030. 4975.48   6
  -1   4   1 321941. 4735.48   7
  -1   4   1 307256. 4887.62  48
  -1   4   0 297100. 4559.75  48
  -1   4   0 291899. 4873.50   5
  -1   4   0 304691. 4817.90  11
  -1   4   0 298999. 4562.32  46
  -1   4   0 293118. 4560.66  49
   1   4   0 296811. 4636.68  49
   1   4   0 304879. 4943.58   6
   1   4   0 291663. 4631.12  48
   1   4   0 308396. 4915.62   5
   1   4   1 457549. 7085.05   6
  -1   4  -1 461656. 6345.17  46
   1   4   1 424770. 6705.14   8
   1   4   1 443384. 6865.87  49
  -1   4  -1 446161. 6494.65   9
   1   4   1 445842. 6875.89  48
  -1   4  -1 444447. 6998.39  11
  -1   4  -1 464744. 6970.38   5
  -1   4  -1 458031. 6343.12  49
  -1   4  -1 453153. 6337.01  48
   1   4   1 436711. 7002.86   5
   1   4   1 434608. 6748.45  41
   1   4   2 436903. 7145.00   5
   1   4   2 446360. 7020.97   8
  -1   4  -2 449796. 7315.84  11
  -1   4  -2 483855. 7096.01   5
   1   4   2 465856. 7112.17  41
   1   4   2 436089. 7077.98  49
   1   4   2 439965. 7187.82   6
  -1   4  -2 459913. 6627.57   9
   1   4   2 445853. 7109.94  48
   1   4   3 102147. 2368.83   5
  -1   4  -3 97409.4 1976.06   9
   1   4   3 102626. 2424.49   8
   1   4   3 96046.6 2355.44  49
   1   4   3 98184.2 2378.96  48
  -1   4  -3 99534.3 2600.60  11
   1   4   3 101652. 2428.94  41
   1   4   4 140472. 3215.37  48
  -1   4  -4 143509. 2770.19   9
  -1   4  -4 149627. 3575.70  11
   1   4   4 148537. 3379.63   8
   1   4   4 138339. 3011.41   5
   1   4   4 144913. 3356.44  41
   1   4   4 140248. 3204.62  49
   1   4   5 111961. 3082.47  28
  -1   4  -5 117696. 3077.25  29
  -1   4  -5 114158. 3199.01  11
   1   4   5 108300. 3020.63  41
   1   4   5 114473. 3124.86   8
   1   4   5 107620. 2862.09  49
   1   4   5 108800. 2978.94  33
   1   4   5 106096. 2857.94  48
   1   4   6 43948.6 1672.37  32
  -1   4  -6 39459.0 1867.05  30
  -1   4  -6 43182.1 1803.47  22
  -1   4  -6 46156.8 1880.03  29
   1   4   6 43936.1 1736.08  23
  -1   4  -6 44835.5 1703.16  25
   1   4   6 43444.8 1776.05  48
   1   4   6 43047.0 1762.58  49
  -1   4  -6 47541.1 2032.07  11
   1   4   6 47519.4 1943.18  28
   1   4   6 44392.8 1943.26   8
  -1   4  -6 46464.0 1874.80  18
   1   4   6 44392.2 1904.85  41
   1   4   6 45759.1 1856.18  33
  -1   4  -7 2324.22 440.826  29
  -1   4  -7 2225.16 417.475  18
  -1   4  -7 2479.56 434.709  22
   1   4   7 2580.70 490.361  28
   1   4   7 2499.45 430.941  48
   1   4   7 2623.20 482.394   8
   1   4   7 2494.13 441.218  37
   1   4   7 2931.88 495.358  33
   1   4   7 2844.84 477.983  41
  -1   4  -7 2487.84 492.850  30
   1   4   7 2558.55 458.804  49
  -1   4  -7 2620.16 493.685  11
   1   4   7 2038.69 390.119  23
   1   4   8 29084.2 1418.11  37
   1   4   8 29895.4 1393.24  15
  -1   4  -8 30058.6 1435.91  29
   1   4   8 29616.0 1437.45  33
   1   4   8 29980.6 1482.98  28
   1   4   8 30217.4 1302.02  23
  -1   4  -9 9774.55 720.562  29
   1   4   9 9164.25 651.159  15
   1   4   9 10704.2 752.815  33
   1   4   9 11235.9 800.728  28
   1   4   9 10318.7 742.741  37
   1   4  10 17314.9 771.985  37
   1   4  10 17132.0 793.689  28
   1   4  10 16029.1 639.496  15
  -1   4 -10 16588.3 737.834  29
   1   4  10 17845.5 761.588  33
  -1   5  10 1361.92 219.928  23
  -1   5  10 1286.41 224.340  28
  -1   5  10 1040.22 178.978  37
   1   5 -10 1048.23 209.930  29
  -1   5  10 1407.72 246.741  33
   1   5  -9 31577.6 1333.33  29
  -1   5   9 32537.3 1276.90  32
  -1   5   9 30897.8 1345.54  28
  -1   5   9 29262.7 1197.58  37
  -1   5   9 30498.5 1315.47  23
  -1   5   9 31828.9 1388.62  33
  -1   5   8 71753.9 2265.29  37
   1   5  -8 74042.8 2407.86  29
  -1   5   8 75705.0 2481.11  23
  -1   5   8 74830.0 2467.21  28
   1   5  -8 75580.2 2118.25  20
  -1   5   8 76314.9 2518.55  33
  -1   5   8 80284.2 2453.22  32
   1   5  -7 93925.6 2881.02  29
   1   5  -7 96950.9 2684.44  25
  -1   5   7 90807.0 2958.71  28
   1   5  -7 92834.0 2638.59  20
  -1   5   7 89723.2 2920.73  33
  -1   5   7 93838.8 2866.62  32
   1   5  -7 95977.0 3042.96  18
  -1   5   7 96962.6 3017.53  23
   1   5  -6 152685. 3861.17  29
  -1   5   6 152666. 3883.70  32
  -1   5   6 150284. 3944.56   8
  -1   5   6 151639. 4008.73  28
   1   5  -6 142762. 3574.48  20
  -1   5   6 152866. 4030.54  23
  -1   5   6 147458. 3779.59  48
  -1   5   6 154713. 3845.57  49
   1   5  -6 157777. 3680.72  25
   1   5  -6 148916. 3821.22  11
  -1   5   6 150368. 3957.46  33
   1   5  -6 163781. 4134.55  18
  -1   5   5 187249. 4188.57  48
   1   5  -5 188288. 4097.15  25
   1   5  -5 180958. 4098.64  20
  -1   5   5 190168. 4361.90  28
  -1   5   5 181177. 4158.84  46
   1   5  -5 188039. 4472.63  18
  -1   5   5 187156. 4356.65  32
  -1   5   5 181481. 4235.55   8
   1   5  -5 183442. 4262.76  29
  -1   5   5 185021. 4162.94  49
  -1   5   5 191540. 4529.56  23
   1   5  -5 183381. 4227.83  11
  -1   5   5 190868. 4413.44  33
  -1   5   4 137846. 3226.75   8
  -1   5   4 125791. 3078.46  48
  -1   5   4 126337. 3101.68  46
  -1   5   4 126895. 2899.24   5
  -1   5   4 129845. 3118.71  49
   1   5  -4 128238. 3173.41  11
  -1   5   3 262173. 4908.01  49
  -1   5   3 268531. 4940.11   8
  -1   5   3 265935. 4932.83  46
   1   5  -3 265424. 4999.20  11
   1   5  -3 268560. 4438.18   5
  -1   5   3 261463. 4901.56  48
  -1   5   3 268831. 4857.74   5
  -1   5   2 148777. 3044.93  46
  -1   5   2 149235. 3114.22   5
  -1   5   2 151031. 3094.58   8
   1   5  -2 147370. 2841.24   6
  -1   5   2 146960. 3034.86  49
  -1   5   2 146353. 3026.78  48
   1   5  -2 139390. 2833.38   5
   1   5  -2 152893. 3185.91  11
   1   5  -1 46945.8 1068.31  49
  -1   5   1 47593.6 1477.88   5
   1   5  -1 48241.4 1418.27   6
  -1   5   1 47526.4 1341.27  48
  -1   5   1 47751.1 1347.93  49
   1   5  -1 49440.7 1123.67  50
  -1   5   1 47534.4 1347.39  46
   1   5  -1 44913.0 1370.05   5
   1   5   0 18131.3 847.360   5
   1   5   0 16942.2 687.269  49
  -1   5   0 17536.9 665.273  46
  -1   5   0 17135.0 655.612  49
  -1   5   0 18066.8 848.857   5
   1   5   0 16586.7 828.484   6
   1   5   0 16824.0 686.247  48
  -1   5   0 16699.9 565.349   9
  -1   5   0 17327.1 658.737  48
   1   5   1 3588.95 405.072   5
   1   5   1 3326.74 328.442   8
  -1   5  -1 3418.50 367.999   5
   1   5   1 3163.27 388.376   6
  -1   5  -1 2640.62 334.347  11
   1   5   1 3614.06 355.446  48
   1   5   1 3441.79 345.009  49
   1   5   2 36165.9 1339.87   5
   1   5   2 35759.2 1246.78  41
  -1   5  -2 37093.9 1258.72   5
   1   5   2 32885.1 1183.21   8
   1   5   2 33688.3 1246.72  48
  -1   5  -2 34163.8 1345.71  11
   1   5   2 33555.0 1245.88  49
   1   5   3 46749.8 1626.40   5
   1   5   3 46754.7 1618.01  48
   1   5   3 47820.6 1627.29  49
  -1   5  -3 49347.9 1803.81  11
   1   5   3 47916.2 1626.88   8
   1   5   3 50321.8 1681.71  41
   1   5   4 88921.1 2426.99   5
   1   5   4 97447.9 2711.92  41
   1   5   4 91981.7 2582.81  49
   1   5   4 92631.3 2597.13  48
   1   5   4 97299.5 2714.94   8
  -1   5  -4 99566.4 2896.92  11
   1   5   5 53194.9 1990.40  37
  -1   5  -5 46050.4 1900.20  22
   1   5   5 54678.3 2124.43  28
   1   5   5 54004.9 2096.75  41
   1   5   5 56027.3 2148.19   8
   1   5   5 52328.5 1964.99  48
   1   5   5 51425.3 1944.28  49
  -1   5  -5 52890.5 2020.44  29
  -1   5  -5 51829.8 2136.03  11
  -1   5  -5 50410.6 1973.26  18
   1   5   5 51674.5 1962.68  23
   1   5   5 52340.4 2046.53  33
  -1   5  -5 53185.7 1931.17  25
   1   5   5 52777.7 1935.08  32
  -1   5  -6 206649. 4755.11  18
   1   5   6 210263. 4589.03  32
   1   5   6 216249. 4999.09  28
   1   5   6 210360. 4851.64  33
   1   5   6 214055. 4704.21  23
   1   5   6 205238. 4727.21  37
  -1   5  -6 214751. 4818.64  29
   1   5   6 209379. 4747.94  49
   1   5   6 213919. 4742.58  15
  -1   5  -6 216302. 4623.58  25
   1   5   6 208161. 4744.84  48
  -1   5  -6 219936. 5145.05  11
   1   5   6 214004. 4997.37  41
   1   5   6 219196. 5137.26   8
  -1   5  -7 63419.5 2098.21  25
   1   5   7 67690.1 2446.49  28
   1   5   7 68645.5 2284.63  15
  -1   5  -7 63422.3 2285.40  29
   1   5   7 69862.0 2265.54  23
   1   5   7 64909.0 2346.61  33
   1   5   7 62998.6 2269.18  37
  -1   5  -7 66530.3 2302.67  18
   1   5   7 69961.1 2205.24  32
   1   5   8 102551. 2699.40  15
  -1   5  -8 103637. 2857.84  29
   1   5   8 106096. 2891.55  37
   1   5   8 108780. 3036.28  28
   1   5   8 108100. 2732.76  23
   1   5   8 112237. 3011.97  33
   1   5   9 54722.7 1719.98  37
   1   5   9 59873.2 1832.26  33
   1   5   9 59723.0 1863.09  28
  -1   5  -9 57457.2 1750.55  29
   1   5  10 34053.5 1001.24  37
  -1   5 -10 34152.3 1018.58  29
   1   5  10 35213.3 1087.91  28
   1   5  10 36510.2 1066.51  33
  -1   6  10 29334.5 908.423  28
  -1   6  10 30562.6 909.442  23
  -1   6  10 32044.3 1007.41  33
   1   6 -10 31082.8 925.286  29
  -1   6   9 30760.0 1187.22  32
   1   6  -9 28005.9 1139.53  29
  -1   6   9 30085.8 1230.05  23
  -1   6   9 29899.4 1253.51  33
  -1   6   9 26743.3 1155.93  28
  -1   6   8 45333.9 1811.11  28
   1   6  -8 47842.4 1792.71  29
  -1   6   8 47170.4 1808.20  32
  -1   6   8 47336.2 1883.06  23
   1   6  -8 51894.2 1695.88  25
  -1   6   8 48014.3 1884.21  33
  -1   6   7 4894.91 658.505  28
   1   6  -7 5873.82 580.067  20
   1   6  -7 7156.85 741.126  29
  -1   6   7 5422.73 698.574  23
  -1   6   7 6344.19 743.748  33
  -1   6   7 5371.30 663.012  32
   1   6  -7 6050.41 635.466  25
   1   6  -7 6926.15 771.787  18
  -1   6   6 31163.1 1471.74  35
  -1   6   6 31501.1 1684.59  33
  -1   6   6 28986.2 1582.76  32
  -1   6   6 28071.8 1388.60  21
  -1   6   6 31505.6 1671.76   8
   1   6  -6 31317.7 1570.44  29
   1   6  -6 30018.4 1579.70  11
   1   6  -6 30262.6 1408.28  20
  -1   6   6 29190.2 1657.28  23
   1   6  -6 29386.6 1610.40  18
  -1   6   6 29776.6 1571.85  48
  -1   6   6 30919.5 1588.51  49
   1   6  -6 33135.3 1526.85  25
  -1   6   6 31430.0 1653.82  28
   1   6  -5 5451.80 702.174  18
  -1   6   5 4395.90 573.176  49
  -1   6   5 4278.60 585.949  28
  -1   6   5 5750.35 682.755   8
  -1   6   5 4565.74 589.797  48
  -1   6   5 4766.79 592.390  21
   1   6  -5 5470.15 648.975  29
  -1   6   5 3819.86 612.391  23
   1   6  -5 4412.96 537.972  20
  -1   6   5 5157.69 669.081  32
   1   6  -5 4636.58 603.888  11
  -1   6   5 4799.23 599.895  35
  -1   6   5 5414.51 670.721  33
   1   6  -5 4882.32 591.065  25
  -1   6   4 19556.6 1230.42  32
   1   6  -4 20575.7 1239.79  18
  -1   6   4 19805.5 1239.62  23
  -1   6   4 19463.7 1194.25  35
   1   6  -4 20572.5 1152.09  25
   1   6  -4 17207.1 1097.28  11
  -1   6   4 16974.6 1059.12  48
  -1   6   4 19463.1 1125.23  49
  -1   6   4 17328.2 997.468   5
  -1   6   4 18703.7 1134.46  21
  -1   6   4 18262.0 1099.07  46
  -1   6   4 20144.4 1176.08   8
  -1   6   3 35515.5 1465.99  46
   1   6  -3 36052.7 1236.39   5
  -1   6   3 38493.4 1506.56  48
  -1   6   3 39223.6 1546.50   8
  -1   6   3 36911.7 1480.59  49
   1   6  -3 36026.7 1529.14  11
   1   6  -2 190646. 3713.44   5
  -1   6   2 197020. 3905.18  46
  -1   6   2 195308. 3883.08  48
  -1   6   2 197095. 3895.02  49
  -1   6   1 182151. 3839.82   5
  -1   6   1 185154. 3574.44  48
  -1   6   1 189297. 3601.42  46
   1   6  -1 188715. 3742.47   5
   1   6  -1 190048. 3755.40   6
  -1   6   1 188399. 3586.01  49
   1   6   0 100139. 2150.04  49
  -1   6   0 98675.0 2496.79   5
   1   6   0 99198.3 2488.88   5
   1   6   1 235387. 4559.91   5
   1   6   1 223686. 4195.27  48
   1   6   1 229004. 4208.33  49
  -1   6  -1 232255. 4504.41  11
  -1   6  -1 222918. 4354.80   5
  -1   6  -2 315740. 5914.09  11
   1   6   2 318760. 5605.61   8
   1   6   2 310442. 5654.69  49
   1   6   2 315092. 5862.37   5
   1   6   2 310094. 5664.89  48
  -1   6  -2 322323. 5633.59   5
   1   6   3 180048. 3916.24  41
  -1   6  -3 182324. 3665.38   5
   1   6   3 165660. 3790.19  49
   1   6   3 162270. 3777.30  48
   1   6   3 168532. 3887.32   5
  -1   6  -3 170817. 4073.08  11
   1   6   3 179401. 3862.38   8
   1   6   4 221600. 4697.17   5
   1   6   4 231680. 4939.91  41
  -1   6  -4 230299. 4878.12  25
   1   6   4 238973. 5002.59   8
   1   6   4 229206. 5030.05  33
   1   6   4 226574. 4974.07  23
   1   6   4 211685. 4610.08  21
  -1   6  -4 219134. 4839.31  29
   1   6   4 214705. 4737.03  49
  -1   6  -4 219435. 4891.49  18
   1   6   4 223049. 4905.69  32
   1   6   4 222922. 4966.33  28
   1   6   4 213065. 4734.74  48
  -1   6  -4 225254. 5102.27  11
   1   6   5 65519.9 2341.82  32
   1   6   5 67500.9 2376.06  49
  -1   6  -5 60750.2 2303.12  18
   1   6   5 67036.5 2376.73  48
  -1   6  -5 71161.1 2607.79  11
  -1   6  -5 69873.4 2416.50  29
   1   6   5 69141.7 2355.27  37
   1   6   5 65705.3 2389.16  23
  -1   6  -5 66409.9 2304.70  25
   1   6   5 67524.5 2476.87  33
   1   6   5 69927.9 2510.28  41
   1   6   5 72596.5 2577.27   8
   1   6   5 68953.3 2533.55  28
  -1   6  -6 46194.4 1949.13  18
  -1   6  -6 45215.0 1917.28  29
   1   6   6 50243.0 2215.56   8
   1   6   6 45382.9 2005.93  33
   1   6   6 46627.5 1933.70  23
  -1   6  -6 45550.2 1842.14  25
   1   6   6 53069.6 2005.79  32
   1   6   6 44227.0 2040.65  28
   1   6   6 48381.7 1970.55  37
  -1   6  -7 9927.13 782.160  25
   1   6   7 8775.58 776.767  23
  -1   6  -7 9105.80 806.536  29
   1   6   7 8216.47 770.139  37
   1   6   7 9092.82 863.202  28
   1   6   7 8367.92 812.001  33
   1   6   7 9275.11 777.605  32
  -1   6  -7 8094.06 760.295  18
   1   6   8 4671.99 475.072  32
  -1   6  -8 5663.99 583.230  29
   1   6   8 4905.52 501.929  23
  -1   6  -8 5105.04 478.703  25
   1   6   8 4610.13 525.254  37
   1   6   8 4812.69 584.692  28
   1   6   8 5012.62 570.407  33
   1   6   9 2081.05 278.799  37
   1   6   9 1634.73 296.928  28
   1   6   9 2200.82 322.824  33
   1   6  10 3523.94 273.863  28
  -1   6 -10 3060.01 236.969  29
   1   7  -9 51710.3 1420.02  29
  -1   7   9 54604.3 1568.62  23
  -1   7   9 53357.4 1495.53  32
  -1   7   9 50169.9 1524.30  33
  -1   7   8 69063.9 2128.89  32
   1   7  -8 65349.0 1964.63  29
   1   7  -8 64563.4 1868.96  25
  -1   7   8 64514.2 2122.59  23
  -1   7   8 61716.6 2065.89  33
  -1   7   7 72427.5 2573.53  23
   1   7  -7 69496.5 2290.67  29
  -1   7   7 71471.1 2522.38  33
   1   7  -7 74000.5 2291.92  25
  -1   7   7 70650.2 2455.38  28
   1   7  -7 72524.1 2461.25  18
  -1   7   7 73504.2 2505.74  32
   1   7  -6 129891. 3659.75  18
  -1   7   6 130881. 3747.41  32
  -1   7   6 131726. 3777.82  33
  -1   7   6 133940. 3700.52  28
   1   7  -6 134553. 3477.94  25
   1   7  -6 132006. 3481.70  29
  -1   7   6 129132. 3411.30  35
  -1   7   6 128711. 3384.50  21
   1   7  -6 128317. 3191.61  20
  -1   7   6 132985. 3884.17  23
   1   7  -5 205504. 4912.11  18
  -1   7   5 206596. 4774.75  21
  -1   7   5 218401. 5264.87  23
  -1   7   5 208021. 4874.60  49
   1   7  -5 221123. 4829.62  29
  -1   7   5 211801. 4843.21  28
  -1   7   5 210935. 4908.68  48
  -1   7   5 204148. 5068.09  32
   1   7  -5 209097. 4726.94  25
  -1   7   5 204722. 4805.99  35
  -1   7   5 219500. 5090.87   8
   1   7  -5 217194. 5004.25  11
   1   7  -5 204402. 4521.01  20
  -1   7   5 209836. 4954.47  33
   1   7  -4 226926. 4953.79  25
  -1   7   4 225659. 5000.08  48
  -1   7   4 238225. 5402.55  23
  -1   7   4 240512. 5394.45  32
  -1   7   4 227379. 4886.78   5
   1   7  -4 216675. 4763.15  20
  -1   7   4 221457. 5080.50  21
  -1   7   4 229520. 5008.75  49
  -1   7   4 234936. 5253.05  35
   1   7  -4 225869. 5151.34  18
  -1   7   4 229917. 5032.04  33
  -1   7   3 127207. 3351.12  16
  -1   7   3 126850. 3324.95  46
  -1   7   3 138559. 3662.89  23
   1   7  -3 138894. 3592.21  18
  -1   7   3 140279. 3687.11  32
  -1   7   3 136308. 3702.63  35
  -1   7   3 126699. 3336.37   5
  -1   7   3 135024. 3494.74  24
   1   7  -3 146475. 3516.68  25
  -1   7   3 133483. 3371.39  48
  -1   7   3 130323. 3332.55  49
   1   7  -3 126061. 3257.23  20
  -1   7   3 131098. 3582.79  21
   1   7  -3 125516. 3244.98  28
  -1   7   2 113811. 2878.10  46
  -1   7   2 113057. 3038.00   5
   1   7  -2 113935. 2774.91   5
  -1   7   2 111755. 3230.86  35
  -1   7   2 112239. 2856.75  48
  -1   7   2 111380. 3180.22  21
  -1   7   2 114206. 2868.95  49
   1   7  -1 111758. 2855.18   5
  -1   7   1 118008. 3054.22   5
   1   7   0 7472.45 674.474   5
  -1   7   0 6582.90 626.103   5
  -1   7  -1 8128.90 687.148   5
   1   7   1 7088.80 584.615  49
   1   7   1 8790.17 758.022   5
   1   7   1 7383.40 594.054  48
   1   7   2 3310.05 436.765  49
   1   7   2 3546.58 504.497   5
  -1   7  -2 3427.30 498.536  25
   1   7   2 2871.55 459.108  35
   1   7   2 2684.16 407.589  48
   1   7   2 2566.53 451.785  23
  -1   7  -2 3933.65 473.078   5
  -1   7  -2 4048.58 539.028  16
   1   7   2 2677.93 423.981  21
   1   7   2 3777.61 542.857  32
  -1   7  -2 3722.52 517.517  11
  -1   7  -2 3619.50 497.673  18
   1   7   3 47002.3 1908.10   5
  -1   7  -3 39047.3 1715.63  29
   1   7   3 45972.6 1898.85  33
   1   7   3 41194.6 1706.68  49
   1   7   3 43934.7 1937.39  23
  -1   7  -3 43526.3 1852.08  18
   1   7   3 42227.5 1806.33  21
   1   7   3 47011.8 1821.13   8
   1   7   3 41231.7 1754.31  35
  -1   7  -3 42115.9 1824.44  25
  -1   7  -3 44725.5 1933.23  11
   1   7   3 41944.1 1725.68  48
   1   7   3 45646.8 1875.17  28
   1   7   3 46157.3 1973.03  32
  -1   7  -4 62001.4 2318.33  18
   1   7   4 60653.8 2360.84  32
  -1   7  -4 69595.9 2579.64  11
   1   7   4 72770.0 2492.53   8
   1   7   4 61974.3 2258.60  49
   1   7   4 66732.4 2482.73  23
   1   7   4 64889.9 2214.40  35
   1   7   4 62921.8 2389.34  28
  -1   7  -4 66885.5 2341.68  29
   1   7   4 68320.8 2355.98   5
  -1   7  -4 62546.0 2297.15  25
   1   7   4 61778.6 2223.33  21
   1   7   4 61974.5 2270.21  48
   1   7   4 65993.0 2455.76  33
   1   7   5 54625.8 2234.05  23
  -1   7  -5 48229.8 2049.04  18
   1   7   5 53759.5 2146.44  49
   1   7   5 54048.4 2267.45  28
   1   7   5 52661.3 1969.25  21
  -1   7  -5 50785.1 2071.88  29
   1   7   5 55469.8 2183.14  48
  -1   7  -5 56614.6 2155.70  25
   1   7   5 61751.7 2426.36   8
  -1   7  -5 58906.0 2402.47  11
   1   7   5 55820.9 2301.95  33
   1   7   5 52713.5 2159.54  32
  -1   7  -6 118193. 3273.07  29
  -1   7  -6 115206. 3192.19  25
   1   7   6 121270. 3582.49  28
   1   7   6 119823. 3252.34  37
   1   7   6 119963. 3327.78  32
   1   7   6 118146. 3368.55  23
  -1   7  -6 115264. 3268.30  18
   1   7   6 119913. 3507.54  33
  -1   7  -7 73162.7 2301.68  29
   1   7   7 77741.7 2516.85  33
   1   7   7 71446.3 2260.57  32
   1   7   7 74074.6 2280.23  37
  -1   7  -7 72741.5 2231.43  25
   1   7   7 73798.1 2515.72  28
   1   7   7 73417.7 2348.90  23
  -1   7  -8 91616.8 2364.78  29
   1   7   8 87464.2 2224.99  37
   1   7   8 98799.1 2328.21  32
  -1   7  -8 93009.2 2223.52  25
   1   7   8 97218.3 2586.59  28
   1   7   8 98326.0 2579.10  33
   1   7   8 97365.2 2383.99  23
   1   7   9 66558.1 1682.32  28
  -1   7  -9 64404.0 1574.42  29
   1   7   9 69079.1 1714.04  33
  -1   8   9 14082.1 600.476  32
  -1   8   9 14346.3 640.303  23
  -1   8   9 13490.6 594.757  33
   1   8  -8 28076.4 1041.18  29
  -1   8   8 28131.2 1202.17  32
  -1   8   8 24010.2 996.291  28
  -1   8   8 26759.4 1203.27  23
  -1   8   8 25872.4 1133.50  33
   1   8  -7 17571.7 1001.13  25
   1   8  -7 17853.0 982.535  29
  -1   8   7 17542.6 1125.72  33
   1   8  -7 18333.0 1084.99  18
  -1   8   7 15655.0 982.654  28
  -1   8   7 17901.1 1163.26  23
  -1   8   7 18673.0 1147.45  32
  -1   8   6 6937.67 791.567  32
  -1   8   6 6755.55 678.335  21
  -1   8   6 6364.52 681.457  35
  -1   8   6 6341.46 790.869  23
  -1   8   6 6246.53 679.180  28
   1   8  -6 7263.36 676.998  29
   1   8  -6 7320.61 764.339  18
   1   8  -6 6758.89 693.788  25
  -1   8   6 5845.25 716.967  33
   1   8  -5 1411.87 381.942  18
  -1   8   5 1234.32 420.324  32
  -1   8   5 826.736 394.752  23
   1   8  -5 1235.23 360.541  25
   1   8  -5 1032.43 304.577  20
  -1   8   5 876.637 342.371  35
  -1   8   5 891.593 330.971  21
  -1   8   5 2047.84 440.230  33
  -1   8   4 68877.2 2479.31  49
  -1   8   4 71027.1 2721.72  32
  -1   8   4 68471.5 2476.40  48
  -1   8   4 70900.8 2612.78  21
  -1   8   4 67157.6 2430.63   5
   1   8  -4 68520.3 2436.85  25
  -1   8   4 70367.8 2690.70  23
   1   8  -4 75344.6 2619.18  18
   1   8  -4 69454.9 2289.65  20
  -1   8   4 68408.4 2398.03  33
  -1   8   4 70608.3 2635.20  35
  -1   8   3 74493.1 2540.19  16
  -1   8   3 76389.5 2502.12  49
  -1   8   3 75311.6 2720.30  23
   1   8  -3 85287.6 2744.48  18
  -1   8   3 80516.0 2667.59   5
  -1   8   3 72188.0 2695.44  21
   1   8  -3 69383.1 2339.71  20
  -1   8   3 80622.7 2570.05  48
   1   8  -3 76828.2 2535.93  25
  -1   8   3 71812.0 2731.74  35
  -1   8   3 77421.4 2763.81  32
  -1   8   2 70680.7 2549.01  18
  -1   8   2 69991.4 2531.05  16
   1   8  -2 72274.2 2250.98   5
  -1   8   2 72917.8 2565.06  23
   1   8  -2 67389.9 2428.90  23
  -1   8   2 74109.1 2576.57  32
  -1   8   2 75549.5 2547.40   5
   1   8  -2 67936.1 2297.50  20
   1   8  -2 72217.7 2290.13  28
  -1   8   2 73821.6 2657.32  21
  -1   8   2 71485.9 2666.25  35
   1   8  -2 76731.7 2553.69  18
   1   8  -2 70320.6 2346.95  25
   1   8  -1 166582. 4033.59  18
   1   8  -1 169522. 3919.91   5
  -1   8   1 164458. 4246.84  16
  -1   8   1 163261. 4209.54  21
   1   8  -1 162978. 3775.36  28
  -1   8   1 173549. 4118.47   5
  -1   8   1 164923. 4167.44  18
   1   8  -1 162080. 4097.17  23
   1   8  -1 161375. 4207.06  35
   1   8  -1 172197. 3857.63  25
  -1   8   1 156405. 3951.32  23
  -1   8   1 166825. 4294.29  35
  -1   8   1 167002. 4050.94  32
   1   8  -1 154919. 3960.75  32
  -1   8   0 163646. 3953.65   5
   1   8   0 159483. 3896.79  18
  -1   8   0 161966. 4096.95  18
   1   8   0 158417. 3720.37  28
  -1   8   0 150818. 3742.71  23
  -1   8   0 161138. 4140.83  35
   1   8   0 174199. 4053.79   5
   1   8   0 166812. 4124.72  23
  -1   8   0 151123. 4096.49  16
   1   8   0 166975. 4210.31  35
  -1   8   0 157436. 4019.23  21
   1   8   0 163009. 4054.35  32
   1   8   1 160897. 3862.13  18
  -1   8  -1 159593. 3879.32  25
  -1   8  -1 164021. 3903.46   5
   1   8   1 160231. 4116.60  23
   1   8   1 159661. 4023.62   5
   1   8   1 154171. 3762.29  28
  -1   8  -1 166046. 3994.52  21
  -1   8  -1 155476. 4093.59  16
   1   8   1 166943. 4216.56  35
  -1   8  -1 162144. 4100.38  18
  -1   8  -1 160014. 4073.67  35
   1   8   1 155775. 4120.19  21
   1   8   1 156989. 3806.75  33
   1   8   1 159313. 4105.44  32
   1   8   2 233683. 5200.62   5
  -1   8  -2 230008. 5052.10  35
  -1   8  -2 227061. 4811.69   5
   1   8   2 220921. 4923.71  28
   1   8   2 236731. 5266.52  35
   1   8   2 224407. 4967.38  33
   1   8   2 225927. 5247.72  23
   1   8   2 220568. 5169.12  21
  -1   8  -2 227588. 5048.62  25
  -1   8  -2 228114. 5120.34  16
  -1   8  -2 210662. 4704.29  29
  -1   8  -2 220768. 5075.59  18
   1   8   2 228630. 5267.83  32
   1   8   3 138422. 3719.23  35
   1   8   3 147468. 3917.48   5
  -1   8  -3 127643. 3479.48  29
   1   8   3 134189. 3682.53  28
   1   8   3 137269. 3916.11  32
   1   8   3 141653. 3976.58  23
   1   8   3 137761. 3601.40  48
  -1   8  -3 139457. 3761.99  18
   1   8   3 131538. 3714.95  21
   1   8   3 143391. 3653.18  49
   1   8   3 137856. 3731.78  33
  -1   8  -3 143226. 3790.32  25
   1   8   4 94616.7 2986.61   5
  -1   8  -4 85199.9 2761.97  29
   1   8   4 94976.7 3031.94  28
   1   8   4 95585.1 3158.98  23
   1   8   4 91187.9 2797.83  35
  -1   8  -4 98793.3 3225.84  11
   1   8   4 90800.2 2898.00  49
   1   8   4 94420.3 3130.71  32
  -1   8  -4 93619.1 2953.85  25
   1   8   4 90551.5 2897.94  48
  -1   8  -4 91949.2 2928.64  18
   1   8   4 97090.8 3090.69  33
   1   8   4 87525.6 2821.61  21
  -1   8  -5 39956.3 1787.08  25
   1   8   5 38806.5 1895.03  23
   1   8   5 37604.9 1839.34  28
  -1   8  -5 35852.4 1662.40  29
  -1   8  -5 35333.3 1691.11  18
   1   8   5 38886.6 1887.43  33
   1   8   5 39141.3 1869.41  32
  -1   8  -6 5744.28 639.364  25
   1   8   6 5758.85 710.935  33
  -1   8  -6 4847.43 582.576  29
  -1   8  -6 5750.04 649.535  18
   1   8   6 5854.29 696.067  23
   1   8   6 6956.79 771.539  28
   1   8   6 5793.59 675.128  32
  -1   8  -7 3427.72 442.410  29
   1   8   7 3526.04 483.874  23
  -1   8  -7 4471.43 495.926  25
   1   8   7 4776.50 593.225  28
  -1   8  -7 3629.18 447.984  18
   1   8   7 3708.74 467.055  32
   1   8   7 3174.03 483.759  33
  -1   8  -8 3682.52 341.747  25
   1   8   8 4527.66 401.975  23
   1   8   8 4082.01 373.681  32
  -1   8  -8 3275.17 351.255  29
   1   8   8 3886.26 415.839  28
   1   8   8 4148.60 435.944  33
  -1   9   8 38322.8 1250.11  23
  -1   9   8 39530.4 1244.35  32
   1   9  -7 48728.9 1648.74  18
  -1   9   7 52481.0 1866.34  23
   1   9  -7 51623.9 1637.99  25
  -1   9   7 53291.1 1848.32  32
  -1   9   6 72110.4 2356.34  33
  -1   9   6 76395.0 2309.03  35
  -1   9   6 79620.5 2706.16  23
  -1   9   6 76655.9 2601.39  32
  -1   9   6 73750.9 2272.57  18
   1   9  -6 80334.2 2361.27  25
   1   9  -6 76758.8 2391.46  18
  -1   9   6 69897.8 2263.63  21
   1   9  -5 39959.8 1720.22  25
   1   9  -5 37300.9 1454.02  20
  -1   9   5 39127.9 1967.81  23
  -1   9   5 38522.6 1791.09  21
  -1   9   5 39640.8 1963.49  32
  -1   9   5 37648.2 1766.73  35
  -1   9   5 36241.6 1644.25  33
  -1   9   5 38214.7 1771.51  18
   1   9  -5 42696.1 1832.92  18
   1   9  -4 46028.3 1984.66  18
   1   9  -4 44851.5 1919.99  25
   1   9  -4 46579.8 1766.68  20
  -1   9   4 48499.4 2196.05  23
  -1   9   4 47520.3 2077.10  18
  -1   9   4 43910.2 2075.50  35
  -1   9   4 44940.3 2073.08  21
  -1   9   4 44410.1 2121.12  32
  -1   9   3 127131. 3690.03  18
   1   9  -3 115282. 3187.54  20
  -1   9   3 122221. 3491.06  16
  -1   9   3 125018. 3833.46  35
  -1   9   3 125655. 3735.66  23
   1   9  -3 137748. 3586.69  25
  -1   9   3 122649. 3774.73  21
   1   9  -3 133171. 3631.16  18
  -1   9   3 130899. 3785.94  32
  -1   9   2 40375.0 2040.54  35
   1   9  -2 42584.1 1747.78   5
   1   9  -2 38407.6 1822.22  23
  -1   9   2 42078.9 1943.95  32
  -1   9   2 42226.9 1946.73  23
   1   9  -2 38352.2 1699.60  20
  -1   9   2 39472.3 2003.95  21
  -1   9   2 45595.9 2035.35   5
  -1   9   2 40782.8 1943.75  18
   1   9  -2 42221.3 1796.93  25
   1   9  -2 43597.7 1918.22  18
  -1   9   2 41795.8 1967.59  16
  -1   9   1 63840.2 2507.61  21
  -1   9   1 61733.5 2415.06  18
   1   9  -1 67480.8 2191.82  25
   1   9  -1 62563.9 2262.53   5
   1   9  -1 54697.3 2194.29  32
  -1   9   1 59563.2 2466.88  16
   1   9  -1 57919.2 2329.74  23
   1   9  -1 56885.4 2387.95  35
  -1   9   1 61590.5 2504.91  35
   1   9  -1 63720.0 2329.49  18
  -1   9   1 66526.2 2469.81   5
  -1   9   1 56403.7 2215.69  23
   1   9  -1 56754.7 2158.60  20
   1   9  -1 61795.9 2121.55  28
  -1   9   1 60071.6 2275.61  32
  -1   9   0 20315.6 1331.61  18
   1   9   0 19296.8 1228.95  18
   1   9   0 19318.6 1258.47   5
  -1   9   0 17699.6 1311.02  16
  -1   9   0 17342.3 1129.43  23
   1   9   0 18383.5 1255.11  32
   1   9   0 19022.7 1291.16  23
  -1   9   0 19454.4 1340.68  35
  -1   9   0 20350.0 1334.50  21
   1   9   0 18373.6 1122.58  28
   1   9   0 18994.8 1332.21  35
  -1   9   0 16635.3 1173.91   5
  -1   9  -1 3518.01 597.044  18
  -1   9  -1 4312.66 651.344  35
   1   9   1 4787.25 685.086  23
   1   9   1 5161.65 618.114  28
  -1   9  -1 4799.32 599.360  25
   1   9   1 5351.68 732.729  35
   1   9   1 4954.34 676.017  32
   1   9   1 5515.34 650.958  18
   1   9   1 4506.05 645.821   5
   1   9   1 4573.22 553.120  33
  -1   9  -1 4313.68 588.311   5
   1   9   2 20838.8 1259.50  33
  -1   9  -2 21304.7 1315.31  25
   1   9   2 21205.3 1416.21  23
  -1   9  -2 20809.4 1236.63   5
  -1   9  -2 20176.3 1288.71  35
   1   9   2 20584.8 1363.99   5
   1   9   2 19853.4 1344.47  35
   1   9   2 21426.1 1267.61  28
  -1   9  -2 19952.8 1324.00  18
   1   9   2 21451.6 1413.39  32
   1   9   3 7138.85 786.851  35
  -1   9  -3 7852.33 741.109  29
  -1   9  -3 7590.60 805.951  18
   1   9   3 7862.37 875.775  23
   1   9   3 7820.40 789.509  28
  -1   9  -3 6121.59 739.233  25
   1   9   3 7618.60 783.458  33
   1   9   3 7062.32 849.085  32
  -1   9  -4 30023.4 1556.36  18
   1   9   4 29744.5 1602.25  33
  -1   9  -4 31864.0 1502.10  29
   1   9   4 30163.4 1502.00  35
  -1   9  -4 29564.1 1549.01  25
   1   9   4 30391.9 1594.11  28
   1   9   4 32572.0 1762.50  23
   1   9   4 30170.5 1691.03  32
  -1   9  -5 35170.4 1527.27  29
   1   9   5 34508.2 1662.61  28
  -1   9  -5 36762.8 1641.99  25
   1   9   5 35440.7 1745.81  23
   1   9   5 33068.3 1670.65  33
  -1   9  -5 32583.1 1540.74  18
   1   9   5 34460.2 1696.00  32
  -1   9  -6 49180.6 1695.05  29
  -1   9  -6 51447.7 1782.49  18
   1   9   6 53219.9 1949.19  23
  -1   9  -6 51025.3 1804.64  25
   1   9   6 50665.6 1947.36  33
   1   9   6 48134.5 1852.92  32
   1   9   6 51010.0 1943.04  28
  -1   9  -7 49655.9 1477.44  29
   1   9   7 53282.4 1632.95  32
  -1   9  -7 52207.0 1562.88  25
   1   9   7 50847.2 1620.17  23
   1   9   7 52101.7 1668.09  28
   1   9   7 51824.5 1709.17  33
  -1   9  -7 47305.7 1480.36  18
   1   9   8 47293.5 1213.82  28
   1   9   8 49740.5 1307.72  33
  -1  10   7 12484.2 722.307  32
  -1  10   7 12595.4 732.623  23
   1  10  -6 1047.56 266.277  18
  -1  10   6 996.968 310.070  23
  -1  10   6 991.198 230.325  35
   1  10  -6 888.006 264.521  25
  -1  10   6 773.474 284.854  32
  -1  10   5 1566.19 412.797  32
   1  10  -5 1437.84 346.779  18
   1  10  -5 1608.78 351.981  25
  -1  10   5 1280.70 333.032  35
  -1  10   5 1347.96 357.104  21
  -1  10   5 1751.93 439.199  23
  -1  10   5 1674.29 338.399  18
  -1  10   4 3441.30 537.258  18
   1  10  -4 6106.70 681.166  18
  -1  10   4 5030.24 681.115  21
   1  10  -4 5100.69 512.386  20
  -1  10   4 6918.32 807.791  23
  -1  10   4 5405.21 717.218  35
   1  10  -4 6311.62 678.384  25
  -1  10   4 5834.80 741.925  32
  -1  10   3 12493.8 1065.96  32
  -1  10   3 12750.6 1057.14  18
  -1  10   3 12381.7 1072.59  23
   1  10  -3 13671.6 908.116  20
   1  10  -3 14076.7 1046.74  18
  -1  10   3 13728.6 1159.31  21
  -1  10   3 14887.5 1201.44  35
   1  10  -3 14642.2 1034.90  25
   1  10  -2 44088.9 1784.96  25
  -1  10   2 43417.2 2130.15  35
  -1  10   2 40747.1 1941.99  18
  -1  10   2 40193.4 1894.04  23
  -1  10   2 42170.0 2079.35  21
   1  10  -2 40393.7 1692.84  20
   1  10  -2 41503.7 1852.65  18
  -1  10   2 41071.9 1886.65  32
   1  10  -1 44068.1 1903.90  18
  -1  10   1 41712.0 1976.89  18
   1  10  -1 40111.0 1882.02  23
  -1  10   1 42380.1 2077.19  35
  -1  10   1 41232.7 2015.61  21
   1  10  -1 38305.1 1725.78  20
  -1  10   1 39863.6 1803.64  23
  -1  10   1 40364.8 1788.18  32
  -1  10   0 97619.0 3128.25  18
   1  10   0 98844.2 2946.01  18
   1  10   0 89457.1 3005.05  23
   1  10   0 92757.3 2898.58  20
  -1  10   0 90513.5 2756.46  23
   1  10   0 90165.8 3123.37  35
  -1  10   0 92334.1 3139.88  35
   1  10   0 91475.4 2968.40  32
   1  10   1 92569.0 3102.10  23
  -1  10  -1 100263. 3161.33  18
  -1  10  -1 102520. 2848.60  25
   1  10   1 96926.4 2874.86  18
  -1  10  -1 92778.7 3074.84  35
   1  10   1 93017.9 2740.28  28
   1  10   1 97828.2 3236.44  35
   1  10   1 93929.6 3086.11  32
   1  10   2 60159.6 2432.51  23
   1  10   2 58542.2 2380.33  35
   1  10   2 60770.3 2432.55  32
  -1  10  -2 62851.6 2394.79  18
   1  10   2 60319.1 2139.46  33
   1  10   2 58654.8 2110.31  28
  -1  10  -2 60731.0 2211.24  25
  -1  10  -3 59341.9 2191.28  25
   1  10   3 59238.8 2402.48  32
   1  10   3 60510.3 2426.75  23
   1  10   3 57217.9 2233.38  35
   1  10   3 58830.5 2141.08  33
   1  10   3 58110.2 2122.43  28
  -1  10  -3 56883.6 2198.68  18
   1  10   4 62426.7 2171.96  28
   1  10   4 64170.3 2228.51  33
  -1  10  -4 65578.0 2233.64  25
   1  10   4 61896.0 2117.37  35
  -1  10  -4 60607.7 2153.37  18
   1  10   4 64974.1 2417.44  23
   1  10   4 62261.8 2368.78  32
   1  10   5 10764.8 835.593  33
   1  10   5 11485.8 839.469  28
   1  10   5 11665.1 921.083  23
  -1  10  -5 11684.4 817.348  18
   1  10   5 13033.0 957.361  32
  -1  10  -5 12731.4 866.260  25
   1  10   6 23372.0 1102.63  32
  -1  10  -6 23642.9 1046.24  25
   1  10   6 22908.6 1046.98  28
   1  10   6 22445.0 1075.71  33
   1  10   6 24134.5 1128.78  23
  -1  10  -6 21977.8 975.210  18
   1  10   7 2549.84 283.178  23
   1  10   7 2093.86 253.576  32
   1  10   7 2531.50 280.083  33
  -1  10  -7 2301.23 259.422  25
   1  11  -6 66576.7 1645.78  18
  -1  11   6 65798.5 1815.14  23
  -1  11   6 64835.6 1794.62  32
   1  11  -5 40611.0 1405.27  25
  -1  11   5 39257.3 1569.55  23
  -1  11   5 38975.8 1431.33  35
   1  11  -5 38779.0 1370.86  18
  -1  11   5 40913.2 1599.05  32
  -1  11   4 69594.8 2310.58  23
   1  11  -4 72481.6 2138.99  18
  -1  11   4 70845.2 2319.12  35
  -1  11   4 68189.3 2119.55  18
   1  11  -4 65723.6 2038.69  25
  -1  11   4 70008.6 2313.77  32
   1  11  -3 83641.7 2448.87  18
  -1  11   3 81071.1 2535.57  18
   1  11  -3 82462.3 2355.24  25
  -1  11   3 80478.6 2714.66  35
  -1  11   3 76930.9 2536.45  23
   1  11  -3 80252.7 2146.23  20
  -1  11   3 75653.0 2500.94  32
   1  11  -2 21959.7 1215.47  18
   1  11  -2 21860.3 1105.64  25
  -1  11   2 19483.1 1170.03  32
   1  11  -2 20831.0 1086.35  20
  -1  11   2 21788.2 1286.38  18
  -1  11   2 18159.7 1268.10  35
  -1  11   2 21076.0 1234.88  23
  -1  11   1 40778.6 1916.51  35
   1  11  -1 34599.9 1639.30  23
   1  11  -1 38113.3 1633.64  18
   1  11  -1 36100.9 1539.49  20
  -1  11   1 37735.5 1625.05  23
  -1  11   1 35461.8 1517.91  32
  -1  11   1 37234.5 1465.36  20
  -1  11   1 39924.7 1797.59  18
   1  11   0 12134.4 899.336  18
   1  11   0 13448.9 1031.09  23
  -1  11   0 11287.0 996.072  35
  -1  11   0 11976.3 861.034  23
  -1  11   0 12930.1 1018.78  18
   1  11   0 12971.0 952.403  20
   1  11   1 1644.55 415.346  32
  -1  11  -1 2088.50 468.183  18
   1  11   1 2093.20 426.367  20
   1  11   1 1689.47 437.039  23
   1  11   1 1486.35 339.961  18
  -1  11  -2 7180.63 658.395  25
  -1  11  -2 7732.80 759.809  18
   1  11   2 7938.93 811.882  23
   1  11   2 8268.09 807.430  32
   1  11   3 18144.2 1179.64  23
  -1  11  -3 18483.6 1092.33  18
  -1  11  -3 17894.9 1035.95  25
   1  11   3 17229.4 1149.32  32
  -1  11  -4 30201.6 1295.93  18
  -1  11  -4 30368.7 1291.25  25
   1  11   4 30278.9 1441.80  23
   1  11   4 29242.7 1214.28  33
   1  11   4 31495.0 1462.68  32
  -1  11  -5 10359.1 645.835  18
   1  11   5 10255.1 636.314  33
  -1  11  -5 11044.8 674.169  25
   1  11   5 10435.4 723.434  32
   1  11   5 10366.7 731.592  23
   1  11   6 46825.9 1319.45  23
  -1  11  -6 42239.1 1198.92  25
   1  11   6 46018.8 1304.38  32
  -1  11  -6 44057.4 1172.13  18
  -1  12   5 2425.26 278.815  23
  -1  12   5 2179.77 262.923  32
   1  12  -5 2002.32 226.367  18
  -1  12   4 2373.52 328.058  32
  -1  12   4 2281.20 288.896  20
   1  12  -4 3181.89 339.088  18
  -1  12   4 2965.03 366.225  23
  -1  12   4 2742.41 366.275  35
  -1  12   3 24570.0 1219.01  35
  -1  12   3 25209.2 1126.19  23
  -1  12   3 24337.3 985.351  20
   1  12  -3 27627.4 1092.31  18
  -1  12   3 25340.8 1098.70  32
  -1  12   3 25182.1 1084.33  18
   1  12  -2 25999.7 995.324  20
  -1  12   2 25885.8 1150.91  23
  -1  12   2 26448.4 1329.75  35
  -1  12   2 25343.4 1190.85  18
   1  12  -2 27667.6 1152.74  18
  -1  12   2 24511.4 1067.36  32
  -1  12   1 56075.9 1904.52  18
  -1  12   1 50698.7 1650.25  23
   1  12  -1 55554.4 1723.75  18
   1  12  -1 54334.3 1653.73  20
   1  12   0 60524.9 1858.97  20
   1  12   0 60955.7 1795.51  18
  -1  12   0 61114.1 2030.52  18
  -1  12  -1 59121.1 1952.64  18
   1  12   1 54979.4 1921.62  23
   1  12   1 57405.5 1831.92  20
   1  12   2 70286.0 2050.27  20
   1  12   2 67110.8 2131.61  23
  -1  12  -2 72509.4 2111.10  18
  -1  12  -3 44473.2 1474.36  18
  -1  12  -3 42709.8 1305.52  25
   1  12   3 41963.2 1466.20  20
   1  12   3 42972.9 1573.42  23
   1  12   3 45221.7 1585.75  32
  -1  12  -4 61279.2 1611.54  18
  -1  12  -4 59683.2 1522.67  25
   1  12   4 64284.6 1731.52  20
   1  12   4 66776.1 1841.36  23
   1  12   4 63340.5 1786.03  32
  -1  13   1 5832.57 436.684  18
   1  13   0 3824.66 309.051  20
  -1  13   0 4258.51 388.890  18
   1  13   1 4300.33 337.116  20
  -1  13  -1 4739.96 400.159  18
  -1  13  -2 803.712 181.718  18
   2 -13  -2 28209.8 918.039  22
   2 -13  -1 31938.0 1031.77  22
  -2 -13   0 20581.6 841.101  27
   2 -13   0 20534.9 798.611  22
  -2 -13  -1 14281.0 678.597  27
   2 -12  -5 532.146 125.109  52
   2 -12  -4 2229.50 287.772  22
   2 -12  -4 2285.70 278.075  26
   2 -12  -4 2657.63 311.621  52
   2 -12  -4 2194.79 243.477  30
   2 -12  -3 4262.64 388.361  30
   2 -12  -3 4599.18 447.008  52
   2 -12  -3 4723.44 469.576  22
   2 -12  -2 17904.1 842.916  30
   2 -12  -2 17689.2 913.223  52
   2 -12  -1 7277.40 586.881  52
   2 -12  -1 7681.58 558.611  30
   2 -12   0 33283.8 1202.69  30
   2 -12   0 32605.4 1245.67  52
  -2 -12  -1 62085.6 1875.72  26
  -2 -12  -2 51577.4 1705.85  27
  -2 -12  -2 49540.4 1627.39  26
  -2 -12  -2 46957.5 1462.86  22
  -2 -12  -3 33742.2 1214.45  26
  -2 -12  -3 34270.8 1217.97  27
  -2 -12  -3 31379.3 1086.83  22
  -2 -12  -4 27525.5 931.939  26
  -2 -12  -4 25102.0 838.964  27
   2 -11  -6 46110.8 1248.04  30
   2 -11  -6 45841.6 1216.30  22
   2 -11  -6 49844.1 1368.63  52
   2 -11  -5 37247.4 1281.77  30
   2 -11  -5 39381.7 1374.28  52
   2 -11  -5 38071.6 1311.69  22
   2 -11  -5 35598.8 1205.35  26
   2 -11  -4 62806.6 1983.98  52
   2 -11  -4 65929.6 1990.01  22
   2 -11  -4 62839.3 1902.67  30
   2 -11  -3 60227.2 2026.39  52
   2 -11  -3 58354.9 1920.91  30
   2 -11  -2 40360.5 1668.54  52
   2 -11  -2 39636.7 1587.88  30
   2 -11  -1 36073.7 1522.68  30
  -2 -11   0 46164.7 1778.16  26
  -2 -11  -1 9567.21 815.775  26
  -2 -11  -1 10342.4 776.987  22
  -2 -11  -2 176.967 185.503  26
  -2 -11  -2 221.708 210.047  22
  -2 -11  -3 3197.70 479.842  27
  -2 -11  -3 3899.86 502.123  26
  -2 -11  -3 3354.74 455.938  22
  -2 -11  -4 29235.0 1246.43  26
  -2 -11  -4 28178.3 1193.58  22
  -2 -11  -4 26463.4 1051.66  52
  -2 -11  -4 28545.4 1184.16  27
  -2 -11  -5 27222.4 1017.39  26
  -2 -11  -5 26759.6 1004.81  22
  -2 -11  -5 25285.0 895.187  52
  -2 -11  -5 25097.0 880.638  27
   2 -10  -7 33356.4 1023.80  39
   2 -10  -7 36378.5 1140.90  52
   2 -10  -7 34149.2 1108.95  30
   2 -10  -6 22194.9 1030.62  30
   2 -10  -6 22251.6 989.366  22
   2 -10  -6 23293.7 1071.78  52
   2 -10  -6 20304.2 852.035  26
   2 -10  -6 21197.6 965.219  39
   2 -10  -5 2707.73 422.715  30
   2 -10  -5 2435.28 393.335  22
   2 -10  -5 2611.83 392.043  39
   2 -10  -5 2491.59 435.160  52
   2 -10  -4 489.468 274.481  52
   2 -10  -4 356.397 219.737  30
   2 -10  -4 1009.12 270.308  39
   2 -10  -4 869.359 288.465  22
   2 -10  -3 7017.36 713.413  30
   2 -10  -3 7029.85 684.138  39
   2 -10  -2 20808.7 1172.53  39
   2 -10  -2 20241.6 1214.63  30
   2 -10  -1 46889.6 1799.34  39
  -2 -10   0 71928.3 2273.90  22
  -2 -10  -1 115390. 3117.11  22
  -2 -10  -2 74142.4 2426.08  22
  -2 -10  -3 149394. 3587.15  52
  -2 -10  -3 154528. 3855.94  26
  -2 -10  -3 151999. 3747.86  22
  -2 -10  -4 56134.7 2014.31  27
  -2 -10  -4 61109.2 2113.01  26
  -2 -10  -4 56482.9 2023.67  22
  -2 -10  -4 56103.8 1923.01  52
  -2 -10  -5 56036.2 1844.32  22
  -2 -10  -5 51564.7 1662.29  27
  -2 -10  -5 54211.5 1804.05  26
  -2 -10  -5 53216.8 1744.83  52
  -2 -10  -6 21754.3 917.239  52
  -2 -10  -6 21027.8 891.261  26
  -2 -10  -6 21411.6 933.388  22
  -2 -10  -7 23096.6 755.338  22
   2  -9  -8 15824.9 672.176  52
   2  -9  -8 14988.3 685.481  39
   2  -9  -8 16536.8 742.341  30
   2  -9  -7 48674.5 1630.63  30
   2  -9  -7 46818.3 1448.20  22
   2  -9  -7 48902.5 1595.55  39
   2  -9  -7 49218.1 1603.47  52
   2  -9  -6 52214.6 1848.92  39
   2  -9  -6 51597.0 1878.16  30
   2  -9  -6 52793.5 1788.88  22
   2  -9  -6 54378.0 1912.58  52
   2  -9  -6 52712.9 1645.44  26
   2  -9  -5 119403. 3177.79  39
   2  -9  -5 117686. 3124.03  22
   2  -9  -5 115762. 3195.69  30
   2  -9  -5 118115. 3225.52  52
   2  -9  -4 84057.6 2643.28  39
   2  -9  -4 83303.3 2695.28  30
   2  -9  -4 87441.6 2753.39  52
   2  -9  -3 162166. 4017.14  30
   2  -9  -3 159488. 3914.61  39
   2  -9  -2 109063. 3046.69  39
  -2  -9   1 82243.1 2810.82   4
   2  -9  -1 90325.5 3034.18  40
  -2  -9   1 95480.9 3156.44  40
   2  -9  -1 90259.7 2965.43   3
  -2  -9   1 91192.6 3033.89   3
   2  -9  -1 91910.0 3067.94   1
   2  -9   0 22798.5 1448.49   1
   2  -9   0 20458.0 1360.53  40
  -2  -9   0 21891.7 1335.19   4
   2  -9   0 21547.5 1317.38   3
  -2  -9   0 21950.8 1427.52   3
  -2  -9   0 20794.4 1386.91  40
  -2  -9  -1 49675.6 1929.11  22
  -2  -9  -1 48204.9 2058.37   4
   2  -9   1 50939.2 2146.47  40
  -2  -9  -1 53857.1 2229.09  40
   2  -9   1 52793.0 2257.78   1
  -2  -9  -1 54344.9 2305.18   3
  -2  -9  -2 975.541 303.843  52
  -2  -9  -2 1086.32 289.356  22
  -2  -9  -3 1826.69 376.720  52
  -2  -9  -3 2471.64 474.324  22
  -2  -9  -3 2096.92 458.806  26
  -2  -9  -4 993.565 325.007  27
  -2  -9  -4 468.328 265.299  26
  -2  -9  -4-38.1979 208.965  52
  -2  -9  -4 338.512 283.146  22
  -2  -9  -5 10700.1 856.572  26
  -2  -9  -5 9036.46 794.289  22
  -2  -9  -5 11548.5 878.411  52
  -2  -9  -5 10702.5 807.515  27
  -2  -9  -6 37300.1 1291.26  27
  -2  -9  -6 38097.7 1445.50  26
  -2  -9  -6 40260.5 1532.06  22
  -2  -9  -6 40848.1 1531.49  52
  -2  -9  -7 43707.9 1374.86  22
  -2  -9  -7 43430.1 1239.86  26
  -2  -9  -7 44711.1 1388.37  52
   2  -8  -9 66698.5 1571.03  30
   2  -8  -9 65165.7 1544.25  39
   2  -8  -8 45991.5 1537.01  30
   2  -8  -8 45706.0 1439.18  52
   2  -8  -8 43488.0 1489.60  39
   2  -8  -7 39105.8 1451.89  22
   2  -8  -7 42306.6 1667.62  30
   2  -8  -7 39671.2 1602.64  39
   2  -8  -7 41788.1 1602.17  52
   2  -8  -6 18929.5 1182.40  30
   2  -8  -6 18320.3 1078.81  22
   2  -8  -6 18743.3 1165.14  39
   2  -8  -6 19343.0 1171.78  52
   2  -8  -5 29988.0 1545.58  30
   2  -8  -5 30417.8 1470.41  22
   2  -8  -5 31493.1 1558.43  52
   2  -8  -5 31076.8 1548.36  39
  -2  -8   4 18701.4 1295.62   4
   2  -8  -4 19537.2 1232.16  30
   2  -8  -4 19511.9 1210.97  39
   2  -8  -4 18431.3 1196.41  44
   2  -8  -4 17874.8 1168.46  40
   2  -8  -4 16900.9 1197.79  47
   2  -8  -4 17663.3 1197.39  45
   2  -8  -4 17542.2 1157.24  50
   2  -8  -4 16917.5 1141.46  43
   2  -8  -4 20199.6 1310.04   3
   2  -8  -3 24788.3 1365.98  30
   2  -8  -3 24185.4 1334.98  44
   2  -8  -3 22614.0 1334.27  47
  -2  -8   3 24680.5 1320.18   3
   2  -8  -3 24197.5 1322.34  50
   2  -8  -3 25219.7 1343.47  43
   2  -8  -3 24419.2 1408.08  40
  -2  -8   3 25084.0 1460.95   4
   2  -8  -3 25265.8 1352.45  39
   2  -8  -3 25125.9 1466.36   3
   2  -8  -3 25115.4 1370.67  45
   2  -8  -2 9621.21 874.877   1
  -2  -8   2 9774.02 858.507   3
  -2  -8   2 10164.0 894.720   4
   2  -8  -2 10093.4 833.501  39
   2  -8  -2 10377.0 926.237  40
   2  -8  -2 11343.3 970.119   3
   2  -8  -1 52157.6 2125.97   1
  -2  -8   1 55060.4 2148.88   3
   2  -8  -1 49591.5 2049.01   3
   2  -8  -1 52180.3 2139.88  40
   2  -8   0 89797.5 2868.59  40
  -2  -8   0 87159.7 2588.40   2
  -2  -8   0 79533.5 2631.61   4
   2  -8   0 85706.1 2700.89   3
   2  -8   0 90731.2 2921.60   1
  -2  -8   0 86868.7 2841.69   3
   2  -8   1 125252. 3427.37  40
  -2  -8  -1 121281. 3277.53   2
  -2  -8  -1 111431. 3262.90   4
   2  -8   1 121255. 3205.94   3
  -2  -8  -1 122988. 3392.58  40
  -2  -8  -1 121773. 3493.56   3
   2  -8   1 122387. 3503.71   1
  -2  -8  -2 80890.5 2487.65  52
  -2  -8  -2 79729.6 2714.07   3
   2  -8   2 80031.5 2718.41   1
  -2  -8  -2 77676.7 2536.28  40
   2  -8   2 77408.4 2555.76  40
  -2  -8  -2 79653.3 2502.44  22
  -2  -8  -2 78465.7 2640.44   4
  -2  -8  -2 75940.5 2591.80   2
  -2  -8  -3 235247. 5083.20  22
  -2  -8  -3 222232. 5155.89   4
  -2  -8  -3 234074. 5023.22  52
  -2  -8  -3 219660. 5073.43  47
   2  -8   3 225058. 4871.45  40
   2  -8   3 231401. 5171.87   1
  -2  -8  -3 241154. 5288.95   3
  -2  -8  -3 218034. 5013.93  45
  -2  -8  -3 227474. 5198.88  46
  -2  -8  -3 232826. 5086.79  43
  -2  -8  -3 227883. 5061.65  44
  -2  -8  -3 240798. 5319.19   2
  -2  -8  -4 101479. 3014.86  52
  -2  -8  -4 99569.4 3025.48  27
  -2  -8  -4 98205.6 3005.99  26
  -2  -8  -4 98120.1 3005.98  22
  -2  -8  -5 90448.1 2802.01  52
  -2  -8  -5 91051.7 2812.78  26
  -2  -8  -5 85787.0 2642.35  27
  -2  -8  -5 91362.5 2862.28  22
  -2  -8  -6 49187.3 1677.18  27
  -2  -8  -6 47969.6 1857.03  22
  -2  -8  -6 50882.1 1903.74  52
  -2  -8  -6 49072.7 1805.44  26
  -2  -8  -7 20707.2 936.416  26
  -2  -8  -7 20462.3 1040.70  52
  -2  -8  -7 18298.0 973.966  22
  -2  -8  -8 5651.28 429.501  22
  -2  -8  -8 5608.17 439.693  52
   2  -7  -9 5873.42 489.593  39
   2  -7  -9 6530.69 510.112  30
   2  -7  -8 28241.3 1207.93  52
   2  -7  -8 29318.4 1326.10  39
   2  -7  -8 30978.6 1361.70  30
   2  -7  -7 82094.4 2564.13  30
   2  -7  -7 82694.0 2350.41  22
   2  -7  -7 80932.4 2559.65  39
   2  -7  -7 77418.5 2260.13  13
   2  -7  -7 81044.3 2467.97  52
   2  -7  -6 44605.2 1743.52  22
   2  -7  -6 42858.9 1863.34  30
   2  -7  -6 43239.5 1858.40  39
   2  -7  -6 42932.1 1677.50  13
   2  -7  -6 43593.3 1822.85  52
   2  -7  -5 64412.6 2343.71  43
   2  -7  -5 65279.4 2296.54  52
   2  -7  -5 64934.3 2358.97  50
   2  -7  -5 64327.9 2187.14  22
   2  -7  -5 62082.2 2362.02  45
   2  -7  -5 64600.6 2313.37  39
   2  -7  -5 64792.0 2375.61  44
   2  -7  -5 68250.8 2185.37  13
   2  -7  -5 64946.4 2462.06  47
   2  -7  -5 66111.6 2350.69  30
  -2  -7   5 59023.3 2420.16   4
   2  -7  -5 66279.7 2368.99   3
   2  -7  -4 156256. 3961.35  45
   2  -7  -4 157259. 3923.00  44
   2  -7  -4 157918. 3836.01  40
   2  -7  -4 169049. 3972.99  39
   2  -7  -4 158321. 3909.57  43
   2  -7  -4 148028. 3954.83  47
   2  -7  -4 160146. 3928.30  50
  -2  -7   4 151034. 4040.00   4
   2  -7  -4 165152. 4074.52   3
   2  -7  -4 164791. 3948.62  30
   2  -7  -3 138744. 3544.20  44
   2  -7  -3 152411. 3747.68  40
   2  -7  -3 137534. 3642.70  47
   2  -7  -3 141039. 3540.05  43
  -2  -7   3 148007. 3778.02   4
   2  -7  -3 159757. 3700.80  39
   2  -7  -3 157833. 3658.89   1
   2  -7  -3 147765. 3600.88  50
   2  -7  -3 139375. 3588.20  45
   2  -7  -3 155803. 3879.44   3
   2  -7  -2 212956. 4430.94  43
  -2  -7   2 220299. 4740.90   4
   2  -7  -2 223672. 4774.76   1
   2  -7  -2 210629. 4420.31  50
   2  -7  -2 232031. 4896.96   3
   2  -7  -2 210200. 4484.03  45
   2  -7  -2 210343. 4446.95  44
   2  -7  -2 203063. 4504.45  47
   2  -7  -2 226263. 4860.43  40
   2  -7  -1 117384. 3183.90  40
   2  -7  -1 112986. 3130.05   1
   2  -7  -1 115009. 3118.73   3
  -2  -7   1 115208. 2878.37   2
  -2  -7   1 106581. 2986.88   4
  -2  -7   0 53721.1 1874.16   2
   2  -7   0 55337.6 2075.35   1
  -2  -7   0 53071.6 1955.04   4
   2  -7   0 54998.2 2028.07  40
   2  -7   0 54996.0 1951.78   3
   2  -7   1 40754.0 1693.87  40
  -2  -7  -1 41428.2 1540.45  47
   2  -7   1 43344.1 1821.35   1
  -2  -7  -1 39657.9 1552.61  48
  -2  -7  -1 41699.1 1523.48  45
  -2  -7  -1 42081.2 1527.26  44
  -2  -7  -1 42837.0 1772.26   3
  -2  -7  -1 41597.7 1569.83  46
  -2  -7  -1 41988.7 1523.35  43
  -2  -7  -1 39227.8 1667.11   4
  -2  -7  -1 43171.1 1700.57   2
   2  -7   1 40888.9 1597.48   3
   2  -7   2 6648.67 655.952  40
  -2  -7  -2 7001.18 662.796  22
  -2  -7  -2 6073.24 646.145  46
  -2  -7  -2 6392.17 634.378  45
  -2  -7  -2 6753.36 690.535   2
  -2  -7  -2 6013.88 615.565  43
  -2  -7  -2 6163.65 653.843   4
  -2  -7  -2 6287.86 635.062  47
  -2  -7  -2 6028.54 661.425   3
  -2  -7  -2 6900.02 646.188  40
  -2  -7  -2 6452.15 613.435  52
  -2  -7  -2 5769.28 599.550  44
   2  -7   2 5289.13 635.748   1
  -2  -7  -3 13466.7 981.239  44
  -2  -7  -3 13697.2 971.531  52
  -2  -7  -3 12377.2 990.359  46
  -2  -7  -3 14305.9 1018.26  45
  -2  -7  -3 14692.8 1015.13  43
  -2  -7  -3 11938.4 957.363   4
  -2  -7  -3 12500.6 965.686  47
  -2  -7  -3 12640.1 984.162   2
  -2  -7  -3 13298.1 959.287  22
   2  -7   3 14253.0 1022.95   1
  -2  -7  -3 13223.4 975.257   3
   2  -7   3 15046.6 952.504  40
  -2  -7  -4 13704.1 1081.11  46
  -2  -7  -4 15333.0 1104.33   4
  -2  -7  -4 12462.3 974.474  52
  -2  -7  -4 12469.2 981.696  22
  -2  -7  -4 12661.2 986.325  44
  -2  -7  -4 14368.1 1048.64  43
  -2  -7  -4 12032.5 966.925  27
  -2  -7  -4 12517.8 926.304   3
  -2  -7  -4 12853.1 1030.59  47
  -2  -7  -4 13699.9 997.599  10
  -2  -7  -4 12143.7 966.558  26
   2  -7   4 13053.4 949.491   1
  -2  -7  -4 12281.3 986.710  45
  -2  -7  -4 14474.7 1091.74   2
  -2  -7  -5 48544.5 1939.24  27
  -2  -7  -5 53496.4 2089.36  26
  -2  -7  -5 51060.4 2102.51  22
  -2  -7  -5 49590.7 2037.58  52
  -2  -7  -6 60649.0 2008.19  30
  -2  -7  -6 58637.7 2094.81  26
  -2  -7  -6 59046.7 2203.72  52
  -2  -7  -6 53920.6 1885.02  27
  -2  -7  -6 58556.5 2186.07  22
  -2  -7  -7 47082.9 1614.39  30
  -2  -7  -7 46121.1 1736.81  22
  -2  -7  -7 45370.1 1587.83  26
  -2  -7  -7 48522.6 1812.49  52
  -2  -7  -8 62913.1 1821.80  52
  -2  -7  -8 60473.3 1625.77  30
  -2  -7  -8 64170.9 1799.89  22
  -2  -7  -9 43946.1 1158.86  52
  -2  -7  -9 44701.5 1117.59  22
   2  -6 -10 31419.9 992.381  30
   2  -6 -10 32624.3 1032.74  39
   2  -6  -9 64908.9 1922.21  30
   2  -6  -9 62300.9 1705.81  13
   2  -6  -9 64062.9 1784.27  38
   2  -6  -9 63831.9 1926.01  39
   2  -6  -8 79485.1 2297.69  52
   2  -6  -8 82759.2 2383.60  38
   2  -6  -8 88297.3 2573.64  30
   2  -6  -8 82309.1 2524.79  39
   2  -6  -8 78317.0 2278.74  13
   2  -6  -7 26384.9 1430.00  39
   2  -6  -7 26718.0 1327.09  13
   2  -6  -7 28335.2 1475.46  30
   2  -6  -7 27379.9 1284.85  22
   2  -6  -7 25368.4 1328.79  38
   2  -6  -7 27237.1 1361.55  52
   2  -6  -6 63107.8 2116.15  22
   2  -6  -6 63115.7 2354.03  45
   2  -6  -6 65597.0 2349.38  50
   2  -6  -6 61518.1 2106.45  10
  -2  -6   6 58745.7 2360.55   4
   2  -6  -6 61442.3 2276.73  30
   2  -6  -6 63585.3 2418.27  47
   2  -6  -6 66008.1 2347.15  43
   2  -6  -6 63081.5 2173.24  38
   2  -6  -6 64170.5 2305.89  39
   2  -6  -6 60077.8 2274.45  44
   2  -6  -6 63045.2 2157.39  13
   2  -6  -6 59547.4 2145.54  52
   2  -6  -5 5083.15 576.935  13
   2  -6  -5 3113.92 410.273  10
   2  -6  -5 3606.53 514.585  50
   2  -6  -5 3333.38 510.144  47
   2  -6  -5 2605.65 440.479   3
   2  -6  -5 3744.32 530.335  44
   2  -6  -5 3678.31 534.560  43
  -2  -6   5 3370.74 542.316   4
   2  -6  -5 3013.60 503.242  39
   2  -6  -5 3355.29 475.757  38
   2  -6  -5 3372.53 515.177  45
   2  -6  -5 4179.25 556.164  30
   2  -6  -5 3813.64 525.388  52
   2  -6  -5 2841.24 437.568  22
   2  -6  -4 10221.6 682.573  10
   2  -6  -4 10789.5 846.024  43
   2  -6  -4 10847.0 890.134  47
   2  -6  -4 10173.9 783.160  40
  -2  -6   4 11229.6 913.771   4
   2  -6  -4 10715.3 859.131  45
   2  -6  -4 12186.9 838.655  13
   2  -6  -4 10346.7 825.133  50
   2  -6  -4 11451.8 867.174  30
   2  -6  -4 12017.2 909.299   3
   2  -6  -4 11741.6 876.528  39
   2  -6  -4 11020.4 856.082  44
  -2  -6   3 33724.5 1358.69   2
   2  -6  -3 33346.5 1474.18  45
   2  -6  -3 33871.7 1449.28  50
   2  -6  -3 33510.4 1465.02  40
   2  -6  -3 34134.6 1454.07  43
  -2  -6   3 34240.8 1516.57   4
   2  -6  -3 35017.1 1406.66   1
  -2  -6   3 36695.7 1326.80  42
   2  -6  -3 33992.1 1463.18  44
   2  -6  -3 34998.5 1539.40   3
   2  -6  -3 31437.9 1460.30  47
   2  -6  -2 30106.2 1264.39  50
  -2  -6   2 31271.2 1268.01   2
   2  -6  -2 31572.9 1407.70   3
   2  -6  -2 29012.3 1241.54  43
   2  -6  -2 31859.0 1414.78  40
  -2  -6   2 30045.0 1347.18   4
   2  -6  -2 28878.2 1298.51  47
   2  -6  -2 31554.1 1363.81   1
   2  -6  -2 29533.1 1287.50  45
   2  -6  -2 28855.8 1252.67  44
   2  -6  -1 140621. 3310.64   1
   2  -6  -1 142927. 3331.92  40
   2  -6  -1 128447. 2939.66  45
  -2  -6   1 135198. 3188.27   4
   2  -6  -1 143979. 3311.98   3
   2  -6  -1 133929. 2947.59  44
   2  -6  -1 132792. 2922.71  43
  -2  -6   1 143431. 3150.42   2
   2  -6  -1 126083. 2877.48  50
  -2  -6   0 150124. 3051.94  46
  -2  -6   0 142125. 2945.29  44
  -2  -6   0 145494. 2992.45  47
   2  -6   0 146749. 3329.03   3
  -2  -6   0 151236. 3341.78   2
   2  -6   0 151262. 3430.18  40
  -2  -6   0 142008. 3024.27  48
  -2  -6   0 147331. 2966.77  43
  -2  -6   0 146630. 2979.42  45
   2  -6   0 147831. 3483.20   1
  -2  -6   0 151579. 3394.96   4
   2  -6   1 235434. 4854.02   1
  -2  -6  -1 242743. 4510.35  44
  -2  -6  -1 241374. 4525.96  45
  -2  -6  -1 243012. 4748.12   2
  -2  -6  -1 236547. 4543.13  47
  -2  -6  -1 229931. 4697.58   4
  -2  -6  -1 237820. 4600.23  46
   2  -6   1 237110. 4548.67   3
  -2  -6  -1 241742. 4505.43  43
   2  -6   1 233984. 4685.22  40
  -2  -6  -2 325859. 5913.70  50
   2  -6   2 318284. 6055.16   1
  -2  -6  -2 320043. 5945.00   3
  -2  -6  -2 309227. 5965.34   4
  -2  -6  -2 318976. 5998.76  46
  -2  -6  -2 318040. 5879.25  45
   2  -6   2 310309. 5780.88  40
  -2  -6  -2 326583. 5874.46  43
  -2  -6  -2 327837. 5970.60  47
  -2  -6  -2 322289. 6002.47   2
  -2  -6  -2 323827. 5877.95  44
   2  -6   2 314129. 5522.49   3
  -2  -6  -3 191439. 4394.26  46
  -2  -6  -3 196047. 4269.87  52
  -2  -6  -3 196173. 4365.92   2
   2  -6   3 183523. 4217.68   1
  -2  -6  -3 196698. 4279.77  43
  -2  -6  -3 179842. 4245.89   4
  -2  -6  -3 197801. 4371.03  47
  -2  -6  -3 194523. 4167.96   3
  -2  -6  -3 200023. 4321.50  44
  -2  -6  -3 200641. 4337.01  50
  -2  -6  -3 194698. 4308.71  45
  -2  -6  -3 197866. 4263.80  22
   2  -6   3 191443. 3980.96  40
  -2  -6  -4 97044.1 2868.71  50
  -2  -6  -4 97305.8 2831.43  27
  -2  -6  -4 94736.0 2942.48  46
  -2  -6  -4 91995.1 2769.49  26
   2  -6   4 91716.6 2665.78   1
  -2  -6  -4 98149.3 2849.96  43
  -2  -6  -4 95485.3 2856.79  45
  -2  -6  -4 90088.0 2818.03   4
  -2  -6  -4 93448.1 2602.87   3
  -2  -6  -4 94732.2 2830.64  22
  -2  -6  -4 97662.2 2863.37  44
  -2  -6  -4 96229.9 2917.10   2
  -2  -6  -4 95621.9 2836.09  52
  -2  -6  -4 99642.8 2948.51  47
   2  -6   4 96470.7 2688.51  41
  -2  -6  -5 130973. 3477.05  10
  -2  -6  -5 123440. 3218.61  30
  -2  -6  -5 119927. 3271.83  27
  -2  -6  -5 130447. 3552.68  50
  -2  -6  -5 132807. 3608.57   2
  -2  -6  -5 129920. 3657.36  46
  -2  -6  -5 121150. 3448.76   4
   2  -6   5 129643. 3450.60   8
  -2  -6  -5 131066. 3540.03  44
  -2  -6  -5 130780. 3598.87  47
  -2  -6  -5 127781. 3524.18  22
  -2  -6  -5 122851. 3448.67  52
  -2  -6  -5 125394. 3403.85  26
  -2  -6  -5 127102. 3522.87  45
  -2  -6  -5 128727. 3510.01  43
  -2  -6  -6 42928.7 1878.00  22
  -2  -6  -6 40945.3 1704.12  30
  -2  -6  -6 41823.0 1752.43  26
  -2  -6  -6 43087.8 1724.03  39
  -2  -6  -6 42109.7 1648.58  27
  -2  -6  -6 43450.2 1894.37  52
  -2  -6  -7 19746.2 1101.59  30
  -2  -6  -7 18353.3 1121.47  22
  -2  -6  -7 19417.5 1167.23  52
  -2  -6  -7 17836.0 1001.13  26
  -2  -6  -7 19398.2 1082.28  39
  -2  -6  -8 12477.5 766.751  30
  -2  -6  -8 13033.0 820.519  22
  -2  -6  -8 13584.3 869.216  52
  -2  -6  -8 12344.2 757.583  39
  -2  -6  -9 4738.42 372.008  30
  -2  -6  -9 4598.40 401.593  52
  -2  -6  -9 4534.65 353.164  39
  -2  -6  -9 4755.83 386.959  22
   2  -5 -10 2591.35 284.798  13
   2  -5 -10 2437.60 318.413  39
   2  -5 -10 2535.15 312.179  30
   2  -5  -9 12315.5 701.619  29
   2  -5  -9 12813.2 861.643  39
   2  -5  -9 11500.5 789.489  38
   2  -5  -9 13082.7 863.782  30
   2  -5  -9 12172.0 783.201  13
   2  -5  -8 64330.6 2245.42  30
   2  -5  -8 61898.5 2166.76  38
   2  -5  -8 64026.7 2247.96  39
   2  -5  -8 63324.2 2133.89  13
   2  -5  -8 64239.4 2045.62  52
   2  -5  -7 44804.0 1757.93  52
   2  -5  -7 44922.3 1899.53  39
   2  -5  -7 42932.3 1805.52  38
   2  -5  -7 44995.6 1900.39  30
   2  -5  -7 42524.4 1762.34  13
   2  -5  -6 167830. 3878.94   3
   2  -5  -6 168178. 3893.45  10
   2  -5  -6 168883. 3921.46  52
   2  -5  -6 169323. 4085.94  50
   2  -5  -6 165625. 3969.03  38
   2  -5  -6 171899. 4169.59  45
   2  -5  -6 170970. 4116.11  44
   2  -5  -6 166737. 3943.06  13
   2  -5  -6 171744. 4111.32  39
   2  -5  -6 165349. 4194.45  47
  -2  -5   6 169006. 3888.87   7
   2  -5  -6 170978. 4093.70  30
   2  -5  -6 171182. 4094.69  43
   2  -5  -5 289354. 5777.49   3
   2  -5  -5 305517. 5779.08  52
   2  -5  -5 309295. 5961.60  43
   2  -5  -5 306670. 6041.62  45
   2  -5  -5 295956. 6055.35  47
   2  -5  -5 304484. 5643.93  22
   2  -5  -5 307635. 5819.90  13
   2  -5  -5 311419. 5978.36  39
  -2  -5   5 300414. 5611.23   7
   2  -5  -5 308998. 5855.08  38
   2  -5  -5 297318. 5604.28  10
   2  -5  -5 310134. 5969.08  50
   2  -5  -5 302008. 5906.22  30
   2  -5  -5 311858. 6009.02  44
   2  -5  -4 208987. 4006.27  10
  -2  -5   4 203145. 4171.56   2
   2  -5  -4 208854. 4432.92  45
   2  -5  -4 210580. 4367.72  50
   2  -5  -4 201378. 4429.78  47
   2  -5  -4 192867. 4101.32  40
  -2  -5   4 212767. 4006.19   7
   2  -5  -4 212559. 4385.57  43
   2  -5  -4 213469. 4422.49  44
   2  -5  -4 199758. 4324.82   3
   2  -5  -3 133127. 3127.31  45
   2  -5  -3 137837. 2706.84  10
   2  -5  -3 127837. 3025.95  40
   2  -5  -3 130412. 3134.68   3
   2  -5  -3 128110. 2872.92   1
  -2  -5   3 120760. 3064.76   4
  -2  -5   3 126898. 2787.86  42
   2  -5  -3 130195. 3057.29  44
  -2  -5   3 135083. 2642.44   7
   2  -5  -3 130773. 3031.34  50
   2  -5  -3 130104. 3028.42  43
  -2  -5   3 128295. 2948.92   2
  -2  -5   2 468118. 7856.81   4
  -2  -5   2 469769. 7724.82   2
   2  -5  -2 468806. 7723.25  50
   2  -5  -2 477416. 7752.29  43
   2  -5  -2 473270. 7772.28  44
   2  -5  -2 493727. 7164.22  10
   2  -5  -2 471104. 7828.73  45
   2  -5  -2 481879. 7835.67   1
   2  -5  -2 497181. 8012.35   3
   2  -5  -2 480608. 7930.89  40
   2  -5  -1 283687. 5090.29   3
  -2  -5   1 277262. 4466.03  43
  -2  -5   1 278237. 4464.80  45
   2  -5  -1 266703. 4826.53  45
  -2  -5   1 276482. 4462.11  44
   2  -5  -1 285852. 5117.44  40
   2  -5  -1 264038. 4743.35  50
   2  -5  -1 268103. 4779.95  44
  -2  -5   1 274473. 4976.71   4
  -2  -5   1 279480. 4491.97  46
  -2  -5   1 278364. 4477.93  47
  -2  -5   1 281903. 4536.40  48
   2  -5  -1 262133. 4738.95  43
   2  -5  -1 283783. 5119.88   1
  -2  -5   1 276566. 4948.24   2
   2  -5   0 127304. 2565.67  50
  -2  -5   0 130475. 2715.18  48
   2  -5   0 132624. 3009.04   1
  -2  -5   0 132769. 2914.97   2
  -2  -5   0 133047. 2916.30   4
  -2  -5   0 132475. 2678.93  47
  -2  -5   0 132244. 2651.02  43
   2  -5   0 127619. 2571.03  43
  -2  -5   0 129797. 2636.54  44
   2  -5   0 133458. 2948.64  40
   2  -5   0 128542. 2596.80  44
  -2  -5   0 134062. 2718.76  46
  -2  -5   0 129316. 2640.79  45
   2  -5   0 126962. 2625.76  45
   2  -5   0 128998. 2866.67   3
  -2  -5  -1 88985.8 2202.86  45
  -2  -5  -1 87663.6 2287.13   4
  -2  -5  -1 89062.9 2182.01  43
  -2  -5  -1 94628.1 2371.55   2
   2  -5   1 89708.4 2271.87  40
  -2  -5  -1 90812.1 2284.47  46
   2  -5   1 88769.5 2160.63   3
  -2  -5  -1 91566.1 2209.83  44
   2  -5   1 90687.7 2411.31   1
  -2  -5  -1 93250.5 2263.95  47
   2  -5   2 5683.60 555.775   1
  -2  -5  -2 5559.51 525.791  47
  -2  -5  -2 6116.13 544.654  50
  -2  -5  -2 5868.85 550.686   4
  -2  -5  -2 6220.07 547.457  45
  -2  -5  -2 5404.79 505.133  44
   2  -5   2 5684.95 497.736  40
  -2  -5  -2 5790.53 552.095  46
  -2  -5  -2 5534.36 512.332  43
   2  -5   2 5807.22 453.654   3
  -2  -5  -2 5617.89 547.176   2
   2  -5   3 23849.8 1023.34  40
  -2  -5  -3 23839.8 1175.01  50
   2  -5   3 23740.9 1163.57   1
  -2  -5  -3 24838.9 1216.39  47
  -2  -5  -3 24753.2 1200.68  45
  -2  -5  -3 23955.7 1166.46  43
  -2  -5  -3 25769.4 1213.55  44
  -2  -5  -3 24053.6 1081.93   3
  -2  -5  -3 23500.8 1182.64   2
  -2  -5  -3 25235.1 1256.95  46
  -2  -5  -3 22775.9 1168.08   4
   2  -5   4 63019.2 2048.43  41
  -2  -5  -4 63621.1 2159.22  52
  -2  -5  -4 64456.2 2181.25   2
  -2  -5  -4 64764.0 2151.52  44
  -2  -5  -4 63044.6 2230.85  46
  -2  -5  -4 65493.5 2160.93  27
  -2  -5  -4 64434.6 2138.75  26
  -2  -5  -4 66478.8 2191.72  45
  -2  -5  -4 59658.9 2107.98   4
  -2  -5  -4 65076.0 2171.31  50
  -2  -5  -4 61641.4 1865.55   3
   2  -5   4 58467.2 1938.30   1
  -2  -5  -4 64025.8 2166.19  22
  -2  -5  -4 66476.1 2168.56  43
  -2  -5  -4 67585.4 2245.91  47
  -2  -5  -5 15716.0 1059.05  44
  -2  -5  -5 15253.9 1043.87  10
   2  -5   5 16031.6 979.494  41
  -2  -5  -5 17758.6 1068.23  30
  -2  -5  -5 16510.1 1023.60  39
   2  -5   5 16582.3 1085.46   8
  -2  -5  -5 16287.7 1071.02  26
  -2  -5  -5 15838.3 1071.82  45
  -2  -5  -5 16139.1 1131.56  46
  -2  -5  -5 17632.6 1157.44  22
  -2  -5  -5 16752.0 1116.38  47
  -2  -5  -5 14403.8 1029.67  50
  -2  -5  -5 15625.3 1055.71  43
  -2  -5  -5 15239.8 1068.96   2
  -2  -5  -5 15865.0 1078.43   4
  -2  -5  -5 14164.6 1031.25  52
  -2  -5  -5 15407.0 1007.84  27
  -2  -5  -6 50328.2 2049.80  52
  -2  -5  -6 55714.7 2115.24  43
  -2  -5  -6 50735.4 1945.84  30
  -2  -5  -6 55568.0 2119.32  44
  -2  -5  -6 49455.4 2021.74   4
  -2  -5  -6 47340.5 1864.30  26
  -2  -5  -6 51937.7 2151.70  46
  -2  -5  -6 52089.0 2111.56  47
  -2  -5  -6 50643.9 1928.72  39
  -2  -5  -6 47526.8 1774.37  27
  -2  -5  -6 48876.2 2002.98  22
  -2  -5  -6 53131.4 2100.38  45
  -2  -5  -6 52789.3 2060.05  10
   2  -5   6 52864.8 2012.35   8
  -2  -5  -7 96323.5 2616.74  26
  -2  -5  -7 95804.0 2787.25  30
  -2  -5  -7 105355. 2892.00  39
  -2  -5  -7 94302.1 2820.50  22
  -2  -5  -7 94722.1 2865.10  52
  -2  -5  -8 88334.2 2459.88  30
  -2  -5  -8 87019.7 2507.41  52
  -2  -5  -8 87037.0 2453.63  39
  -2  -5  -8 87301.1 2458.58  22
  -2  -5  -9 62446.5 1746.63  39
  -2  -5  -9 66751.1 1795.32  30
  -2  -5  -9 65920.1 1805.16  52
  -2  -5  -9 67938.1 1779.62  22
  -2  -5 -10 62065.9 1344.35  17
   2  -4 -10 87043.7 1928.93  29
   2  -4 -10 87940.6 2220.19  39
   2  -4 -10 87378.3 2163.66  30
   2  -4 -10 89725.8 2238.19  38
   2  -4 -10 86085.5 2131.05  13
   2  -4  -9 79210.2 2377.16  30
   2  -4  -9 76428.2 2300.20  13
   2  -4  -9 76363.8 2364.27  38
   2  -4  -9 75349.1 2136.81  29
   2  -4  -9 79741.7 2411.85  39
   2  -4  -8 74375.2 2470.54  30
   2  -4  -8 72577.1 2396.29  13
   2  -4  -8 75816.6 2513.92  39
   2  -4  -8 74836.0 2481.27  38
  -2  -4   7 101257. 2924.91   7
   2  -4  -7 97484.7 2942.75  30
   2  -4  -7 100539. 2924.26  44
   2  -4  -7 97448.4 2925.55  38
   2  -4  -7 98716.6 2999.09  47
   2  -4  -7 101513. 2975.43  45
   2  -4  -7 106592. 2974.40  43
   2  -4  -7 104896. 2942.02  10
   2  -4  -7 97245.0 2883.36  13
   2  -4  -7 101889. 3006.67  39
   2  -4  -7 103711. 2806.10  52
   2  -4  -7 102142. 2926.50  50
   2  -4  -6 85798.2 2514.26  10
   2  -4  -6 84817.1 2609.26  30
   2  -4  -6 87164.8 2619.22  38
   2  -4  -6 89140.4 2637.97  44
   2  -4  -6 86305.2 2680.84  47
   2  -4  -6 85744.3 2626.98  45
   2  -4  -6 85186.5 2616.89  39
   2  -4  -6 86477.7 2580.16  43
   2  -4  -6 87588.2 2480.06  52
   2  -4  -6 84778.4 2558.98  13
   2  -4  -6 84685.0 2434.92   3
  -2  -4   6 84562.9 2503.41   7
   2  -4  -6 85461.9 2570.84  50
   2  -4  -5 14800.1 910.358   3
   2  -4  -5 15728.8 907.753  10
   2  -4  -5 15743.9 963.194  43
   2  -4  -5 14828.6 934.299  50
   2  -4  -5 15455.7 984.141  45
   2  -4  -5 15001.4 951.882  44
   2  -4  -5 14396.0 970.352  47
   2  -4  -5 16302.9 854.107  40
  -2  -4   5 15621.5 898.677   7
   2  -4  -4 3898.28 409.944  10
   2  -4  -4 3599.06 443.260  44
   2  -4  -4 3736.36 415.289  40
  -2  -4   4 3884.96 384.498  42
  -2  -4   4 3861.30 400.714   7
   2  -4  -4 4147.82 488.429  45
   2  -4  -4 4359.95 476.037  43
   2  -4  -4 3785.97 453.110  50
   2  -4  -4 3979.53 460.777   3
  -2  -4   3 2087.87 318.890   2
   2  -4  -3 2835.43 309.783  10
   2  -4  -3 2544.30 355.510  50
   2  -4  -3 2626.43 368.794  45
   2  -4  -3 2368.59 365.596   3
   2  -4  -3 2651.89 356.913  43
  -2  -4   3 2333.38 301.640  42
  -2  -4   3 2891.24 304.070   7
   2  -4  -3 2340.81 341.151  40
   2  -4  -3 2221.66 337.910  44
   2  -4  -3 2384.94 301.376   1
  -2  -4   2 147713. 2443.62  48
   2  -4  -2 142001. 2600.43  10
  -2  -4   2 148867. 2465.47  49
   2  -4  -2 143030. 3071.76   3
  -2  -4   2 146623. 2565.60   7
   2  -4  -2 141196. 3017.85  45
  -2  -4   2 147365. 2420.62  45
   2  -4  -2 138816. 2933.96  43
   2  -4  -2 141428. 2950.66  50
  -2  -4   2 145811. 2419.63  47
  -2  -4   2 139849. 2993.84   4
   2  -4  -2 139531. 2964.96  44
  -2  -4   2 151044. 2440.12  46
   2  -4  -2 137537. 2925.95   1
  -2  -4   2 150029. 2438.52  44
   2  -4  -2 141668. 3032.92  40
  -2  -4   2 134178. 2925.23   2
   2  -4  -1 251781. 4343.79  44
  -2  -4   1 258219. 3739.55   7
   2  -4  -1 246031. 3765.12  10
   2  -4  -1 255564. 4538.52   1
  -2  -4   1 251027. 4420.01   4
  -2  -4   1 241083. 4398.19   2
   2  -4  -1 250452. 4312.80  43
   2  -4  -1 256147. 4546.16  40
  -2  -4   1 249675. 4054.75  44
   2  -4  -1 252119. 4397.41  45
  -2  -4   1 250568. 4059.28  45
  -2  -4   1 250952. 4067.16  43
   2  -4  -1 253393. 4316.15  50
  -2  -4   1 248132. 4065.89  47
  -2  -4   1 243929. 4096.58  48
   2  -4  -1 257839. 4513.95   3
  -2  -4   1 248716. 4079.84  46
  -2  -4   0 119029. 2396.69  44
  -2  -4   0 117090. 1902.82   9
   2  -4   0 126870. 2406.66  43
  -2  -4   0 115950. 2448.12  48
   2  -4   0 126470. 2429.18  44
   2  -4   0 116529. 2529.31   3
   2  -4   0 125742. 2458.25  45
  -2  -4   0 120023. 2579.31   2
  -2  -4   0 118750. 2401.45  43
  -2  -4   0 121224. 2576.03   4
   2  -4   0 124092. 2623.45  40
  -2  -4   0 120748. 2457.38  46
  -2  -4   0 118998. 2405.84  45
  -2  -4   0 120447. 2431.27  47
   2  -4   0 126471. 2400.52  50
   2  -4   0 120580. 2672.71   1
  -2  -4  -1 208513. 3786.08  50
   2  -4   1 199327. 3383.48  50
   2  -4   1 206182. 3964.16   1
  -2  -4  -1 208316. 3814.81  47
   2  -4   1 200739. 3421.67  44
  -2  -4  -1 212771. 3898.07   2
  -2  -4  -1 205307. 3837.64   4
  -2  -4  -1 206916. 3855.99  46
  -2  -4  -1 211778. 3378.25   9
   2  -4   1 204117. 3774.13  40
  -2  -4  -1 207595. 3762.63  44
  -2  -4  -1 210973. 3771.95  43
   2  -4   1 200469. 3395.97  43
  -2  -4  -1 208197. 3785.36  45
   2  -4   1 199795. 3637.19   3
  -2  -4  -2 502070. 7904.12  50
   2  -4   2 482089. 7955.86   1
  -2  -4  -2 501265. 7874.11  43
   2  -4   2 476449. 7637.43  40
  -2  -4  -2 501236. 7946.52   2
  -2  -4  -2 504226. 7918.00  45
  -2  -4  -2 507117. 7900.37  44
  -2  -4  -2 462823. 7845.81   4
  -2  -4  -2 503964. 7962.23  47
  -2  -4  -2 495553. 8022.20  46
   2  -4   2 501886. 7448.02   3
  -2  -4  -3 349874. 6060.80  45
   2  -4   3 329281. 5927.72   1
  -2  -4  -3 350348. 6035.65  44
  -2  -4  -3 358821. 6080.65  50
  -2  -4  -3 348797. 6034.00   2
  -2  -4  -3 319985. 5965.83   4
  -2  -4  -3 345780. 6167.01  46
  -2  -4  -3 355201. 6045.87  43
   2  -4   3 335303. 5556.02  40
  -2  -4  -3 355103. 6130.88  47
  -2  -4  -3 326173. 5633.91   3
   2  -4   4 157671. 3546.01  41
  -2  -4  -4 161571. 3630.06  50
  -2  -4  -4 160918. 3616.85  44
   2  -4   4 166433. 3758.78   8
  -2  -4  -4 161230. 3607.29  43
  -2  -4  -4 160229. 3742.56  46
  -2  -4  -4 160023. 3679.31  47
   2  -4   4 155109. 3364.23   1
  -2  -4  -4 151607. 3593.21   4
  -2  -4  -4 163799. 3640.94   2
  -2  -4  -4 158900. 3626.95  45
  -2  -4  -5 279121. 5477.06  44
  -2  -4  -5 279971. 5502.55  50
  -2  -4  -5 271285. 5573.24  52
  -2  -4  -5 273998. 5523.32  47
  -2  -4  -5 273745. 5578.29  22
  -2  -4  -5 272259. 5430.87  10
  -2  -4  -5 272866. 5489.55   2
  -2  -4  -5 264387. 5266.98  27
  -2  -4  -5 266746. 5398.82  26
  -2  -4  -5 268958. 5408.30  43
  -2  -4  -5 267993. 5562.74  46
   2  -4   5 272289. 5282.95  41
  -2  -4  -5 271282. 5382.09  39
  -2  -4  -5 260300. 5433.90   4
  -2  -4  -5 275052. 5480.23  45
  -2  -4  -5 264088. 5364.44  30
   2  -4   5 282326. 5540.26   8
  -2  -4  -6 59246.3 2151.41  10
  -2  -4  -6 55879.8 2065.09  30
  -2  -4  -6 59732.3 2158.81   2
  -2  -4  -6 58891.5 2190.59  52
  -2  -4  -6 60813.3 2180.78  50
  -2  -4  -6 58387.2 2169.92  47
  -2  -4  -6 59530.0 2239.75  46
  -2  -4  -6 61332.1 2178.49  44
  -2  -4  -6 57891.6 2160.35   4
  -2  -4  -6 59547.9 2132.52  43
  -2  -4  -6 52814.0 1949.43  26
  -2  -4  -6 54601.7 2103.66  22
  -2  -4  -6 60041.6 2173.82  45
   2  -4   6 57701.5 2099.31   8
  -2  -4  -6 58660.5 2107.11  39
   2  -4   6 55641.9 1943.11  41
  -2  -4  -7 34835.2 1634.82  52
  -2  -4  -7 32338.5 1382.30  26
  -2  -4  -7 32307.3 1537.51  30
  -2  -4  -7 31484.3 1531.30  22
  -2  -4  -7 33025.3 1559.30  39
  -2  -4  -8 37643.8 1573.22  30
  -2  -4  -8 35317.7 1502.04  22
  -2  -4  -8 35091.1 1545.57  39
  -2  -4  -8 35092.1 1539.82  52
  -2  -4  -9 6521.57 567.998  39
  -2  -4  -9 7516.17 594.332  52
  -2  -4  -9 7548.90 574.089  22
  -2  -4  -9 8012.97 616.220  30
  -2  -4 -10 7180.26 442.574  17
   2  -4  10 6172.21 344.825  15
  -2  -4 -10 6791.11 372.907  22
  -2  -4 -10 6271.14 411.936  39
  -2  -4 -10 7358.62 407.816  52
  -2  -4 -10 6726.59 421.900  30
   2  -3 -11 4025.80 316.589  13
   2  -3 -11 3643.64 288.960  39
  -2  -3  11 3491.49 277.571  28
  -2  -3  10 11116.3 612.108  33
   2  -3 -10 10232.2 628.563  29
   2  -3 -10 11368.9 714.928  30
   2  -3 -10 11793.2 750.186  39
   2  -3 -10 11642.5 765.006  38
   2  -3 -10 11608.8 740.104  13
   2  -3  -9 3331.04 479.279  30
   2  -3  -9 2569.52 404.951  29
   2  -3  -9 3038.39 460.787  13
   2  -3  -9 3379.59 490.917  39
   2  -3  -9 3266.06 514.728  38
   2  -3  -8 49277.2 1997.66  38
   2  -3  -8 50238.2 1991.85  30
   2  -3  -8 47478.9 1932.79  13
   2  -3  -8 50681.1 2002.71  39
   2  -3  -7 100438. 2841.46  10
   2  -3  -7 95521.3 2857.82  30
   2  -3  -7 91759.8 2804.63  20
   2  -3  -7 97573.1 2896.31  38
   2  -3  -7 94693.3 2810.91  47
   2  -3  -7 93995.0 2765.41  14
   2  -3  -7 95038.7 2758.71  45
   2  -3  -7 96314.9 2743.00  44
   2  -3  -7 96685.8 2723.60  43
   2  -3  -7 92246.6 2801.82  13
   2  -3  -7 96583.8 2881.06  39
   2  -3  -7 94450.4 2707.79  50
  -2  -3   7 100342. 2868.69   7
   2  -3  -6 107326. 2916.04  30
  -2  -3   6 105102. 2837.32   7
   2  -3  -6 111137. 2882.75  44
   2  -3  -6 106825. 2860.15  14
   2  -3  -6 108617. 2895.08  45
   2  -3  -6 106464. 2907.97  13
   2  -3  -6 109245. 2838.86  43
   2  -3  -6 109921. 2959.00  38
   2  -3  -6 107143. 2928.13  39
   2  -3  -6 103705. 2939.99  20
   2  -3  -6 107537. 2927.63  47
   2  -3  -6 111652. 2886.10  10
   2  -3  -6 107055. 2828.12  50
   2  -3  -5 130657. 3085.68   3
   2  -3  -5 136683. 3147.07  50
   2  -3  -5 133717. 3068.22  10
  -2  -3   5 140009. 2843.56  42
   2  -3  -5 135588. 3237.35  47
   2  -3  -5 138464. 3218.76  45
  -2  -3   5 139588. 3116.52   7
   2  -3  -5 139712. 3195.51  44
   2  -3  -5 138583. 3165.56  43
   2  -3  -5 133261. 2840.17  40
   2  -3  -4 718712. 11390.3   3
  -2  -3   4 738972. 11190.5   7
   2  -3  -4 723793. 11176.3  10
  -2  -3   4 751854. 11096.2  42
   2  -3  -4 773188. 11508.0  45
   2  -3  -4 782903. 11408.3  50
   2  -3  -4 776860. 11404.4  43
   2  -3  -4 781564. 11452.1  44
   2  -3  -4 704143. 11164.9  40
   2  -3  -3 172925. 3190.79  10
   2  -3  -3 176999. 3388.51  43
  -2  -3   3 172931. 2723.19  46
  -2  -3   3 168134. 2729.18   8
  -2  -3   3 172219. 3152.01   7
   2  -3  -3 178139. 3422.25  44
   2  -3  -3 169330. 3135.29   1
   2  -3  -3 163878. 3333.78  40
   2  -3  -3 169801. 3441.81   3
   2  -3  -3 180743. 3485.30  45
  -2  -3   3 173203. 2729.14  48
   2  -3  -3 178028. 3392.51  50
  -2  -3   3 176103. 2747.43  49
  -2  -3   3 169651. 3251.07  42
  -2  -3   3 174438. 2725.57  47
  -2  -3   2 229281. 3498.90  48
   2  -3  -2 229549. 3941.82  50
   2  -3  -2 220243. 3636.06  10
  -2  -3   2 225152. 3475.62  47
  -2  -3   2 221024. 3586.90   7
  -2  -3   2 227088. 3484.95  46
   2  -3  -2 234787. 4082.42   3
  -2  -3   2 206843. 3166.10   8
  -2  -3   2 225371. 3485.52  44
   2  -3  -2 232194. 4040.46  45
   2  -3  -2 232212. 3991.62  44
  -2  -3   2 207364. 3844.06  42
   2  -3  -2 217063. 3969.06  40
   2  -3  -2 232173. 3959.74  43
  -2  -3   2 226704. 3476.17  45
   2  -3  -2 213833. 3858.77   1
  -2  -3   2 226982. 3516.58  49
   2  -3  -1 290757. 4637.90  50
   2  -3  -1 290140. 4639.91  43
   2  -3  -1 283065. 4765.42  40
   2  -3  -1 279137. 4205.16  10
   2  -3  -1 291417. 4682.65  44
  -2  -3   1 269808. 4669.30   2
  -2  -3   1 279662. 4474.81  48
   2  -3  -1 289441. 4773.36   1
  -2  -3   1 282060. 4438.83  47
  -2  -3   1 285890. 4671.89   4
  -2  -3   1 275241. 4414.10  44
  -2  -3   1 277634. 4109.06   9
   2  -3  -1 280988. 4750.36   3
  -2  -3   1 279606. 4420.88  45
  -2  -3   1 291721. 4205.44   7
  -2  -3   1 280082. 4448.04  46
  -2  -3   0 41955.4 1201.99  48
  -2  -3   0 43302.6 1170.31  44
  -2  -3   0 45367.8 1231.31   4
   2  -3   0 44337.3 1330.27   1
  -2  -3   0 45970.9 1201.48  45
  -2  -3   0 41563.1 815.891   7
  -2  -3   0 43362.9 1169.39  43
   2  -3   0 44279.1 1277.79  40
  -2  -3   0 43941.9 1247.90   2
  -2  -3   0 43588.9 1206.92  46
   2  -3   0 43732.0 1155.39  50
  -2  -3   0 42604.7 1178.66  47
   2  -3   0 43897.9 1181.28  44
   2  -3   0 41186.8 1205.00   3
  -2  -3   0 43720.9 980.036   9
   2  -3   0 45838.8 1177.98  43
   2  -3   1 116688. 2090.80  50
  -2  -3  -1 120278. 2346.73   2
   2  -3   1 120637. 2148.50  44
  -2  -3  -1 124275. 2348.60  45
  -2  -3  -1 122143. 2319.52  43
  -2  -3  -1 124348. 2376.38  47
  -2  -3  -1 115227. 2295.07   4
   2  -3   1 111229. 2385.28   1
  -2  -3  -1 125027. 2135.19   9
  -2  -3  -1 122950. 2325.79  44
   2  -3   1 116014. 2259.95  40
   2  -3   1 117637. 2100.13  43
  -2  -3  -1 119354. 2380.16  46
   2  -3   1 117493. 2160.26   3
   2  -3   2 43031.5 1116.80  50
   2  -3   2 43172.1 1389.78   1
  -2  -3  -2 46285.4 1393.13   2
  -2  -3  -2 44040.2 1354.40   4
  -2  -3  -2 48732.7 1411.48  44
   2  -3   2 44814.6 1135.41  43
   2  -3   2 43420.7 1217.64  40
  -2  -3  -2 45631.4 1442.42  46
  -2  -3  -2 48076.4 1413.75  50
  -2  -3  -2 47622.3 1435.32  47
   2  -3   2 45164.5 1101.89   3
  -2  -3  -2 47632.8 1410.19  45
  -2  -3  -2 45166.8 1291.14   9
  -2  -3  -2 47493.2 1393.69  43
   2  -3   3 108571. 2491.80   1
  -2  -3  -3 116613. 2625.14  44
  -2  -3  -3 114731. 2657.39  47
  -2  -3  -3 113931. 2700.84  46
  -2  -3  -3 113292. 2260.42   3
  -2  -3  -3 113820. 2594.19  43
  -2  -3  -3 106219. 2566.91   4
   2  -3   3 117077. 2674.31  41
  -2  -3  -3 109214. 2496.03   9
  -2  -3  -3 112530. 2608.43  45
  -2  -3  -3 111135. 2555.76   2
   2  -3   3 109559. 2180.52  40
  -2  -3  -3 115939. 2627.77  50
  -2  -3  -4 4883.48 518.347   4
   2  -3   4 5662.13 545.898  41
  -2  -3  -4 5342.65 544.827  47
  -2  -3  -4 6076.66 567.503  45
  -2  -3  -4 5920.78 550.675  43
  -2  -3  -4 5055.11 544.754  46
   2  -3   4 4613.87 433.761   1
   2  -3   4 6067.49 586.938   8
  -2  -3  -4 5588.55 542.035  44
  -2  -3  -4 5792.13 543.310   2
  -2  -3  -4 4927.71 515.960  50
  -2  -3  -5 71164.4 2201.03   2
  -2  -3  -5 71420.3 2212.56  45
  -2  -3  -5 74077.7 2379.38  52
  -2  -3  -5 71534.3 2213.05  50
   2  -3   5 71000.7 2253.09   8
  -2  -3  -5 71774.9 2244.68  47
  -2  -3  -5 69983.5 2266.44  46
  -2  -3  -5 70071.6 2172.61  43
   2  -3   5 74314.9 2212.81  41
  -2  -3  -5 70201.7 2243.63   4
  -2  -3  -5 71685.7 2319.93  22
  -2  -3  -5 70631.8 2189.70  44
  -2  -3  -6 72407.5 2318.91  10
  -2  -3  -6 69609.4 2332.52  30
   2  -3   6 70705.6 2209.22  41
   2  -3   6 67726.5 2269.71   8
  -2  -3  -6 69594.1 2369.93  52
  -2  -3  -6 63299.9 2081.52  26
  -2  -3  -6 68099.0 2290.29  47
  -2  -3  -6 66322.1 2224.47  44
  -2  -3  -6 68391.8 2245.41  43
  -2  -3  -6 67485.7 2255.51  45
  -2  -3  -6 64855.0 2271.08  22
  -2  -3  -6 67976.3 2256.78  50
  -2  -3  -6 70522.0 2346.34  39
  -2  -3  -6 66910.0 2324.51  46
  -2  -3  -7 63401.7 2292.92  11
  -2  -3  -7 67654.1 2299.79  10
  -2  -3  -7 63521.6 2263.60  30
  -2  -3  -7 68127.8 2307.81  47
  -2  -3  -7 69351.9 2292.94  45
  -2  -3  -7 60508.9 2201.27  22
  -2  -3  -7 66795.4 2246.31  44
   2  -3   7 63450.0 2249.56   8
  -2  -3  -7 69258.5 2366.70  46
  -2  -3  -7 67402.0 2344.65  39
  -2  -3  -7 63849.5 2279.41  52
  -2  -3  -7 65529.4 2222.34  43
  -2  -3  -8 106507. 2957.94  30
  -2  -3  -8 105397. 2922.34  52
  -2  -3  -8 108750. 2909.32  22
  -2  -3  -8 107943. 3006.69  39
  -2  -3  -9 46244.7 1563.70  22
  -2  -3  -9 46908.6 1652.65  30
  -2  -3  -9 47972.5 1615.47  52
  -2  -3  -9 46902.8 1666.56  39
  -2  -3 -10 39216.3 1203.26  30
  -2  -3 -10 40056.7 1206.27  17
  -2  -3 -10 38054.4 1088.04  52
  -2  -3 -10 38540.7 1205.86  39
  -2  -3 -10 38046.7 1058.40  22
   2  -3  10 38740.8 1107.72  15
   2  -2 -11 41747.5 1117.15  39
   2  -2 -11 44655.9 1245.98  13
   2  -2 -11 40400.8 1058.36  30
   2  -2 -11 42064.5 1074.13  29
  -2  -2  11 42533.6 1168.60  28
   2  -2 -10 77920.0 2130.45  30
   2  -2 -10 85279.4 2309.74  13
   2  -2 -10 80729.5 2123.20  29
   2  -2 -10 82325.6 2321.88  38
   2  -2 -10 81957.2 2213.99  39
  -2  -2  10 80136.2 1978.38  23
  -2  -2  10 81811.2 2057.87  33
   2  -2  -9 61448.0 2058.51  29
   2  -2  -9 61391.1 2096.67  30
   2  -2  -9 61588.3 2162.74  13
   2  -2  -9 60674.1 2116.21  39
   2  -2  -9 63317.1 2218.62  38
   2  -2  -8 110112. 3195.65  38
   2  -2  -8 114226. 3164.20  30
   2  -2  -8 106981. 3123.85  13
   2  -2  -8 113637. 3123.65  20
   2  -2  -8 111770. 3146.75  39
   2  -2  -8 110509. 3022.59  12
   2  -2  -7 56471.8 2001.99  12
   2  -2  -7 58737.7 2070.54  10
   2  -2  -7 53275.4 2040.91  38
  -2  -2   7 56830.2 2077.08   7
   2  -2  -7 54770.9 2057.94  13
   2  -2  -7 54266.5 2026.97  14
   2  -2  -7 53043.8 2026.54  20
   2  -2  -7 53452.7 1925.03  47
   2  -2  -7 54725.9 1909.37  45
   2  -2  -7 55213.1 1876.08  43
   2  -2  -7 54388.1 1869.05  50
   2  -2  -7 55991.2 2067.75  39
   2  -2  -7 52961.2 1860.17  44
   2  -2  -7 55808.1 2056.31  30
   2  -2  -6 72647.5 2104.94  50
   2  -2  -6 73843.4 2218.43  10
   2  -2  -6 71472.9 2095.83  43
   2  -2  -6 72748.1 2127.91  44
   2  -2  -6 72154.4 2150.24  45
   2  -2  -6 70216.0 2161.97  47
   2  -2  -6 73989.8 2290.05  38
   2  -2  -6 70288.1 2241.59  13
   2  -2  -6 68302.1 2259.41  20
  -2  -2   6 73135.4 2235.14   7
   2  -2  -5 29121.8 1204.93  10
   2  -2  -5 28633.6 1192.52   3
   2  -2  -5 29494.0 1217.84  45
  -2  -2   5 28979.1 1211.44   7
  -2  -2   5 31105.8 1116.37  42
   2  -2  -5 29977.0 1208.61  44
  -2  -2   5 28361.5 984.188   8
   2  -2  -5 30554.2 1203.54  43
   2  -2  -5 30255.3 1200.55  50
   2  -2  -5 27947.3 993.912  40
  -2  -2   4 44676.7 1148.12   8
  -2  -2   4 47842.3 1443.37   7
   2  -2  -4 48227.5 1457.46  50
  -2  -2   4 46363.1 1093.18  48
   2  -2  -4 47879.0 1474.16  44
  -2  -2   4 46568.1 1095.59  47
  -2  -2   4 47461.4 1393.10  42
  -2  -2   4 47045.2 1096.84  46
   2  -2  -4 49720.1 1429.24  40
   2  -2  -4 46540.8 1433.00  10
   2  -2  -4 48943.6 1511.19  45
  -2  -2   4 47698.1 1110.10  49
   2  -2  -4 47655.9 1455.17  43
   2  -2  -4 49071.4 1548.59   3
  -2  -2   3 52575.2 1144.61  46
   2  -2  -3 52030.4 1541.69   3
  -2  -2   3 53231.3 1147.55  47
   2  -2  -3 50310.6 1367.87  10
   2  -2  -3 54192.3 1486.84  44
   2  -2  -3 51434.9 1458.54  40
   2  -2  -3 54970.1 1469.25  50
  -2  -2   3 50485.0 1047.65   8
  -2  -2   3 53158.2 1152.97  48
  -2  -2   3 52838.9 1162.81  49
   2  -2  -3 54304.8 1465.13  43
  -2  -2   3 51504.2 1419.73  42
   2  -2  -3 55217.3 1522.48  45
  -2  -2   3 52002.0 1140.87  45
  -2  -2   3 49916.1 1343.28   7
   2  -2  -3 51714.6 1276.58   1
   2  -2  -2 364570. 5448.42  10
  -2  -2   2 385489. 5368.36  49
  -2  -2   2 376644. 5314.86  47
  -2  -2   2 374788. 5317.13  46
   2  -2  -2 356168. 5588.38   1
   2  -2  -2 406737. 5736.41  50
   2  -2  -2 402731. 5728.84  43
  -2  -2   2 359235. 5385.82   7
   2  -2  -2 405236. 5771.75  44
   2  -2  -2 353627. 5727.21  40
  -2  -2   2 346971. 5608.94  42
  -2  -2   2 377852. 5314.56  45
   2  -2  -2 361985. 5789.02   3
  -2  -2   2 382033. 5337.58  48
  -2  -2   1 52511.5 1213.81  47
   2  -2  -1 53671.4 1114.73  10
  -2  -2   1 55566.3 1299.32   4
  -2  -2   1 52690.9 1209.72  44
  -2  -2   1 52154.2 1235.29  48
   2  -2  -1 51200.4 1378.52  40
   2  -2  -1 53127.9 1399.70   3
   2  -2  -1 55474.9 1335.38  43
   2  -2  -1 56431.0 1365.56  44
  -2  -2   1 53407.8 1213.13  45
  -2  -2   1 51833.1 1093.68   7
   2  -2  -1 54629.8 1403.19   1
  -2  -2   1 53057.2 1224.96  46
   2  -2  -1 54133.3 1319.59  50
  -2  -2   0 311194. 4636.15   9
  -2  -2   0 310002. 4821.81  44
   2  -2   0 314257. 4825.56  50
  -2  -2   0 305277. 4779.03   4
  -2  -2   0 304467. 4853.65  46
  -2  -2   0 304845. 4835.39  47
   2  -2   0 320744. 4842.76  43
   2  -2   0 299494. 4886.79  40
  -2  -2   0 302115. 4852.23   2
  -2  -2   0 313461. 4484.26   7
  -2  -2   0 306034. 4812.11  43
  -2  -2   0 303171. 4815.47  45
   2  -2   0 298864. 4847.99   3
  -2  -2   0 296889. 4866.43  48
   2  -2   0 307712. 5020.20   1
   2  -2   0 318893. 4873.65  44
  -2  -2  -1 703476. 9794.36  44
   2  -2   1 637187. 9864.99   1
  -2  -2  -1 708973. 9649.12   9
   2  -2   1 651393. 9618.53  40
  -2  -2  -1 697546. 9782.78  43
  -2  -2  -1 638334. 9635.43   4
  -2  -2  -1 689965. 9812.27  47
  -2  -2  -1 695314. 9792.54  45
  -2  -2  -1 675788. 9722.50   2
   2  -2   1 634671. 9563.59  50
  -2  -2  -1 687837. 9849.33  46
   2  -2   1 616585. 9555.06  43
   2  -2   1 672320. 9545.25   3
   2  -2   2 153434. 2406.66   6
   2  -2   2 156848. 2524.24   3
  -2  -2  -2 148383. 2899.65   4
  -2  -2  -2 164676. 2970.22   9
   2  -2   2 146892. 2756.85  50
  -2  -2  -2 162155. 3081.88  46
  -2  -2  -2 164949. 3055.14  47
  -2  -2  -2 162168. 2998.89  43
   2  -2   2 143430. 2746.69  43
   2  -2   2 143424. 2647.84  40
  -2  -2  -2 158434. 2931.62   2
   2  -2   2 147336. 2963.42   1
  -2  -2  -2 165229. 3035.96  50
  -2  -2  -2 164612. 3020.78  44
  -2  -2  -2 162679. 3020.73  45
  -2  -2  -3 394518. 6311.33  50
  -2  -2  -3 393076. 6348.61  47
  -2  -2  -3 392651. 6289.71   9
  -2  -2  -3 384292. 6383.59  46
   2  -2   3 369522. 5606.47  40
  -2  -2  -3 395404. 6318.11  45
  -2  -2  -3 392742. 6285.48  44
  -2  -2  -3 388555. 6265.21  43
  -2  -2  -3 377252. 6271.95   4
   2  -2   3 381727. 6385.40  41
   2  -2   3 382804. 5980.62  50
  -2  -2  -3 379694. 5695.02   3
   2  -2   3 370976. 6123.83   1
  -2  -2  -3 370548. 6132.69   2
   2  -2   4 296291. 5151.74   1
   2  -2   4 310363. 5647.18  41
  -2  -2  -4 329272. 5640.21  50
  -2  -2  -4 323703. 5680.37  47
  -2  -2  -4 320023. 5622.36  45
   2  -2   4 318079. 5746.56   8
  -2  -2  -4 318542. 5618.47   9
  -2  -2  -4 305148. 5619.34   4
  -2  -2  -4 329249. 5608.62  43
  -2  -2  -4 320592. 5730.68  46
  -2  -2  -4 311607. 5483.25   2
  -2  -2  -4 328464. 5621.90  44
  -2  -2  -5 141885. 3246.66  10
   2  -2   5 137151. 3260.82  41
  -2  -2  -5 143201. 3250.29  43
  -2  -2  -5 145876. 3299.31  50
   2  -2   5 139955. 3364.62   8
  -2  -2  -5 143280. 3313.61  47
  -2  -2  -5 142292. 3273.78  45
  -2  -2  -5 137403. 3312.92   4
  -2  -2  -5 140534. 3210.17   2
  -2  -2  -5 141357. 3248.79  44
  -2  -2  -5 142155. 3356.77  46
  -2  -2  -6 175463. 3967.67  10
  -2  -2  -6 179429. 4161.97  30
  -2  -2  -6 179997. 3959.64  44
  -2  -2  -6 171833. 3892.72  13
  -2  -2  -6 184134. 3973.73  43
   2  -2   6 180063. 4096.09   8
   2  -2   6 180353. 3989.78  41
  -2  -2  -6 184593. 4052.88  47
  -2  -2  -6 184714. 4010.72  45
  -2  -2  -6 180582. 4087.93  46
  -2  -2  -6 176476. 4163.10  39
  -2  -2  -6 174313. 4140.52  52
  -2  -2  -7 43288.8 1831.12  52
  -2  -2  -7 46819.5 1832.29  10
  -2  -2  -7 47073.4 1770.42  43
   2  -2   7 46022.9 1862.63   8
  -2  -2  -7 47103.6 1804.81  47
  -2  -2  -7 45220.5 1879.31  30
  -2  -2  -7 44745.2 1755.50  13
   2  -2   7 44732.4 1755.84  41
   2  -2   7 46024.0 1878.06   7
  -2  -2  -7 47297.6 1839.14  46
  -2  -2  -7 44740.7 1889.22  39
  -2  -2  -7 49158.1 1810.44  44
  -2  -2  -7 47727.8 1793.23  45
  -2  -2  -7 43599.4 1862.64  11
  -2  -2  -7 43939.5 1818.51  22
  -2  -2  -8 14094.8 1002.24  30
  -2  -2  -8 14987.9 1002.06  52
  -2  -2  -8 13450.4 987.240  39
  -2  -2  -8 15458.3 997.608  22
  -2  -2  -9 997.437 255.194  52
   2  -2   9 1121.69 230.715  37
  -2  -2  -9 583.679 213.034  22
  -2  -2  -9 648.331 245.168  39
  -2  -2  -9 1098.97 298.305  30
  -2  -2 -10 1541.88 245.320  17
  -2  -2 -10 1257.73 195.406  22
   2  -2  10 1295.42 187.446  37
  -2  -2 -10 1205.60 196.161  52
  -2  -2 -10 1481.91 250.293  30
  -2  -2 -10 1465.98 264.781  39
   2  -1 -11 5940.66 400.867  29
   2  -1 -11 6063.91 452.194  13
  -2  -1  11 6164.71 427.255  28
   2  -1 -11 5286.36 352.582  39
  -2  -1  11 5692.06 367.502  33
   2  -1 -10 3167.06 412.860  29
   2  -1 -10 4274.36 460.954  39
  -2  -1  10 3574.94 421.181  33
  -2  -1  10 3713.95 400.368  23
   2  -1 -10 3790.95 421.757  30
   2  -1 -10 3824.02 486.042  38
   2  -1 -10 4208.11 503.035  13
   2  -1  -9 11065.7 842.780  30
   2  -1  -9 10650.7 839.923  29
   2  -1  -9 11351.8 867.784  12
   2  -1  -9 11556.0 920.638  38
   2  -1  -9 9776.49 837.040  13
  -2  -1   9 10903.4 814.778  23
   2  -1  -9 11384.3 864.680  39
   2  -1  -9 12822.6 901.460  20
   2  -1  -8 41326.0 1768.37  30
   2  -1  -8 40932.9 1748.86  12
   2  -1  -8 41052.6 1759.53  39
   2  -1  -8 44890.6 1830.84  10
   2  -1  -8 41637.5 1830.09  38
  -2  -1   8 42302.7 1828.72   7
   2  -1  -8 39639.4 1722.43  29
  -2  -1   8 43347.7 1636.33  32
   2  -1  -8 39889.9 1731.99  20
   2  -1  -8 38902.5 1758.54  13
   2  -1  -7 85964.0 2357.35  45
   2  -1  -7 89768.5 2629.66  10
   2  -1  -7 82573.1 2582.80  30
   2  -1  -7 85004.3 2389.57  47
   2  -1  -7 85372.9 2309.84  50
  -2  -1   7 86807.2 2631.77   7
   2  -1  -7 80302.6 2569.24  14
   2  -1  -7 87885.4 2351.46  44
   2  -1  -7 86186.2 2316.38  43
   2  -1  -7 83463.4 2570.67  39
   2  -1  -7 81745.6 2602.03  38
   2  -1  -7 81869.1 2605.74  13
   2  -1  -7 80812.5 2510.12  12
   2  -1  -7 83659.7 2613.27  20
   2  -1  -6 286905. 5219.14  50
   2  -1  -6 286766. 5216.70  43
  -2  -1   6 297357. 5594.43   7
  -2  -1   6 294101. 5182.03   8
   2  -1  -6 288004. 5248.78  44
  -2  -1   6 305349. 5183.58  42
   2  -1  -6 287408. 5332.06  47
   2  -1  -6 298621. 5550.88  10
   2  -1  -6 286215. 5276.14  45
   2  -1  -5 222304. 4312.02  10
  -2  -1   5 224855. 3811.86  46
  -2  -1   5 218782. 3936.40   8
  -2  -1   5 223015. 3805.47  48
   2  -1  -5 225594. 4202.97  45
  -2  -1   5 229391. 4343.16   7
   2  -1  -5 210318. 3787.31  40
  -2  -1   5 230488. 4136.65  42
   2  -1  -5 222957. 4118.42  43
  -2  -1   5 225348. 3822.16  49
   2  -1  -5 228625. 4229.60   3
   2  -1  -5 223052. 4126.14  50
   2  -1  -5 228176. 4169.34  44
   2  -1  -4 363276. 5942.57  10
   2  -1  -4 348776. 6007.17   3
  -2  -1   4 353306. 5497.79  47
  -2  -1   4 356835. 5498.51  46
  -2  -1   4 365321. 5921.00   7
  -2  -1   4 370049. 5288.29  41
   2  -1  -4 362034. 5907.55  45
  -2  -1   4 352270. 5509.55  49
   2  -1  -4 353831. 5724.02  40
   2  -1  -4 368506. 5874.96  44
   2  -1  -4 363513. 5825.13  50
  -2  -1   4 351470. 5494.20  48
  -2  -1   4 364779. 5864.93  42
   2  -1  -4 366739. 5842.64  43
  -2  -1   4 346322. 5494.46   8
   2  -1  -4 359054. 5403.04  11
   2  -1  -3 372960. 5563.18   1
   2  -1  -3 379045. 6204.82   3
   2  -1  -3 368238. 5907.81  10
  -2  -1   3 361298. 5457.10   8
  -2  -1   3 381632. 5679.77  49
   2  -1  -3 377543. 5928.97  44
   2  -1  -3 381608. 5984.49  45
  -2  -1   3 386487. 5668.98  48
   2  -1  -3 380611. 5909.96  43
  -2  -1   3 374459. 5876.53   7
  -2  -1   3 382349. 5986.02  42
   2  -1  -3 376435. 5897.70  50
  -2  -1   3 379771. 5653.27  46
   2  -1  -3 384797. 6027.15  40
  -2  -1   3 377624. 5646.17  47
   2  -1  -3 374209. 5349.76  11
   2  -1  -2 668019. 9956.16   3
  -2  -1   2 613562. 9689.67  42
   2  -1  -2 673949. 9837.71  40
   2  -1  -2 694676. 9694.66  43
   2  -1  -2 697599. 9738.72  44
  -2  -1   2 669132. 9467.29  46
  -2  -1   2 664988. 9457.13  45
  -2  -1   2 663631. 9520.48   7
  -2  -1   2 669494. 9461.54  47
  -2  -1   2 668750. 9496.77  49
   2  -1  -2 695023. 9689.13  50
  -2  -1   2 661100. 9468.44  48
   2  -1  -2 654145. 9568.56  10
   2  -1  -2 661732. 9627.16   1
   2  -1  -1 133184. 2579.49   3
  -2  -1   1 132290. 2350.12  48
   2  -1  -1 131567. 2247.10  10
  -2  -1   1 131043. 2322.08  47
  -2  -1   1 132181. 2336.01  46
  -2  -1   1 129480. 2314.71  45
  -2  -1   1 130501. 2320.33  44
   2  -1  -1 136829. 2565.06  40
  -2  -1   1 137792. 2247.90   7
  -2  -1   1 131452. 2367.64  49
   2  -1  -1 132571. 2541.46   1
  -2  -1   0 486751. 7048.66   9
   2  -1   0 477019. 7169.47  43
  -2  -1   0 492471. 6950.50   7
   2  -1   0 484009. 7169.54  50
   2  -1   0 485582. 7261.65  40
   2  -1   0 467416. 7367.54   1
  -2  -1   0 477340. 7108.58   2
  -2  -1   0 495665. 7010.57   4
  -2  -1  -1 147207. 2508.11   2
  -2  -1  -1 134794. 2433.63   4
   2  -1   1 140417. 2479.59  40
   2  -1   1 140167. 2419.71   3
   2  -1   1 136192. 2680.56   1
  -2  -1  -1 148012. 2570.00   9
   2  -1   1 142437. 2582.93  50
   2  -1   2 10645.9 558.363  50
  -2  -1  -2 9992.71 549.550   9
   2  -1   2 10664.3 535.617  49
  -2  -1  -2 10545.7 554.157  43
   2  -1   2 9277.37 397.202  40
  -2  -1  -2 10834.5 563.180  44
  -2  -1  -2 10602.4 578.300  46
  -2  -1  -2 10466.7 558.228  45
  -2  -1  -2 10437.7 505.814   2
  -2  -1  -2 11271.5 583.312  47
   2  -1   2 10030.9 590.977  41
   2  -1   2 10970.5 382.430   6
  -2  -1  -2 9889.77 519.925   4
   2  -1   2 8989.36 528.984   1
   2  -1   3 2329.98 350.028  41
  -2  -1  -3 2095.11 296.024  45
   2  -1   3 2239.20 274.396  49
   2  -1   3 1451.63 304.924   8
  -2  -1  -3 1866.27 284.811  47
  -2  -1  -3 2816.29 344.252  46
  -2  -1  -3 1967.01 292.866  50
  -2  -1  -3 2012.43 294.159   9
  -2  -1  -3 1974.19 287.788  43
  -2  -1  -3 2417.44 309.365   4
  -2  -1  -3 1714.56 144.147   3
  -2  -1  -3 1542.78 231.876   2
  -2  -1  -3 1661.83 263.993  44
   2  -1   3 1398.08 225.805   1
   2  -1   3 2626.38 304.341  50
   2  -1   4 19470.8 823.446  49
   2  -1   4 20623.4 885.446  50
  -2  -1  -4 22017.8 997.819   9
   2  -1   4 21485.1 1034.96   8
  -2  -1  -4 20728.2 978.723  46
  -2  -1  -4 19239.6 860.094   2
   2  -1   4 20489.7 746.888   1
  -2  -1  -4 19463.1 908.287  43
   2  -1   4 20028.7 994.016  41
  -2  -1  -4 20282.7 981.725   4
  -2  -1  -4 19166.7 912.214  50
  -2  -1  -4 18839.6 919.876  47
  -2  -1  -4 19615.4 922.904  45
  -2  -1  -4 19733.7 920.632  44
   2  -1   5 115276. 2875.85  41
  -2  -1  -5 114403. 2713.17  43
  -2  -1  -5 116102. 2741.91  44
  -2  -1  -5 111606. 2639.46   2
  -2  -1  -5 117699. 2802.09  47
  -2  -1  -5 114257. 2820.07  46
  -2  -1  -5 113864. 2739.41  45
  -2  -1  -5 110936. 2694.20  10
  -2  -1  -5 111290. 2821.60   9
   2  -1   5 113722. 2571.79  50
   2  -1   5 111768. 2476.53  49
   2  -1   5 112296. 2870.15   8
  -2  -1  -6 64724.2 2250.04  11
  -2  -1  -6 63808.3 2039.56  10
  -2  -1  -6 66688.8 2279.32  30
  -2  -1  -6 69324.4 2082.71  45
  -2  -1  -6 68070.2 2055.56  44
  -2  -1  -6 63797.5 2142.14  13
  -2  -1  -6 69754.1 2150.68  46
   2  -1   6 67793.5 2175.37  41
  -2  -1  -6 68190.2 2048.45  43
  -2  -1  -6 61798.3 2195.46  52
  -2  -1  -6 64663.6 2279.29  39
  -2  -1  -6 63092.0 2184.93  22
  -2  -1  -6 68975.8 2100.45  47
   2  -1   6 65969.9 2208.75   8
  -2  -1  -7 170707. 4141.85  11
  -2  -1  -7 168679. 3863.05  10
  -2  -1  -7 165560. 4085.43  30
   2  -1   7 172423. 4068.25   8
  -2  -1  -7 167821. 3955.93  13
   2  -1   7 166892. 3916.38  41
  -2  -1  -7 164284. 3963.96  22
   2  -1   7 171305. 4047.38   7
  -2  -1  -7 170600. 4151.49  39
  -2  -1  -7 159241. 3954.77  52
  -2  -1  -8 91078.2 2784.66  30
   2  -1   8 99879.2 2543.85  28
  -2  -1  -8 92879.5 2717.58  52
  -2  -1  -8 95092.6 2711.38  22
  -2  -1  -8 93196.2 2842.87  39
   2  -1   9 68674.4 1855.21  28
  -2  -1  -9 70190.4 2174.84  30
  -2  -1  -9 66503.7 1991.04  52
  -2  -1  -9 67536.8 1991.56  22
   2  -1   9 68546.8 1950.79  37
  -2  -1  -9 68443.9 2174.67  39
  -2  -1 -10 97430.1 2063.14  22
  -2  -1 -10 104175. 2367.22  30
  -2  -1 -10 104419. 2280.55  17
   2  -1  10 109508. 2332.14  15
   2  -1  10 102519. 2141.88  37
  -2  -1 -10 96406.0 2045.59  52
   2   0 -11 72516.7 1796.98  13
   2   0 -11 72358.4 1693.36  29
  -2   0  11 71189.5 1715.63  28
  -2   0  11 72188.8 1645.61  33
   2   0 -10 119018. 2718.75  30
   2   0 -10 116216. 2715.43  39
   2   0 -10 122356. 2880.82  29
   2   0 -10 121836. 2979.83  13
  -2   0  10 123208. 2844.31  33
   2   0 -10 118494. 2963.35  38
  -2   0  10 118199. 2708.83  23
  -2   0   9 167459. 3795.80  23
   2   0  -9 154914. 3824.32  12
   2   0  -9 157817. 3702.30  30
   2   0  -9 156393. 3898.32  38
   2   0  -9 169633. 3987.09  13
   2   0  -9 161465. 3765.28  39
  -2   0   9 169454. 3533.68  32
   2   0  -9 156940. 3712.15  20
   2   0  -9 161780. 3830.66  29
   2   0  -8 80857.1 2518.14  20
   2   0  -8 75368.6 2449.75  30
   2   0  -8 78910.4 2529.61  10
   2   0  -8 76304.6 2552.44  13
   2   0  -8 72684.4 2448.40  29
   2   0  -8 73893.6 2433.78  39
   2   0  -8 72548.4 2505.58  38
  -2   0   8 76083.8 2547.89   7
  -2   0   8 81675.7 2386.32  32
   2   0  -8 73252.8 2469.18  12
  -2   0   7 77852.1 2352.78  32
   2   0  -7 78031.8 2419.23  10
   2   0  -7 76637.2 2432.06  30
   2   0  -7 70404.6 2388.70  13
   2   0  -7 67810.3 2330.30  14
   2   0  -7 70851.3 2332.84  39
   2   0  -7 74652.9 2436.31  20
  -2   0   7 74831.5 2425.56   7
   2   0  -7 70799.6 2369.27  38
   2   0  -7 72502.9 2365.32  12
  -2   0   7 70042.1 2130.23   8
   2   0  -6 30606.2 1327.41  10
   2   0  -6 27595.2 1071.11  50
  -2   0   6 28287.4 1305.37   7
  -2   0   6 27588.8 1078.81  48
  -2   0   6 27826.7 1086.94  49
  -2   0   6 27735.6 1083.82  46
   2   0  -6 27501.7 1065.64  43
  -2   0   6 29089.9 1167.75  42
   2   0  -6 26755.7 1102.77  47
   2   0  -6 26766.0 1062.73  44
   2   0  -6 26526.7 1072.32  45
  -2   0   6 26560.1 1125.87   8
   2   0  -5 1193.47 221.925  44
   2   0  -5 1323.57 197.453  11
   2   0  -5 1395.41 276.292  10
  -2   0   5 895.546 195.201  48
  -2   0   5 623.373 181.738  49
   2   0  -5 794.321 198.845  45
  -2   0   5 669.202 183.961   8
  -2   0   5 846.509 168.639  41
   2   0  -5 879.812 198.693  43
  -2   0   5 1267.81 243.217  42
   2   0  -5 884.643 197.464  50
  -2   0   5 627.766 175.419  46
  -2   0   5 1383.73 284.655   7
   2   0  -4 14892.2 765.731  10
   2   0  -4 14049.6 647.541  40
  -2   0   4 14282.9 650.400  48
   2   0  -4 14600.5 670.660  44
  -2   0   4 14293.2 653.935  47
  -2   0   4 13890.1 723.300   7
  -2   0   4 14934.6 574.048  41
  -2   0   4 14109.2 734.346  42
  -2   0   4 13680.6 610.425   8
   2   0  -4 14060.1 675.634  45
   2   0  -4 13717.7 642.948  50
   2   0  -4 13524.5 638.728  43
   2   0  -4 16293.1 806.623   3
  -2   0   4 14781.2 658.111  46
  -2   0   4 14607.7 661.146  49
   2   0  -4 14406.3 570.850  11
   2   0  -3 34613.4 1008.30  43
   2   0  -3 33828.0 824.967   1
   2   0  -3 35612.2 1017.17  50
  -2   0   3 35966.0 1021.71  49
  -2   0   3 36007.1 1005.88  46
  -2   0   3 35307.2 1000.22  48
   2   0  -3 34660.9 1085.61  10
  -2   0   3 34343.1 886.046   8
   2   0  -3 37456.5 1123.00  40
  -2   0   3 34570.5 1059.96   7
  -2   0   3 38453.9 873.634  41
   2   0  -3 37202.1 1053.89  44
  -2   0   3 35034.4 995.920  47
   2   0  -3 36319.0 1218.69   3
  -2   0   3 34917.3 1119.54  42
   2   0  -3 35285.6 793.510  11
   2   0  -2 43659.2 1086.68  50
  -2   0   2 41212.4 1042.90  48
   2   0  -2 42269.5 1097.74  10
  -2   0   2 40342.8 839.660   8
  -2   0   2 40450.2 1043.99   7
  -2   0   2 40213.9 1141.63  42
   2   0  -2 43689.1 1091.20  43
   2   0  -2 43830.6 1296.37   3
  -2   0   2 41861.9 1041.14  45
   2   0  -2 44931.9 1230.57  40
  -2   0   2 42089.5 1041.58  47
   2   0  -2 43313.4 1107.44  44
  -2   0   2 41658.5 1059.11  49
   2   0  -2 42442.1 1039.50   1
  -2   0   2 41985.2 1041.15  46
   2   0  -2 39028.9 690.451  11
   2   0  -1 482455. 7252.44   3
   2   0  -1 498814. 7133.61   1
   2   0  -1 454866. 6868.61  10
  -2   0   1 458161. 6832.58   7
   2   0  -1 506760. 7220.37  40
   2   0   0 999999. 14178.9   1
   2   0   1 232527. 3833.74  49
  -2   0  -1 239535. 3813.03   9
  -2   0  -1 231114. 3821.80  44
  -2   0  -1 230270. 3855.81  46
  -2   0  -1 229874. 3836.36  47
   2   0   1 229695. 3880.56  41
  -2   0  -1 228160. 3814.75  43
   2   0   1 242427. 3690.15  40
   2   0   1 229119. 3696.17   6
  -2   0  -1 234435. 3591.11   4
   2   0   1 231821. 3897.23  50
  -2   0  -1 229901. 3579.74   2
  -2   0  -1 228508. 3875.03  48
  -2   0  -1 229418. 3820.54  45
  -2   0  -2 188849. 3215.43   4
   2   0   2 184840. 3430.45  41
   2   0   2 181463. 3275.34   1
   2   0   2 181072. 3362.22   8
   2   0   2 185845. 3299.46  49
  -2   0  -2 190638. 3290.99  44
  -2   0  -2 190470. 3317.16  47
  -2   0  -2 190916. 3343.28  46
  -2   0  -2 189645. 3281.56  43
   2   0   2 174729. 2787.62  40
  -2   0  -2 186610. 3031.41   2
  -2   0  -2 194258. 3311.50  45
   2   0   2 185650. 3378.17  50
   2   0   2 182959. 2969.98   6
  -2   0  -2 187017. 3345.42  48
  -2   0  -2 196524. 3352.25   9
   2   0   3 491887. 7520.82  49
   2   0   3 486239. 7781.70  41
  -2   0  -3 521307. 7705.58   9
  -2   0  -3 503363. 7613.09  47
  -2   0  -3 500409. 7561.84  44
  -2   0  -3 493679. 7294.79   2
  -2   0  -3 489626. 7612.06   4
   2   0   3 470120. 7293.95   1
  -2   0  -3 495666. 7566.76  45
  -2   0  -3 499182. 7644.53  46
   2   0   3 478050. 7729.14   8
  -2   0  -3 501825. 7558.30  43
   2   0   3 476392. 6960.99   6
   2   0   4 278010. 5209.91   8
  -2   0  -4 296173. 5110.49  46
  -2   0  -4 296163. 5035.99  45
  -2   0  -4 295759. 5020.81  44
  -2   0  -4 298155. 5070.84  47
  -2   0  -4 287691. 5158.71   4
  -2   0  -4 290363. 4993.40  43
   2   0   4 282351. 4943.94  49
   2   0   4 284077. 5260.22  41
  -2   0  -4 289211. 4839.84   2
  -2   0  -4 305207. 5219.34   9
  -2   0  -5 166451. 3431.66  47
  -2   0  -5 162569. 3555.35   9
  -2   0  -5 157129. 3336.49  10
   2   0   5 157967. 3614.84   8
   2   0   5 163089. 3636.54  41
   2   0   5 160809. 3319.02  49
  -2   0  -5 167624. 3389.91  43
  -2   0  -5 169275. 3493.21  46
  -2   0  -5 167641. 3409.57  45
  -2   0  -5 161444. 3801.92  11
  -2   0  -5 166475. 3390.00  44
  -2   0  -6 70311.0 2395.90  11
  -2   0  -6 73611.6 2124.79  10
  -2   0  -6 72580.5 2412.45  30
  -2   0  -6 72948.6 2326.16  13
  -2   0  -6 69497.9 2322.60  52
   2   0   6 71655.5 2273.20  41
  -2   0  -6 68921.2 2293.67  22
  -2   0  -6 68886.6 2366.15  39
   2   0   6 71414.5 2310.76   8
   2   0   7 58732.1 1945.91  28
  -2   0  -7 58931.0 1954.35  10
  -2   0  -7 50579.6 2049.40  30
  -2   0  -7 56487.2 1890.29  29
   2   0   7 58493.5 2082.48  41
  -2   0  -7 53207.0 2015.52  22
   2   0   7 56486.4 2106.80   8
  -2   0  -7 53595.0 2033.68  52
   2   0   7 55300.7 2020.43   7
  -2   0  -7 55501.1 2149.60  11
  -2   0  -7 51221.3 2066.29  39
  -2   0  -7 52448.5 2012.11  13
  -2   0  -8 3262.99 469.897  52
  -2   0  -8 3257.69 515.920  30
  -2   0  -8 3259.07 486.372  22
   2   0   8 3204.51 446.737  28
  -2   0  -8 3170.62 423.516  29
  -2   0  -8 3029.55 487.402  39
  -2   0  -9 2114.29 385.526  30
   2   0   9 2031.15 350.953  37
  -2   0  -9 1917.90 336.575  22
   2   0   9 1624.30 289.007  28
  -2   0  -9 1613.53 368.337  39
  -2   0  -9 1833.97 320.302  52
  -2   0 -10 406.389 153.250  17
   2   0  10 211.303 139.498  15
  -2   0 -10 201.605 149.353  30
   2   0  10 267.892 136.169  37
   2   0  10 162.150 92.6676  28
  -2   1  11 5878.95 424.502  28
   2   1 -11 5998.02 422.601  29
  -2   1  11 6208.32 418.339  33
  -2   1  10 3973.58 458.613  28
  -2   1  10 4286.18 454.944  23
   2   1 -10 3618.50 453.669  13
   2   1 -10 3376.76 385.447  20
   2   1 -10 4403.26 481.941  29
  -2   1  10 3788.55 441.535  33
  -2   1   9 15265.8 901.878  32
   2   1  -9 14700.1 930.185  30
  -2   1   9 15511.4 996.005  23
   2   1  -9 13682.4 896.280  39
   2   1  -9 14490.3 1011.55  38
   2   1  -9 14202.5 934.822  20
   2   1  -9 14030.4 1001.76  13
   2   1  -9 12003.8 900.438  29
  -2   1   8 35291.6 1510.88  32
   2   1  -8 31856.2 1502.38  30
   2   1  -8 34227.5 1583.43  10
   2   1  -8 32460.5 1578.53  38
   2   1  -8 29640.8 1471.12  20
   2   1  -8 32421.5 1505.16  39
   2   1  -8 30630.1 1544.80  13
   2   1  -8 29209.8 1500.76  12
  -2   1   8 33331.3 1558.23  23
  -2   1   8 30924.1 1557.97   7
   2   1  -8 30866.9 1522.62  29
  -2   1   7 101124. 2821.21  32
  -2   1   7 99790.1 2883.19   7
   2   1  -7 103620. 2878.04  10
   2   1  -7 97480.4 2861.15  29
   2   1  -7 95752.4 2801.48  39
   2   1  -7 96637.9 2873.01  13
  -2   1   7 100858. 2581.32  46
  -2   1   7 94689.3 2660.21   8
  -2   1   7 101507. 2580.60  49
  -2   1   7 102453. 2610.66  42
  -2   1   7 103393. 2596.85  48
   2   1  -7 96570.9 2856.36  38
   2   1  -7 95050.1 2833.94  14
   2   1  -7 99495.8 2902.27  20
   2   1  -7 98284.6 2865.43  12
  -2   1   6 303815. 5381.75  49
  -2   1   6 293527. 5648.03   7
   2   1  -6 310536. 5728.35  10
  -2   1   6 305937. 5399.32  46
  -2   1   6 306955. 5394.33  48
  -2   1   6 303893. 5464.70  42
  -2   1   6 301886. 5479.56   8
   2   1  -5 231668. 4455.33  10
  -2   1   5 228866. 4198.01  48
  -2   1   5 233738. 4357.98  42
  -2   1   5 230708. 4207.22  46
   2   1  -5 225253. 3908.61  43
   2   1  -5 226674. 3931.52  44
   2   1  -5 232063. 3927.54  50
   2   1  -5 226687. 3962.26  45
  -2   1   5 226014. 4199.50   8
  -2   1   5 226467. 4391.70   7
  -2   1   5 238382. 4111.70  41
  -2   1   5 227129. 4199.24  49
   2   1  -5 243639. 4260.19   6
   2   1  -5 232196. 4057.37  11
   2   1  -4 358256. 6060.81  10
  -2   1   4 373869. 5893.26  46
  -2   1   4 372727. 5911.29  49
  -2   1   4 345783. 5763.60   8
   2   1  -4 359195. 5652.11  44
  -2   1   4 371475. 6086.26  42
   2   1  -4 366125. 5643.29  43
  -2   1   4 359288. 5980.34   7
   2   1  -4 371759. 5713.72  45
  -2   1   4 375635. 5901.53  48
  -2   1   4 375994. 5734.78  41
  -2   1   4 366512. 5883.57  47
   2   1  -4 366178. 5642.75  50
   2   1  -4 366929. 5655.70  11
  -2   1   3 376794. 5901.51  46
   2   1  -3 380874. 6021.43  10
   2   1  -3 376393. 5742.22  44
  -2   1   3 369422. 5721.72   8
  -2   1   3 379363. 5931.01  49
   2   1  -3 375698. 5709.61  43
  -2   1   3 369136. 5908.43   7
   2   1  -3 379876. 5715.56  50
  -2   1   3 380042. 5907.71  48
  -2   1   3 381938. 6106.31  42
  -2   1   3 381146. 5910.83  47
   2   1  -3 381198. 5600.10  11
   2   1  -3 385899. 5332.04   5
   2   1  -2 591285. 8979.05   1
   2   1  -2 647405. 9050.69  50
   2   1  -2 626580. 9182.02  10
  -2   1   2 635884. 9172.61  49
   2   1  -2 648550. 9086.99  44
   2   1  -2 630877. 8748.28  11
  -2   1   2 637309. 9140.22  46
  -2   1   2 638736. 9147.79  48
  -2   1   2 608558. 8880.17   8
  -2   1   2 619865. 9078.81   7
   2   1  -2 659470. 9344.42  40
   2   1  -2 640781. 9046.72  43
  -2   1   2 633945. 9135.52  45
  -2   1   2 635842. 9138.29  47
  -2   1   2 632752. 9318.67  42
  -2   1   1 187314. 3231.57  42
   2   1  -1 189776. 3133.11  50
   2   1  -1 187231. 2783.15  41
   2   1  -1 213475. 3416.00  40
   2   1  -1 184697. 3122.44  43
  -2   1   1 177030. 3060.87   7
   2   1  -1 203743. 3249.73   1
   2   1  -1 185563. 3340.36   6
   2   1   0 522024. 7401.64  40
  -2   1   0 484704. 7271.16  47
   2   1   0 530377. 6950.94   8
  -2   1   0 483159. 7276.12  46
  -2   1   0 481662. 7261.04  45
  -2   1   0 503793. 7265.02   7
  -2   1   0 489644. 7321.76  49
   2   1   0 460339. 7383.24   6
  -2   1   0 488532. 7299.37  48
  -2   1   0 484027. 7274.12  44
  -2   1   0 473047. 7045.78  11
  -2   1   0 484683. 7210.26  42
   2   1   0 525798. 7211.66  41
  -2   1  -1 176539. 3076.83  46
  -2   1  -1 176012. 3196.80  11
   2   1   1 194532. 3281.86   1
  -2   1  -1 173129. 2807.71  42
  -2   1  -1 193501. 2821.04   4
  -2   1  -1 172703. 3045.15  45
  -2   1  -1 174905. 3061.28  47
  -2   1  -1 173064. 3088.85  48
   2   1   1 177886. 3074.79   6
   2   1   1 183713. 3173.47  41
  -2   1  -1 174885. 2710.85   2
  -2   1  -1 177981. 3081.43   9
  -2   1  -1 173914. 3050.84  44
   2   1   1 197740. 3094.20   8
  -2   1  -2 17028.1 668.337  43
  -2   1  -2 16388.0 441.215  42
   2   1   2 14035.7 665.664  49
  -2   1  -2 15976.9 654.120  45
   2   1   2 16682.2 692.118   1
  -2   1  -2 16858.9 666.183  44
  -2   1  -2 15839.1 620.708   4
   2   1   2 16801.2 735.227   8
  -2   1  -2 16197.6 669.101  46
   2   1   2 16077.1 753.810  41
   2   1   2 16324.7 611.331   6
  -2   1  -2 15486.8 646.878  47
  -2   1  -2 14791.5 780.682  11
  -2   1  -2 16347.9 682.811  48
  -2   1  -2 15682.7 481.833   2
  -2   1  -2 17201.6 713.959   9
  -2   1  -3 1580.29 185.252   2
  -2   1  -3 1276.68 305.791  11
   2   1   3 1710.83 202.184   6
  -2   1  -3 1723.12 252.267  48
   2   1   3 2265.04 238.506   1
  -2   1  -3 1599.93 261.415   9
   2   1   3 1096.71 229.873  48
  -2   1  -3 1799.57 251.791  46
  -2   1  -3 1569.86 233.590  44
   2   1   3 1923.25 300.018   8
   2   1   3 2583.86 356.879  41
   2   1   3 1104.14 231.028  49
  -2   1  -3 1719.08 239.366  45
  -2   1  -3 1574.90 224.693  43
  -2   1  -3 1986.21 252.332  47
  -2   1  -4 17342.3 1025.55  11
  -2   1  -4 16576.5 742.384  10
  -2   1  -4 17176.0 789.190  46
   2   1   4 15650.1 811.145  48
  -2   1  -4 17154.5 780.671  47
   2   1   4 16399.1 823.127  49
  -2   1  -4 16849.7 765.621  44
   2   1   4 16158.8 901.258   8
  -2   1  -4 17670.7 810.404  48
  -2   1  -4 16435.0 759.325  45
   2   1   4 16852.8 925.185  41
  -2   1  -4 17529.4 778.758  43
  -2   1  -4 19107.9 909.372   9
   2   1   4 17686.7 766.659   5
  -2   1  -5 108486. 2513.61  10
  -2   1  -5 116931. 2805.36   9
  -2   1  -5 114061. 2535.58  46
  -2   1  -5 116467. 2506.18  44
  -2   1  -5 115263. 2572.22  48
  -2   1  -5 114908. 2492.07  43
  -2   1  -5 115069. 2503.77  45
  -2   1  -5 108699. 3060.38  11
   2   1   5 108257. 2836.64  41
   2   1   5 104148. 2826.64   8
  -2   1  -5 115296. 2519.95  47
   2   1   5 105957. 2608.86  49
  -2   1  -6 56373.2 2099.26  22
  -2   1  -6 55161.8 2122.10  30
   2   1   6 58403.8 2062.69  41
  -2   1  -6 56073.2 2081.64  13
   2   1   6 59353.0 1886.81  33
  -2   1  -6 64126.1 2032.00  29
  -2   1  -6 57117.8 2096.84  52
  -2   1  -6 63914.8 1874.41  10
   2   1   6 61052.8 2131.60   8
   2   1   6 60771.7 1985.14   7
  -2   1  -6 58897.2 2176.76  39
   2   1   6 60700.5 1991.60  28
   2   1   6 59489.9 1877.03  49
  -2   1  -6 60722.9 2248.82  11
   2   1   7 111756. 3005.20   7
  -2   1  -7 107281. 3181.87  30
  -2   1  -7 115302. 2980.48  29
   2   1   7 117469. 3035.61  28
   2   1   7 115829. 3190.01  41
   2   1   7 115824. 3237.77   8
  -2   1  -7 115704. 3156.78  52
  -2   1  -7 112528. 3185.56  13
  -2   1  -7 112629. 3136.55  22
  -2   1  -7 103301. 3152.24  39
   2   1   7 118976. 2907.49  33
  -2   1  -7 120480. 3392.44  11
  -2   1  -8 81903.4 2629.56  30
  -2   1  -8 88758.4 2456.23  29
  -2   1  -8 79170.3 2606.97  39
  -2   1  -8 82059.4 2471.25  52
  -2   1  -8 81866.1 2487.92  22
   2   1   8 86188.7 2471.38  28
   2   1   8 87842.4 2332.22  33
  -2   1  -9 76235.5 2165.96  17
   2   1   9 83916.9 2299.65  37
   2   1   9 82004.2 2205.42  28
  -2   1  -9 76003.0 2077.62  52
  -2   1  -9 76282.2 2129.80  22
  -2   1  -9 80736.7 2103.31  29
  -2   1  -9 80053.0 2356.97  30
   2   1  10 101199. 2219.86  37
  -2   1 -10 94033.4 2240.87  30
  -2   1 -10 94151.4 2049.28  17
   2   1  10 93964.8 2058.30  28
   2   1  10 99069.3 2231.54  15
  -2   2  11 57450.6 1425.80  28
  -2   2  11 56425.3 1377.43  37
  -2   2  11 58849.7 1440.29  33
   2   2 -10 68074.8 1954.96  29
  -2   2  10 65378.3 1923.64  28
   2   2 -10 63325.1 1945.16  13
  -2   2  10 64944.9 1855.68  23
  -2   2  10 67292.2 1945.68  33
   2   2  -9 70332.7 2273.99  29
   2   2  -9 65806.0 2262.24  13
  -2   2   9 71546.9 2267.66  23
   2   2  -9 65102.5 2222.10  38
   2   2  -9 67111.1 2130.34  20
  -2   2   9 72918.4 2146.45  32
  -2   2   9 73098.4 2309.60  33
  -2   2   8 131675. 3310.12  32
   2   2  -8 122763. 3396.89  12
   2   2  -8 129884. 3360.60  20
   2   2  -8 121440. 3391.55  13
  -2   2   8 129015. 3427.34  23
   2   2  -8 125714. 3379.45  38
   2   2  -8 122431. 3355.51  29
  -2   2   7 56265.6 2032.50  32
   2   2  -7 56046.7 2035.99  10
  -2   2   7 52497.7 2046.53  23
   2   2  -7 51842.9 2007.55  29
  -2   2   7 53735.0 2017.13   7
  -2   2   7 53466.6 1863.32  49
   2   2  -7 49513.3 1966.06  12
  -2   2   7 53498.1 1862.62  48
   2   2  -7 51778.6 1981.07  14
  -2   2   7 50381.0 1909.99   8
  -2   2   7 53819.3 1837.47  41
  -2   2   7 52870.9 1863.16  46
   2   2  -7 50913.6 2016.47  13
   2   2  -7 52118.8 1987.72  38
   2   2  -7 57837.0 2100.93  20
  -2   2   6 80642.9 2264.87  48
   2   2  -6 76939.9 2357.90  14
   2   2  -6 85316.6 2443.31  10
   2   2  -6 80967.8 2429.82  12
  -2   2   6 77975.6 2344.39   7
   2   2  -6 77431.9 2436.42  29
  -2   2   6 78353.7 2240.36  49
   2   2  -6 79428.7 2486.12  20
  -2   2   6 80670.6 2199.56  41
  -2   2   6 78742.1 2261.90  42
   2   2  -6 81945.5 2149.90  11
  -2   2   6 80037.7 2266.69  46
   2   2  -6 76907.9 2397.79  19
  -2   2   6 76775.6 2263.35   8
   2   2  -5 48171.7 1451.33  11
  -2   2   5 46680.4 1527.87  46
   2   2  -5 47025.6 1624.32  10
  -2   2   5 46352.6 1518.66  48
  -2   2   5 46544.8 1531.34   8
  -2   2   5 47350.2 1479.64  41
  -2   2   5 46666.0 1530.01  49
  -2   2   5 45122.6 1559.92  42
  -2   2   5 44990.5 1556.89   7
  -2   2   4 44100.1 1385.88  47
  -2   2   4 43192.4 1437.55  42
   2   2  -4 43674.0 1072.72  43
   2   2  -4 45014.5 1456.89  10
   2   2  -4 50018.5 1418.81   6
  -2   2   4 45320.2 1398.31  46
   2   2  -4 46150.3 1104.03  44
   2   2  -4 44672.3 1080.04  50
  -2   2   4 44270.7 1382.13  48
   2   2  -4 43628.0 1257.69  11
   2   2  -4 44439.8 1105.47  45
  -2   2   4 43446.1 1376.47   7
  -2   2   4 45230.8 1404.86  49
  -2   2   4 45080.6 1326.41  41
  -2   2   4 43899.7 1336.52   8
   2   2  -3 53476.2 1046.41   5
  -2   2   3 56342.5 1479.84  47
  -2   2   3 54747.7 1354.09   5
   2   2  -3 54347.5 1496.14  10
   2   2  -3 56039.9 1209.87  50
  -2   2   3 55830.7 1488.05  49
   2   2  -3 58442.9 1586.05   6
  -2   2   3 56949.7 1482.86  48
  -2   2   3 55696.0 1568.27  42
  -2   2   3 57223.4 1484.69  46
   2   2  -3 56591.1 1236.44  44
  -2   2   3 55550.0 1438.48   7
  -2   2   3 53269.2 1372.54   8
   2   2  -3 55749.9 1209.94  43
   2   2  -3 54329.0 1310.06  11
   2   2  -2 293288. 4905.15   6
  -2   2   2 299578. 4707.48  47
   2   2  -2 293206. 4431.12  50
  -2   2   2 295378. 4695.74  48
  -2   2   2 283447. 4635.66   5
   2   2  -2 284274. 4402.13  11
  -2   2   2 291850. 4713.35  49
   2   2  -2 288830. 4696.48  10
   2   2  -2 284674. 4417.41  43
  -2   2   2 293205. 4689.15  46
  -2   2   2 268890. 4467.91   8
  -2   2   2 284446. 4570.62   7
   2   2  -2 293572. 4391.28   5
  -2   2   2 287510. 4792.57  42
   2   2  -1 53793.0 1267.53  50
  -2   2   1 49910.0 1230.31   7
  -2   2   1 54287.4 1303.93  46
   2   2  -1 53692.2 1447.44   6
  -2   2   1 54623.0 1310.76  48
  -2   2   1 55081.0 1327.50  49
   2   2  -1 56051.2 1341.02   1
  -2   2   1 53234.5 1340.07  42
  -2   2   1 53936.7 1303.27  45
  -2   2   1 55200.8 1312.19  47
  -2   2   0 346944. 5009.47  11
  -2   2   0 343602. 5207.49  46
   2   2   0 342664. 5421.25   6
  -2   2   0 343416. 5202.15  47
   2   2   0 325770. 4726.10   8
   2   2   0 337603. 5259.93  49
   2   2   0 345016. 5371.56   1
   2   2   0 338695. 5344.94  50
  -2   2   0 344389. 5238.55  49
  -2   2   0 342273. 5201.09  45
   2   2   0 344378. 4946.89  41
  -2   2   0 347071. 5124.42  42
  -2   2   0 345761. 5253.92   7
  -2   2   0 344904. 5217.06  48
  -2   2  -1 609458. 9278.24   9
  -2   2  -1 636323. 9240.22  46
  -2   2  -1 643335. 9265.66  48
  -2   2  -1 635997. 9231.58  44
   2   2   1 666157. 9133.55   8
  -2   2  -1 656751. 8844.24  42
  -2   2  -1 637001. 9228.72  47
   2   2   1 669602. 9347.11  41
   2   2   1 644614. 9465.59   1
  -2   2  -1 634367. 9226.33  45
   2   2   1 634274. 9419.66   6
   2   2   1 657083. 9421.98  49
  -2   2  -1 636613. 9284.79  49
  -2   2  -1 629438. 9389.51  11
  -2   2  -2 160597. 2893.10  47
  -2   2  -2 163528. 2935.19  48
  -2   2  -2 162960. 2898.52  45
  -2   2  -2 159869. 2898.89  46
   2   2   2 168041. 3145.67  49
  -2   2  -2 166059. 2959.71  49
   2   2   2 183497. 3161.73   8
  -2   2  -2 158987. 2888.17  44
   2   2   2 177516. 3257.96  41
   2   2   2 170274. 3148.78  48
   2   2   2 161582. 3008.75   6
   2   2   2 164189. 3022.39   1
  -2   2  -2 168712. 3059.44   9
  -2   2  -2 169184. 3378.64  11
  -2   2  -3 420601. 6482.47  45
  -2   2  -3 426219. 7257.36  11
  -2   2  -3 445706. 6790.77   9
   2   2   3 425559. 7012.71  41
  -2   2  -3 432819. 6560.27  48
  -2   2  -3 417906. 6481.86  44
  -2   2  -3 422111. 6497.47  47
  -2   2  -3 428311. 6306.46  10
   2   2   3 417017. 6789.72  49
  -2   2  -3 429166. 6521.02  46
   2   2   3 403916. 6770.48  48
   2   2   3 442875. 7041.59   8
   2   2   3 420395. 6562.51   6
   2   2   3 413692. 6748.59   5
  -2   2  -4 271389. 4417.81  10
   2   2   4 258205. 4817.19  48
  -2   2  -4 259580. 4758.39   9
   2   2   4 260867. 4819.95  49
   2   2   4 270784. 5089.97   8
   2   2   4 265038. 5036.02  41
   2   2   4 263664. 4626.27   5
  -2   2  -4 278034. 5358.96  11
   2   2   5 142710. 3250.61  48
   2   2   5 140006. 3233.48  49
   2   2   5 146674. 3490.26   8
   2   2   5 140918. 3105.75   7
   2   2   5 144287. 3471.49  41
  -2   2  -5 145897. 3242.71   9
  -2   2  -5 150555. 3744.85  11
  -2   2  -6 170694. 4230.42  30
  -2   2  -6 183008. 4042.08  29
  -2   2  -6 194721. 4564.30  11
  -2   2  -6 164165. 4178.99  39
   2   2   6 176635. 4184.05   8
   2   2   6 173410. 4120.82  41
  -2   2  -6 177602. 4212.71  52
  -2   2  -6 178331. 4261.06  22
   2   2   6 182332. 4047.02  28
   2   2   6 173491. 3870.26  49
   2   2   6 181321. 3929.59  33
  -2   2  -7 58743.7 2232.43  30
  -2   2  -7 63984.3 2136.15  29
   2   2   7 63458.7 2054.75  33
  -2   2  -7 61976.8 2376.18  11
   2   2   7 59007.8 2200.56  41
  -2   2  -7 56921.0 2142.48  22
  -2   2  -7 56550.1 2206.46  39
  -2   2  -7 56640.9 2107.65  52
   2   2   7 58433.8 2218.97   8
   2   2   7 60798.5 2031.24  49
   2   2   7 61992.8 2124.02  28
  -2   2  -8 21890.4 1274.06  30
  -2   2  -8 22736.9 1183.50  17
  -2   2  -8 22153.1 1163.31  29
   2   2   8 22669.0 1206.35  28
  -2   2  -8 21750.3 1148.61  52
  -2   2  -8 21746.9 1187.02  22
   2   2   8 21263.9 1191.70  37
  -2   2  -8 20837.2 1231.62  39
   2   2   8 24653.9 1173.97  33
   2   2   9 577.695 248.493  28
  -2   2  -9 1113.04 267.544  29
  -2   2  -9 849.660 235.020  22
  -2   2  -9 788.970 218.503  17
   2   2   9 1181.91 279.107  15
   2   2   9 706.860 242.733  37
  -2   2  -9 419.427 253.045  30
   2   2   9 854.806 221.216  33
  -2   2 -10 2428.28 253.096  29
   2   2  10 2578.56 307.554  15
   2   2  10 2743.08 305.000  28
   2   2  10 2752.76 319.405  37
   2   3 -11 1996.34 229.485  29
  -2   3  11 2089.76 229.167  28
  -2   3  11 2459.85 252.321  33
  -2   3  10 11797.8 639.636  32
   2   3 -10 12150.6 743.474  29
  -2   3  10 11228.3 703.185  23
  -2   3  10 13148.0 765.337  28
   2   3 -10 10948.0 618.009  20
  -2   3  10 13205.2 789.669  33
  -2   3   9 1670.95 353.619  32
   2   3  -9 1433.49 346.467  29
  -2   3   9 1374.31 330.834  28
  -2   3   9 2234.79 407.219  23
   2   3  -9 1630.77 347.376  13
  -2   3   9 2129.64 413.555  33
   2   3  -9 1837.98 334.280  20
  -2   3   8 47059.1 1846.56  32
   2   3  -8 42079.7 1798.33  29
   2   3  -8 41979.1 1832.64  12
   2   3  -8 43220.7 1841.42  13
  -2   3   8 42660.1 1832.53  23
   2   3  -8 42259.4 1773.06  38
  -2   3   8 41144.5 1806.65  33
   2   3  -8 44977.3 1790.91  20
  -2   3   7 91250.1 2745.08  32
  -2   3   7 87265.1 2607.73  49
  -2   3   7 88950.2 2806.16  23
  -2   3   7 89775.2 2647.48  46
  -2   3   7 89298.9 2720.78   8
   2   3  -7 82147.3 2680.82  13
  -2   3   7 87384.1 2664.71   7
   2   3  -7 79969.9 2580.67  38
   2   3  -7 83415.6 2682.35  12
   2   3  -7 88973.4 2731.21  20
   2   3  -7 88351.9 2745.25  29
  -2   3   7 88446.9 2617.89  48
   2   3  -6 109055. 2876.29  10
  -2   3   6 109560. 2855.88  49
   2   3  -6 103252. 2957.41  29
   2   3  -6 98204.8 2847.86  19
  -2   3   6 109851. 2875.06  46
   2   3  -6 96618.5 2757.05  14
  -2   3   6 102420. 2785.60   7
   2   3  -6 101373. 2928.22  13
  -2   3   6 102294. 3054.15  23
  -2   3   6 101648. 2783.65  42
   2   3  -6 105295. 2926.15  12
  -2   3   6 108053. 3001.93  32
  -2   3   6 108397. 2846.82  48
   2   3  -6 98957.8 2903.19  20
  -2   3   6 103936. 2866.67  35
  -2   3   6 102081. 2819.80   8
   2   3  -6 106752. 2665.75  11
   2   3  -6 118725. 3294.28  18
   2   3  -5 209910. 4238.82  10
  -2   3   5 213905. 4234.85  46
  -2   3   5 201663. 4211.10  42
  -2   3   5 203552. 4156.65   8
  -2   3   5 200101. 4108.53   7
   2   3  -5 202769. 4007.64  11
  -2   3   5 213578. 4221.32  48
  -2   3   5 216171. 4249.59  49
   2   3  -4 667866. 10433.7  10
  -2   3   4 691006. 10076.6   5
  -2   3   4 698941. 10474.6  49
  -2   3   4 701414. 10457.6  46
   2   3  -4 693138. 10066.5   6
  -2   3   4 645216. 10478.5  42
  -2   3   4 666671. 10289.3   7
  -2   3   4 678535. 10366.4   8
  -2   3   4 685118. 10425.4  48
   2   3  -4 666566. 10193.3  11
   2   3  -3 147089. 2364.55  43
   2   3  -3 138694. 2411.51   5
   2   3  -3 142226. 2350.70  50
  -2   3   3 147260. 2866.71   8
   2   3  -3 146637. 2379.35  44
  -2   3   3 140907. 3012.26  42
  -2   3   3 143336. 2937.05  49
  -2   3   3 149147. 2839.64   5
  -2   3   3 145532. 2821.64   7
   2   3  -3 139852. 2905.85  10
  -2   3   3 141590. 2913.04  48
   2   3  -3 149466. 2893.31   6
  -2   3   3 141160. 2914.03  47
   2   3  -3 145810. 2784.25  11
  -2   3   3 140355. 2899.67  46
   2   3  -2 223114. 3685.47   5
   2   3  -2 229627. 3594.94  50
  -2   3   2 243164. 4024.39   5
  -2   3   2 228458. 3987.45  49
  -2   3   2 234440. 3984.92  46
  -2   3   2 224373. 4056.13  42
   2   3  -2 235069. 4108.33   6
   2   3  -2 221033. 3580.95  43
  -2   3   2 229985. 3970.34  47
  -2   3   2 227691. 3888.81   8
  -2   3   2 217343. 3796.50   7
  -2   3   2 231155. 3975.16  48
   2   3  -2 227322. 3819.80  11
  -2   3   1 212350. 3592.29  46
   2   3  -1 204741. 3466.40  50
   2   3  -1 204704. 3551.10   5
  -2   3   1 211960. 3612.10  49
  -2   3   1 204475. 3587.04  42
  -2   3   1 207536. 3520.37   7
  -2   3   1 206114. 3571.49  48
  -2   3   1 218386. 3737.63   5
  -2   3   1 210328. 3585.89  47
   2   3  -1 196547. 3721.07   6
   2   3   0 53274.7 1354.92  49
   2   3   0 52929.8 1020.38   8
   2   3   0 53308.2 1407.41  50
   2   3   0 55291.0 1501.54   6
  -2   3   0 58075.5 1513.35   5
  -2   3   0 55180.0 1311.28  47
  -2   3   0 52837.9 1353.28   7
  -2   3   0 55788.1 1340.66  49
  -2   3   0 56088.5 1321.52  45
  -2   3   0 54299.4 1230.19  42
  -2   3   0 56081.5 1321.71  46
  -2   3   0 54671.7 1317.74  48
  -2   3   0 54084.7 1235.25  11
   2   3   0 53690.1 1096.90  41
   2   3   0 58741.1 1494.83   5
  -2   3  -1 149460. 2920.59  11
  -2   3  -1 161814. 2746.00  46
  -2   3  -1 162707. 2783.25  49
  -2   3  -1 159925. 2753.25  48
  -2   3  -1 149672. 2812.50   9
   2   3   1 154247. 2955.63  49
   2   3   1 158556. 2820.89  41
   2   3   1 148842. 3012.65   6
  -2   3  -1 161714. 2745.73  45
  -2   3  -1 164293. 2752.02  47
   2   3   1 157896. 2668.35   8
   2   3   1 160390. 3111.76   5
  -2   3  -2 38332.6 987.369  47
  -2   3  -2 34887.7 1290.87  11
  -2   3  -2 38311.4 996.972  48
  -2   3  -2 40407.9 1033.90  49
   2   3   2 35505.1 1203.20  48
   2   3   2 36431.5 1138.64   8
  -2   3  -2 38455.9 992.600  46
   2   3   2 36249.5 1209.16  41
  -2   3  -2 35888.4 1114.91   9
   2   3   2 33872.5 1173.89   6
  -2   3  -2 37721.5 981.877  45
   2   3   2 36844.2 1222.15  49
   2   3   2 35634.0 1250.67   5
   2   3   3 112054. 2572.44   5
  -2   3  -3 113780. 2441.18   9
   2   3   3 114196. 2604.30  49
   2   3   3 118905. 2687.07   8
   2   3   3 111680. 2692.97  41
   2   3   3 109854. 2577.47  48
   2   3   3 109216. 2477.83   6
  -2   3  -3 122078. 2975.16  11
   2   3   4 4755.45 534.624   8
   2   3   4 4685.05 494.774  48
   2   3   4 4144.49 423.039   5
   2   3   4 4613.84 493.966  49
   2   3   4 4920.68 543.657  41
  -2   3  -4 4639.10 437.091   9
  -2   3  -4 4354.80 570.497  11
  -2   3  -5 62429.5 2265.49  30
   2   3   5 66111.2 2255.64   8
   2   3   5 66831.9 2231.43  41
  -2   3  -5 68194.5 1967.68   9
   2   3   5 64128.4 2059.40  48
   2   3   5 66527.7 2092.02  49
  -2   3  -5 69976.2 2450.57  11
  -2   3  -6 79866.8 2469.80  17
  -2   3  -6 87118.0 2601.17  29
  -2   3  -6 83140.6 2683.25  52
   2   3   6 78960.8 2608.53  41
   2   3   6 84150.1 2575.55  28
   2   3   6 77203.2 2420.40  48
  -2   3  -6 75293.6 2617.47  30
   2   3   6 81450.2 2652.12   8
  -2   3  -6 82171.1 2719.50  22
  -2   3  -6 74927.3 2595.44  39
   2   3   6 78431.0 2432.07  49
   2   3   6 79829.6 2523.03  37
   2   3   6 86147.4 2514.55  33
  -2   3  -6 89484.5 2906.49  11
  -2   3  -7 71723.9 2542.18  30
  -2   3  -7 78943.8 2466.97  29
   2   3   7 80159.7 2519.98  28
  -2   3  -7 74587.2 2352.43  17
   2   3   7 75072.2 2582.49   8
  -2   3  -7 75607.7 2522.87  22
   2   3   7 76104.0 2416.12  49
   2   3   7 77339.2 2492.55  37
  -2   3  -7 74489.0 2440.07  52
   2   3   7 78447.4 2413.55  33
  -2   3  -8 97863.8 2613.70  17
  -2   3  -8 101089. 2758.97  29
   2   3   8 105936. 2877.51  28
   2   3   8 102332. 2833.14  15
  -2   3  -8 96901.7 2726.67  22
   2   3   8 107747. 2903.19  37
  -2   3  -8 97438.2 2902.45  30
   2   3   8 104537. 2746.35  33
  -2   3  -9 68492.8 1941.42  29
   2   3   9 71637.3 2052.64  28
   2   3   9 74870.1 2111.46  37
   2   3   9 71699.0 2040.50  15
   2   3   9 73051.8 1951.72  33
   2   3  10 49366.0 1276.95  31
  -2   3 -10 46007.0 1219.08  29
   2   3  10 51076.6 1395.61  37
   2   3  10 49956.1 1329.09  15
   2   3  10 51089.7 1358.21  28
  -2   4  10 88781.0 1991.99  32
   2   4 -10 91839.8 2156.88  29
  -2   4  10 82178.6 2063.39  28
  -2   4  10 82435.8 1937.99  37
   2   4 -10 78415.9 1787.09  20
  -2   4  10 90505.7 2146.85  23
  -2   4  10 90156.7 2202.17  33
  -2   4   9 94445.2 2545.85  32
   2   4  -9 99747.0 2650.10  29
  -2   4   9 93265.4 2629.35  23
  -2   4   9 91458.6 2567.19  28
   2   4  -9 92817.3 2406.02  20
  -2   4   9 95378.3 2662.69  33
  -2   4   8 55609.5 2043.53  32
   2   4  -8 51623.2 1892.77  20
  -2   4   8 50769.6 2013.06  33
  -2   4   8 48833.9 1994.91  23
   2   4  -8 51239.7 1981.32  13
   2   4  -8 52173.0 1989.39  29
  -2   4   8 47931.0 1932.52  28
  -2   4   7 77655.5 2596.97  32
   2   4  -7 86521.1 2443.66  25
   2   4  -7 76817.8 2716.57  18
   2   4  -7 75551.9 2553.84  29
   2   4  -7 78442.2 2591.79  13
  -2   4   7 79673.9 2588.15  46
  -2   4   7 78873.8 2633.84   8
  -2   4   7 76305.7 2651.81  23
  -2   4   7 80169.3 2581.76  48
  -2   4   7 78207.0 2418.15  35
   2   4  -7 75613.4 2545.28  12
  -2   4   7 71867.6 2509.90  28
  -2   4   7 80697.3 2584.84  49
   2   4  -7 75334.2 2490.90  20
  -2   4   7 76627.8 2606.89  33
   2   4  -6 76133.7 2540.24  29
  -2   4   6 82286.0 2552.91  46
  -2   4   6 82669.3 2788.32  23
  -2   4   6 81855.5 2530.11  48
  -2   4   6 83972.2 2451.78  21
   2   4  -6 76649.9 2340.44  25
   2   4  -6 76789.5 2513.26  20
  -2   4   6 85056.0 2575.31  49
  -2   4   6 81515.6 2558.70   8
   2   4  -6 91874.1 2886.38  18
   2   4  -6 85021.1 2645.13  13
   2   4  -6 81746.8 2391.28  11
   2   4  -6 77116.5 2498.40  12
  -2   4   6 84132.3 2694.69  32
  -2   4   6 82619.1 2552.92  35
   2   4  -6 75137.9 2467.40  19
  -2   4   6 81016.9 2648.48  33
  -2   4   5 7049.89 649.080  46
  -2   4   5 7561.11 666.257   8
  -2   4   5 7820.35 704.563  42
  -2   4   5 7043.00 597.728   7
   2   4  -5 7517.19 622.627  11
  -2   4   5 7731.94 684.558  48
  -2   4   5 7233.98 662.331  49
  -2   4   4 3954.82 460.311  49
  -2   4   4 3724.37 433.519   8
  -2   4   4 5022.04 537.605  42
  -2   4   4 3852.46 403.539   7
  -2   4   4 3003.66 400.510  48
  -2   4   4 3228.78 361.664   5
  -2   4   4 3765.21 441.330  46
   2   4  -4 3479.32 403.389  11
  -2   4   3 3773.15 414.556  48
   2   4  -3 4156.55 312.155   5
  -2   4   3 3996.67 426.683  49
   2   4  -3 4258.34 383.367   6
  -2   4   3 3661.10 409.876  47
  -2   4   3 3710.37 395.445   8
  -2   4   3 4234.19 385.945   7
  -2   4   3 3700.13 411.689  46
   2   4  -3 5052.51 449.355  11
  -2   4   2 175603. 3371.45  46
  -2   4   2 171635. 3359.80  49
   2   4  -2 174967. 2850.83  43
   2   4  -2 175520. 3382.02   6
   2   4  -2 175567. 2847.23  50
  -2   4   2 172290. 3447.05  42
   2   4  -2 171873. 3127.54   5
  -2   4   2 176905. 3208.53   7
  -2   4   2 172051. 3348.93  48
  -2   4   2 177356. 3412.86   5
  -2   4   2 171070. 3354.50  47
   2   4  -1 333344. 5337.58   5
   2   4  -1 322198. 5109.52  50
  -2   4   1 325178. 5298.87  49
  -2   4   1 326263. 5279.20  46
  -2   4   1 329283. 5312.00  42
  -2   4   1 326575. 5279.84  48
  -2   4   1 327127. 5230.17   7
   2   4  -1 325143. 5497.15   6
  -2   4   1 329864. 5298.07  47
   2   4  -1 320983. 5047.98  49
   2   4   0 100284. 2332.63   5
  -2   4   0 118659. 2200.50  46
  -2   4   0 117672. 2200.22  48
   2   4   0 99713.9 1878.97  41
  -2   4   0 120561. 2234.31  49
   2   4   0 98635.5 2235.50  50
   2   4   0 96000.2 2148.12  49
  -2   4   0 111672. 2443.45   5
  -2   4   0 119078. 2209.39  47
   2   4   0 105010. 2429.82   6
   2   4   1 225899. 4085.45  49
  -2   4  -1 230245. 3736.18  48
   2   4   1 219839. 4061.64  48
  -2   4  -1 236679. 3775.99  49
  -2   4  -1 255223. 4361.78   5
  -2   4  -1 238748. 3751.04  46
   2   4   1 239029. 4312.93   5
  -2   4  -1 240521. 3756.14  47
   2   4   1 221599. 3745.83   8
   2   4   1 231036. 3890.27  41
  -2   4  -1 220726. 4078.60  11
  -2   4  -1 210769. 3819.63   9
   2   4   1 232152. 4271.17   6
   2   4   2 475091. 7617.43   5
   2   4   2 466289. 7448.04  49
   2   4   2 447775. 7474.65   6
   2   4   2 456824. 7436.75  48
   2   4   2 468153. 7212.64   8
   2   4   2 472052. 7377.24  41
  -2   4  -2 468851. 7121.38   9
  -2   4  -2 434986. 7536.40  11
   2   4   3 333706. 5955.11   5
   2   4   3 352990. 5963.81   8
  -2   4  -3 336507. 5553.22   9
   2   4   3 344970. 5937.93   6
   2   4   3 345756. 6058.69  41
   2   4   3 327997. 5912.72  48
   2   4   3 329836. 5910.11  49
  -2   4  -3 338126. 6294.16  11
  -2   4  -4 130542. 3449.53  11
   2   4   4 135407. 3276.92   8
   2   4   4 124122. 3071.61  48
   2   4   4 123759. 2950.06   5
   2   4   4 132124. 3284.56  41
  -2   4  -4 126119. 2747.75   9
   2   4   4 123103. 3048.84  49
   2   4   5 286481. 5811.91   8
  -2   4  -5 255369. 5689.79  30
   2   4   5 260588. 5471.87  37
  -2   4  -5 275344. 5539.31  29
   2   4   5 272662. 5444.25  49
   2   4   5 275187. 5633.75  28
  -2   4  -5 279984. 5035.82   9
   2   4   5 280806. 5605.92  15
   2   4   5 268330. 5441.38  48
  -2   4  -5 273689. 5767.91  52
   2   4   5 277684. 5706.95  41
  -2   4  -5 267938. 5797.59  22
  -2   4  -5 288221. 5988.74  11
  -2   4  -5 284697. 5461.28  25
   2   4   5 273454. 5507.26  33
  -2   4  -6 64530.3 2147.30  17
  -2   4  -6 62466.3 2219.34  29
   2   4   6 62816.4 2351.34   8
   2   4   6 63039.1 2276.86  28
  -2   4  -6 66639.8 2152.86  25
   2   4   6 65072.0 2291.57  15
   2   4   6 62975.6 2213.81  48
  -2   4  -6 59782.4 2320.93  22
   2   4   6 62348.6 2347.70  41
  -2   4  -6 60431.1 2345.09  30
   2   4   6 64808.4 2276.52  37
   2   4   6 63595.7 2219.43  49
   2   4   6 64382.6 2228.91  33
  -2   4  -6 64664.1 2495.27  11
  -2   4  -7 28039.4 1413.32  29
   2   4   7 27371.3 1440.05  28
  -2   4  -7 23606.9 1355.05  22
   2   4   7 26953.9 1409.38  37
   2   4   7 27655.1 1414.05  15
   2   4   7 25669.4 1347.75  33
   2   4   8 25995.7 1322.78  28
   2   4   8 28597.2 1340.12  15
  -2   4  -8 25555.2 1230.15  22
   2   4   8 27264.1 1328.75  37
  -2   4  -8 28621.6 1324.90  29
   2   4   8 26400.9 1272.70  33
   2   4   9 6970.98 582.233  37
   2   4   9 7702.11 615.645  28
  -2   4  -9 6684.31 541.053  29
   2   4   9 6300.90 523.482  15
   2   4   9 6946.81 538.816  33
  -2   4 -10 4832.31 329.692  29
   2   4  10 5147.71 325.521  15
   2   4  10 6593.80 423.813  37
   2   4  10 6131.00 404.108  28
  -2   5  10 2735.81 287.119  32
   2   5 -10 2726.43 305.249  29
  -2   5  10 2339.99 291.520  23
  -2   5  10 2656.62 321.686  33
  -2   5  10 2512.59 284.726  28
   2   5  -9 8706.48 686.492  29
  -2   5   9 8874.46 691.999  32
  -2   5   9 8231.10 651.518  28
  -2   5   9 9010.79 721.576  23
   2   5  -9 7962.78 564.351  20
  -2   5   9 8078.84 676.413  33
  -2   5   8 66779.2 2278.34  32
   2   5  -8 70329.6 2276.18  29
  -2   5   8 60337.4 2139.89  28
  -2   5   8 64722.0 2308.77  23
   2   5  -8 62042.3 2041.06  20
  -2   5   8 65322.2 2289.81  33
  -2   5   7 47120.6 2071.46  23
   2   5  -7 46702.5 1861.51  20
   2   5  -7 48812.2 1969.64  29
  -2   5   7 42241.6 1878.61  28
  -2   5   7 48284.4 1849.28  35
   2   5  -7 50066.3 1839.40  25
   2   5  -7 43906.2 1990.20  18
  -2   5   7 46911.6 2000.42  32
  -2   5   7 47261.7 2010.14  33
  -2   5   6 155779. 4168.19  23
   2   5  -6 145096. 3720.26  20
  -2   5   6 150739. 3824.24  48
  -2   5   6 153902. 3843.83  49
  -2   5   6 144960. 3849.53  28
   2   5  -6 151682. 3824.75  29
  -2   5   6 152667. 3852.89  46
  -2   5   6 155119. 3893.97   8
  -2   5   6 153961. 3993.45  32
  -2   5   6 145274. 3618.14  21
   2   5  -6 143410. 3914.15  18
   2   5  -6 135567. 3614.02  12
  -2   5   6 147536. 3753.88  35
   2   5  -6 142185. 3558.09  25
   2   5  -6 150167. 3630.23  11
  -2   5   6 153990. 3988.69  33
  -2   5   5 296163. 6154.13  32
   2   5  -5 289046. 6056.81  18
   2   5  -5 281465. 5684.21  19
  -2   5   5 300040. 5889.98  49
  -2   5   5 304909. 5906.18   8
  -2   5   5 311272. 5933.41  48
  -2   5   5 313077. 6351.90  23
   2   5  -5 298889. 5927.47  29
  -2   5   5 294462. 5855.69  21
   2   5  -5 284520. 5719.29  12
   2   5  -5 283581. 5838.59  20
  -2   5   5 301090. 6063.59  35
  -2   5   5 310907. 5953.12  46
   2   5  -5 282164. 5628.72  11
   2   5  -5 295467. 5735.00  25
  -2   5   5 303240. 6078.34  33
  -2   5   4 239752. 4815.92  46
  -2   5   4 246456. 4811.82   8
  -2   5   4 244058. 4830.63  48
  -2   5   4 245365. 4859.10  49
   2   5  -4 227629. 4622.75  11
  -2   5   4 221858. 4493.29   5
   2   5  -3 167452. 3135.06   5
  -2   5   3 177634. 3356.33   7
  -2   5   3 169305. 3606.68  48
  -2   5   3 167272. 3595.66  46
  -2   5   3 173008. 3638.49  49
   2   5  -3 161198. 3269.13   6
  -2   5   3 168863. 3564.22   5
  -2   5   3 169089. 3594.32   8
  -2   5   2 472200. 7602.30  49
  -2   5   2 477395. 7326.98   7
  -2   5   2 471270. 7570.01  48
   2   5  -2 470056. 7518.87   6
  -2   5   2 464098. 7550.75  46
  -2   5   2 477471. 7691.71   5
   2   5  -1 307260. 5300.21   5
  -2   5   1 300149. 5195.11  47
  -2   5   1 307296. 5205.06  48
  -2   5   1 315197. 5499.67   5
   2   5  -1 311076. 5473.14   6
   2   5  -1 307876. 4893.75  49
  -2   5   1 306576. 5201.03  46
  -2   5   1 307527. 5219.69  49
   2   5  -1 305816. 4952.48  50
   2   5   0 98889.7 2314.84  50
  -2   5   0 108457. 2562.60   5
   2   5   0 102497. 2482.83   5
  -2   5   0 106722. 2187.85  46
  -2   5   0 97642.9 2088.55   9
  -2   5   0 103516. 2183.23  49
   2   5   0 100284. 2242.34  49
  -2   5   0 100007. 2264.75  11
  -2   5   0 104492. 2177.07  48
   2   5   0 103114. 2548.93   6
  -2   5   0 102617. 2165.17  47
  -2   5  -1 103287. 2151.12   9
  -2   5  -1 111216. 2611.36   5
   2   5   1 106068. 2247.66  41
  -2   5  -1 101359. 2454.90  11
   2   5   1 106646. 2621.18   5
   2   5   1 101673. 2414.85  49
   2   5   1 106363. 2185.16   8
   2   5   1 106958. 2659.05   6
   2   5   2 11921.3 811.590   5
  -2   5  -2 10685.1 565.834   9
   2   5   2 11777.6 672.163   8
   2   5   2 11223.4 733.289  48
   2   5   2 11596.2 744.264  49
   2   5   2 12701.1 742.973  41
  -2   5  -2 10590.7 754.371  11
   2   5   2 10628.3 775.460   6
   2   5   3 20565.0 1109.79   5
   2   5   3 23176.6 1153.05  41
   2   5   3 21676.3 1106.66  49
   2   5   3 19701.6 1066.62  48
   2   5   3 23181.4 1098.88   8
  -2   5  -3 20587.3 1180.24  11
   2   5   4 58138.3 2012.79  49
   2   5   4 55345.5 1923.52   5
  -2   5  -4 56023.2 2035.25  29
   2   5   4 57820.3 2126.04  28
   2   5   4 61629.3 2110.81   8
  -2   5  -4 58669.8 2061.13  25
  -2   5  -4 50584.1 2098.43  22
   2   5   4 59058.7 2126.38  41
   2   5   4 55781.0 1981.94  48
   2   5   4 56339.8 2030.81  37
  -2   5  -4 55744.4 2203.51  11
   2   5   4 58846.0 2108.77  33
   2   5   5 21843.6 1252.21  49
   2   5   5 20949.4 1322.13  41
   2   5   5 21631.9 1319.07  28
   2   5   5 22871.1 1279.58  48
   2   5   5 21291.2 1252.37  15
  -2   5  -5 22125.4 1352.40  22
  -2   5  -5 23146.1 1271.40  25
  -2   5  -5 20435.4 1198.07  27
   2   5   5 22011.5 1202.02  23
  -2   5  -5 23193.2 1264.22  18
   2   5   5 22393.2 1286.33  37
  -2   5  -5 21319.5 1253.46  29
  -2   5  -5 22048.9 1404.05  11
   2   5   5 24178.7 1400.94   8
   2   5   5 22046.5 1293.51  33
   2   5   5 22083.2 1186.55  32
  -2   5  -6 57482.0 2149.69  29
   2   5   6 56087.7 1963.75  23
   2   5   6 57040.8 2234.20  28
   2   5   6 58810.5 1979.75  32
  -2   5  -6 55612.2 2016.08  25
   2   5   6 56338.6 2139.91  15
   2   5   6 56170.4 2272.66  41
   2   5   6 51252.8 2064.90  37
  -2   5  -6 54086.1 2167.79  22
   2   5   6 57384.5 2311.57   8
  -2   5  -6 58595.0 2398.34  11
   2   5   6 54537.3 2106.65  49
   2   5   6 54953.9 2122.69  33
  -2   5  -6 57027.1 2058.87  18
  -2   5  -7 98944.2 2843.65  29
   2   5   7 93103.7 2781.15  15
  -2   5  -7 95851.1 2624.47  25
   2   5   7 92953.9 2805.91  37
   2   5   7 99022.2 2952.64  28
   2   5   7 95552.7 2843.49  33
   2   5   8 87689.9 2436.56  15
  -2   5  -8 91360.7 2511.27  29
   2   5   8 95485.7 2677.36  28
   2   5   8 92647.7 2577.99  37
   2   5   8 89977.9 2537.56  33
   2   5   9 58606.6 1710.69  28
  -2   5  -9 55059.2 1576.90  29
   2   5   9 54252.6 1490.42  15
   2   5   9 55339.0 1637.04  37
   2   5   9 56770.4 1620.56  33
   2   5  10 64676.2 1406.87  28
   2   6 -10 31871.5 907.804  29
  -2   6  10 34836.4 1036.26  23
  -2   6  10 34396.2 1030.19  33
  -2   6   9 65020.9 1866.75  32
  -2   6   9 59536.2 1817.49  33
   2   6  -9 57563.3 1485.37  20
   2   6  -9 62967.5 1754.26  29
  -2   6   9 55460.5 1655.84  28
  -2   6   9 60234.6 1856.64  23
  -2   6   8 89631.6 2646.54  32
  -2   6   8 90973.0 2730.57  23
   2   6  -8 94437.3 2571.42  29
  -2   6   8 81995.6 2442.09  28
   2   6  -8 88162.4 2338.53  20
  -2   6   8 82596.5 2565.52  33
  -2   6   7 38039.7 1793.34  33
  -2   6   7 36118.9 1762.29  32
   2   6  -7 41486.5 1752.03  29
   2   6  -7 34378.1 1538.70  25
  -2   6   7 40792.9 1928.55  23
  -2   6   7 38886.3 1733.04  28
  -2   6   7 41209.5 1648.58  21
   2   6  -7 37181.4 1586.30  20
  -2   6   7 37545.7 1619.43  35
   2   6  -7 40873.5 1856.54  18
   2   6  -6 59788.9 2192.12  29
  -2   6   6 59927.4 2223.46  28
  -2   6   6 60786.4 2346.17   8
  -2   6   6 61842.9 2331.36  49
  -2   6   6 59970.0 2304.16  48
  -2   6   6 60893.5 2502.53  23
  -2   6   6 57429.9 2342.81  32
  -2   6   6 57429.2 2130.21  21
   2   6  -6 59050.8 2146.95  20
   2   6  -6 56102.9 2262.89  18
  -2   6   6 60841.6 2368.58  33
  -2   6   6 56478.0 2188.87  35
   2   6  -6 58267.1 2106.14  25
   2   6  -6 57651.9 2143.46  11
  -2   6   6 59850.3 2305.87  46
   2   6  -5 10975.8 953.238  18
  -2   6   5 10413.4 980.951  32
  -2   6   5 10440.8 895.924  21
  -2   6   5 11498.9 983.099  35
   2   6  -5 11681.3 911.060  25
  -2   6   5 12709.8 985.206   8
  -2   6   5 11068.4 911.913  48
  -2   6   5 10927.4 1012.11  23
  -2   6   5 11089.3 927.973  46
   2   6  -5 10303.3 875.178  20
  -2   6   5 9802.45 859.066  49
  -2   6   5 10868.5 927.733  33
  -2   6   4 13377.7 1041.98  32
   2   6  -4 13306.9 991.981  18
  -2   6   4 12315.4 914.597  46
   2   6  -4 13878.9 942.090  15
   2   6  -4 12646.0 906.087  25
  -2   6   4 12544.8 901.380  24
  -2   6   4 12367.6 914.573  48
  -2   6   4 12232.2 913.795  49
  -2   6   4 13301.2 1011.81  21
  -2   6   4 12828.9 936.975   8
   2   6  -4 12099.4 915.270  20
  -2   6   4 12780.3 1020.34  35
  -2   6   4 11944.1 854.792   5
   2   6  -3 28483.2 1090.45   5
  -2   6   3 28218.7 1313.65   5
  -2   6   3 27424.9 1297.49  48
  -2   6   3 28339.0 1325.53  46
   2   6  -3 27942.8 1121.70   6
  -2   6   3 27890.8 1317.26  49
  -2   6   2 27179.7 1268.83   5
   2   6  -2 26532.2 1107.53   5
  -2   6   2 25173.2 1156.29  48
  -2   6   2 25381.0 1160.07  49
   2   6  -2 25705.4 1137.50   6
  -2   6   2 25119.9 1160.94  46
   2   6  -1 118398. 2830.75   5
  -2   6   1 121193. 2720.30  48
  -2   6   1 116715. 2697.12  46
   2   6  -1 125731. 2986.82   6
  -2   6   1 125598. 3027.09   5
  -2   6   1 115157. 2686.83  49
   2   6   0 149489. 3166.94  50
   2   6   0 155306. 3481.00   5
   2   6   0 148729. 3068.45  49
   2   6   0 153552. 3547.76   6
   2   6   1 252275. 4954.02   5
   2   6   1 242819. 4598.76  49
   2   6   1 244108. 4979.43   6
   2   6   2 272453. 5404.83   5
   2   6   2 255867. 5065.98  48
   2   6   2 270935. 4885.21   8
   2   6   2 277656. 5013.24  41
  -2   6  -2 250285. 5198.93  11
   2   6   2 261941. 5089.37  49
  -2   6  -3 159238. 4090.33  27
   2   6   3 181461. 4174.79   5
  -2   6  -3 171069. 4072.18  29
   2   6   3 185345. 4211.55  32
   2   6   3 182319. 4056.29  49
  -2   6  -3 177685. 4199.64  25
   2   6   3 193708. 4022.14   8
   2   6   3 193635. 4131.85  41
   2   6   3 179239. 4046.03  48
   2   6   3 184991. 4199.11  23
  -2   6  -3 170035. 4076.56  36
   2   6   3 181361. 4258.53  28
  -2   6  -3 175049. 4232.74  11
   2   6   3 181634. 4237.60  33
  -2   6  -3 165233. 3982.55  18
  -2   6  -4 84782.1 2659.84  18
   2   6   4 86948.1 2663.98   5
   2   6   4 95852.8 2818.12   8
   2   6   4 93464.9 2960.14  28
   2   6   4 88333.3 2725.00  48
  -2   6  -4 82588.1 2699.57  27
  -2   6  -4 90890.0 2786.05  29
   2   6   4 96699.9 2829.99  37
  -2   6  -4 92122.8 2818.07  25
   2   6   4 89033.4 2748.95  23
   2   6   4 92688.8 2703.70  15
   2   6   4 98216.3 2937.25  41
  -2   6  -4 88739.3 2627.37  36
   2   6   4 93717.5 2788.18  49
  -2   6  -4 91312.7 3020.84  11
   2   6   4 92489.8 2891.64  33
   2   6   4 90797.3 2756.32  32
  -2   6  -5 150958. 3901.94  29
   2   6   5 154409. 3844.46  23
   2   6   5 168724. 4235.02   8
   2   6   5 155907. 3990.10  48
  -2   6  -5 148679. 3852.89  25
   2   6   5 163379. 4262.09  41
  -2   6  -5 154165. 3855.25  18
   2   6   5 155928. 4151.40  28
   2   6   5 164104. 3955.65  15
   2   6   5 151789. 3942.32  37
   2   6   5 157341. 3996.59  49
  -2   6  -5 161932. 4330.40  11
   2   6   5 156981. 4068.75  33
   2   6   5 159286. 3860.62  32
   2   6   6 31894.1 1543.97  15
  -2   6  -6 32482.8 1575.23  29
   2   6   6 29078.0 1416.08  23
   2   6   6 28513.9 1508.94  37
   2   6   6 30068.3 1621.37  28
  -2   6  -6 32112.2 1495.58  18
  -2   6  -6 30764.9 1496.49  25
   2   6   6 32092.8 1624.96  33
   2   6   6 28942.5 1403.15  32
  -2   6  -7 26460.4 1264.63  25
  -2   6  -7 26484.6 1331.70  29
   2   6   7 27288.6 1381.94  37
   2   6   7 28096.0 1458.37  28
   2   6   7 26616.1 1231.45  23
   2   6   7 26361.7 1376.44  33
   2   6   7 27841.7 1330.63  15
  -2   6  -7 27159.0 1256.09  18
  -2   6  -8 12162.4 785.968  29
   2   6   8 12797.3 820.353  37
  -2   6  -8 12409.4 675.737  25
   2   6   8 14072.6 895.976  28
   2   6   8 14373.2 885.544  33
  -2   6  -9 5812.54 425.841  29
   2   6   9 6699.13 496.445  28
   2   6   9 5943.39 431.059  37
   2   6   9 7088.26 489.576  33
   2   7  -9 6959.94 448.604  29
  -2   7   9 7045.00 538.830  23
  -2   7   9 6400.17 488.715  33
  -2   7   9 7890.35 550.353  32
   2   7  -8 22567.5 1043.29  29
   2   7  -8 21795.6 933.305  20
  -2   7   8 22093.7 1194.65  23
  -2   7   8 23536.0 1201.73  32
  -2   7   8 20990.8 1107.74  33
   2   7  -7 87346.0 2505.21  29
   2   7  -7 85474.2 2489.09  25
  -2   7   7 81818.2 2716.00  32
   2   7  -7 79675.7 2599.25  18
   2   7  -7 81486.8 2348.85  20
  -2   7   7 84757.0 2466.75  21
  -2   7   7 83034.8 2826.30  23
  -2   7   7 81514.2 2644.67  33
  -2   7   7 84479.8 2505.00  35
   2   7  -6 58520.5 2245.36  18
  -2   7   6 51288.2 2242.48  32
  -2   7   6 56525.4 2421.51  23
  -2   7   6 53165.4 2078.72  21
   2   7  -6 53821.3 2031.37  25
   2   7  -6 54036.9 1995.46  20
  -2   7   6 51607.3 2109.07  35
  -2   7   6 57032.0 2258.30  33
   2   7  -5 61071.9 2316.59  18
  -2   7   5 59614.7 2309.59  49
  -2   7   5 59034.1 2469.94  32
  -2   7   5 60329.3 2327.84  48
  -2   7   5 60173.0 2335.31  46
  -2   7   5 60408.6 2325.67  21
  -2   7   5 62760.8 2527.86  23
   2   7  -5 57919.0 2172.13  25
   2   7  -5 57249.7 2149.96  20
  -2   7   5 58099.9 2360.63  35
  -2   7   5 64601.1 2327.84  33
  -2   7   4 170698. 4353.26  32
  -2   7   4 160208. 4039.35  49
   2   7  -4 174243. 4070.05  25
  -2   7   4 161532. 3923.15  16
  -2   7   4 166409. 3998.56   5
  -2   7   4 160380. 4036.48  48
  -2   7   4 160464. 4047.97  46
  -2   7   4 160453. 3996.86  24
  -2   7   4 167422. 4314.60  23
  -2   7   4 159360. 4212.91  21
   2   7  -4 180862. 4254.54  18
   2   7  -4 153328. 3781.70  15
   2   7  -4 154957. 3921.32  20
  -2   7   4 166553. 4388.07  35
  -2   7   3 134473. 3568.36  32
  -2   7   3 128683. 3337.30  48
  -2   7   3 131704. 3532.42  23
   2   7  -3 135974. 3489.59  18
  -2   7   3 121970. 3401.29  16
   2   7  -3 136815. 3419.85  25
   2   7  -3 125439. 3178.58  15
   2   7  -3 118283. 3266.48  28
  -2   7   3 127205. 3328.92  46
  -2   7   3 121172. 3414.47  24
  -2   7   3 126300. 3603.81  21
  -2   7   3 130229. 3348.73  49
  -2   7   3 126195. 3654.83  35
   2   7  -3 119279. 3279.43  20
  -2   7   3 120383. 3317.30   5
  -2   7   2 200171. 4455.38  32
   2   7  -2 199199. 4417.88  18
  -2   7   2 175059. 4298.75   5
   2   7  -2 183547. 4279.81  28
   2   7  -2 209991. 4242.22   6
  -2   7   2 195928. 4624.07  16
  -2   7   2 203981. 4711.41  21
  -2   7   2 208329. 4318.21  49
  -2   7   2 205366. 4279.74  48
  -2   7   2 204050. 4290.26  46
  -2   7   2 197140. 4626.79  24
   2   7  -2 194421. 4395.42  20
   2   7  -2 188106. 4531.10  23
   2   7  -2 220593. 4457.83  25
  -2   7   2 199894. 4416.46  23
   2   7  -2 195108. 4094.23   5
  -2   7   2 202727. 4727.71  35
   2   7  -2 180738. 4192.81  33
   2   7  -1 136091. 3247.65   5
  -2   7   1 127823. 3529.62  16
  -2   7   1 134759. 3460.93  21
  -2   7   1 130494. 3457.95  36
   2   7  -1 131549. 3275.99   6
  -2   7   1 123271. 3467.69  24
   2   7  -1 124665. 3396.53  23
  -2   7   1 126421. 3331.15   5
  -2   7   1 133326. 3494.19  35
   2   7  -1 120362. 3325.38  32
  -2   7   0 61627.3 2179.83  18
   2   7   0 66116.4 2303.72  32
  -2   7   0 63091.3 2308.28  16
  -2   7   0 62914.6 2278.31  24
   2   7   0 67082.4 2310.83  23
  -2   7   0 61298.4 2293.95  36
  -2   7   0 68391.8 2245.16   5
   2   7   0 65590.2 2314.81  35
   2   7   0 64050.2 2169.86   5
   2   7   0 71861.0 2342.19   6
   2   7   1 24270.4 1206.62  50
  -2   7  -1 23262.7 1270.97  18
   2   7   1 28608.8 1418.99   5
  -2   7  -1 24308.2 1263.39  29
  -2   7  -1 22211.8 1285.53  16
  -2   7  -1 23146.1 1243.70   5
  -2   7  -1 22583.8 1360.76  36
   2   7   1 24018.7 1332.57  35
  -2   7  -1 23950.7 1315.26  25
  -2   7  -1 22511.0 1269.01  24
   2   7   1 23517.2 1272.97  28
   2   7   1 23954.5 1337.99  23
   2   7   1 22814.6 1114.85  49
   2   7   1 22833.8 1310.99  32
   2   7   1 24663.9 1299.48  33
   2   7   2 3784.85 558.589  32
  -2   7  -2 3379.25 502.985  18
  -2   7  -2 3587.66 520.222  16
   2   7   2 3664.58 549.715   5
  -2   7  -2 4108.46 584.969  25
   2   7   2 3957.08 552.683  28
   2   7   2 3610.20 473.935  49
  -2   7  -2 3845.61 525.622  29
  -2   7  -2 3621.94 561.206  36
   2   7   2 4088.12 561.498  23
   2   7   2 4042.37 540.542  35
  -2   7  -2 3804.31 489.510  24
  -2   7  -2 4553.04 580.388  11
   2   7   2 4414.14 592.873  33
  -2   7  -3 12320.1 948.359  18
   2   7   3 12135.8 991.643  23
  -2   7  -3 11803.1 942.389  29
  -2   7  -3 11642.4 960.870  25
   2   7   3 11370.9 899.060  49
  -2   7  -3 12365.3 978.717  36
  -2   7  -3 12022.9 903.496  16
   2   7   3 11519.7 959.429  28
   2   7   3 12639.8 997.919   5
  -2   7  -3 9700.53 895.743  11
   2   7   3 12290.0 1000.88  33
   2   7   3 11482.4 969.712  32
   2   7   4 21649.9 1378.12  33
  -2   7  -4 20912.0 1264.19  18
   2   7   4 23308.3 1353.97   5
  -2   7  -4 20066.6 1264.34  29
   2   7   4 21612.8 1391.70  28
   2   7   4 26027.5 1378.04  37
   2   7   4 24849.7 1420.29  23
   2   7   4 23399.2 1356.06  49
  -2   7  -4 26496.6 1564.44  11
  -2   7  -4 26132.9 1451.56  25
   2   7   4 24996.3 1419.56  32
  -2   7  -5 43527.5 1818.29  18
  -2   7  -5 40618.9 1800.82  29
   2   7   5 42671.4 2002.79  28
   2   7   5 40576.6 1807.56  23
   2   7   5 42977.7 1841.57  37
   2   7   5 43025.0 1976.77  33
  -2   7  -5 43838.1 1884.32  25
   2   7   5 44285.5 1874.62  32
  -2   7  -6 50022.3 1919.51  25
  -2   7  -6 49358.0 1917.68  29
   2   7   6 48334.9 2073.93  28
   2   7   6 48965.9 1873.58  23
   2   7   6 49170.1 2022.19  33
  -2   7  -6 44919.4 1776.29  18
   2   7   6 50535.1 1972.05  37
   2   7   6 49227.3 1867.33  32
   2   7   7 45554.7 1581.37  32
  -2   7  -7 46369.9 1656.68  25
   2   7   7 45793.6 1600.70  23
  -2   7  -7 48153.0 1725.41  29
   2   7   7 46105.2 1701.81  37
   2   7   7 46252.5 1835.51  28
   2   7   7 44471.4 1767.82  33
  -2   7  -7 43552.7 1544.97  18
  -2   7  -8 65280.0 1788.67  29
   2   7   8 67895.7 1954.02  28
  -2   7  -8 60837.2 1577.24  25
   2   7   8 62838.4 1724.93  37
   2   7   8 68965.1 1928.82  33
  -2   7  -9 35368.7 976.926  29
   2   7   9 38488.2 1061.55  33
   2   7   9 37315.4 1067.94  28
  -2   8   9 52587.8 1382.67  23
  -2   8   9 53673.7 1361.80  32
  -2   8   8 43372.8 1569.53  23
  -2   8   8 44120.8 1547.15  32
  -2   8   7 41653.9 1777.02  32
  -2   8   7 41836.2 1569.92  35
  -2   8   7 40530.1 1796.29  23
  -2   8   7 41196.1 1550.13  21
   2   8  -7 42476.3 1584.34  25
   2   8  -7 40679.7 1409.55  20
  -2   8   7 36994.7 1555.41  33
   2   8  -7 38179.3 1589.59  18
  -2   8   6 17555.7 1273.74  32
  -2   8   6 18417.8 1175.29  21
   2   8  -6 18425.5 1176.84  18
   2   8  -6 20249.9 1171.18  25
   2   8  -6 18573.9 1057.61  20
  -2   8   6 17890.2 1318.40  23
  -2   8   6 19516.6 1225.67  35
  -2   8   6 19933.3 1211.81  33
  -2   8   5 19260.1 1385.98  32
   2   8  -5 19977.4 1276.59  18
   2   8  -5 19992.7 1234.43  25
  -2   8   5 16974.2 1228.96  21
   2   8  -5 18362.1 1139.74  20
  -2   8   5 19274.1 1326.86  35
  -2   8   5 19777.4 1402.29  23
  -2   8   4 16523.1 1246.73  32
   2   8  -4 18307.2 1218.81  18
  -2   8   4 20358.2 1280.65   5
  -2   8   4 17195.8 1132.20  16
  -2   8   4 18168.5 1222.94  48
   2   8  -4 16996.1 1123.24  20
  -2   8   4 16544.9 1251.62  23
  -2   8   4 17666.8 1211.48  49
  -2   8   4 14269.9 1169.70  21
   2   8  -4 17978.9 1178.88  25
  -2   8   4 16851.8 1293.23  35
  -2   8   3 27194.5 1561.58  32
   2   8  -3 30821.7 1561.30  18
  -2   8   3 29917.7 1624.01  24
  -2   8   3 28671.1 1568.61  16
   2   8  -3 25570.3 1406.20  28
  -2   8   3 32139.7 1582.24  46
  -2   8   3 31320.2 1543.88  48
   2   8  -3 33243.0 1581.31  25
  -2   8   3 31726.5 1638.75   5
  -2   8   3 31233.1 1739.85  21
  -2   8   3 29093.1 1697.66  35
   2   8  -3 28152.1 1470.99  20
  -2   8   3 31335.5 1657.69  23
  -2   8   3 33586.2 1603.82  49
   2   8  -2 8473.72 796.840  18
   2   8  -2 7652.78 754.660  28
   2   8  -2 7222.70 713.307  25
  -2   8   2 7978.37 851.429  24
   2   8  -2 6814.70 775.790  23
  -2   8   2 7248.69 743.756  23
  -2   8   2 7734.35 854.705  21
  -2   8   2 7594.74 786.371   5
  -2   8   2 7693.53 831.739  16
  -2   8   2 7093.63 815.570  35
   2   8  -2 7819.91 777.632  20
   2   8  -2 7415.28 678.926   5
   2   8  -2 6213.52 652.613  33
  -2   8   2 8222.26 803.759  32
   2   8  -1 60131.7 2113.25  18
  -2   8   1 57843.3 2217.63   5
  -2   8   1 52358.5 2164.57  18
   2   8  -1 54194.5 2022.09   5
  -2   8   1 52990.5 2259.48  16
   2   8  -1 57490.6 1993.89  25
  -2   8   1 50929.3 2212.35  24
   2   8  -1 50791.5 2133.20  23
   2   8  -1 53814.7 2077.99  20
   2   8  -1 49609.7 2094.34  32
  -2   8   1 55341.7 2248.20  35
  -2   8   1 53818.3 2190.04  21
   2   8  -1 53327.9 2034.25  28
   2   8  -1 52998.9 1977.70  33
   2   8   0 82146.0 2642.67   5
  -2   8   0 69114.9 2508.45  18
  -2   8   0 77390.8 2759.05  16
  -2   8   0 78420.2 2610.35   5
  -2   8   0 79111.6 2600.11  21
  -2   8   0 75695.7 2632.37  35
  -2   8   0 75795.7 2696.48  24
   2   8   0 76568.1 2659.86  23
   2   8   0 77129.2 2696.37  35
   2   8   0 76404.3 2496.62  28
   2   8   0 75611.3 2489.43  33
   2   8   0 78985.1 2684.90  32
  -2   8  -1 117502. 3398.88  24
  -2   8  -1 112360. 3311.66  18
   2   8   1 131912. 3582.53   5
  -2   8  -1 123420. 3546.78  16
   2   8   1 119653. 3510.47  32
   2   8   1 119391. 3354.71  28
   2   8   1 118095. 3471.26  23
  -2   8  -1 129493. 3327.67  21
  -2   8  -1 122776. 3410.59  25
  -2   8  -1 123041. 3363.98   5
   2   8   1 119539. 3340.66  33
   2   8   1 122595. 3497.04  35
  -2   8  -1 117929. 3344.84  35
  -2   8  -2 99610.3 3063.17  18
  -2   8  -2 104475. 3066.30  29
  -2   8  -2 109134. 3218.36  16
   2   8   2 103776. 3249.86  23
   2   8   2 111020. 3235.34  33
   2   8   2 115234. 3397.57   5
   2   8   2 106602. 3161.65  35
  -2   8  -2 103635. 2956.87  35
   2   8   2 109932. 3239.49  28
  -2   8  -2 115687. 3337.72  25
   2   8   2 106166. 3286.49  32
  -2   8  -3 221472. 4971.67  29
   2   8   3 227860. 5211.61  28
   2   8   3 230778. 5311.95   5
   2   8   3 234749. 5068.78  49
   2   8   3 222276. 4907.82  35
   2   8   3 229448. 5288.55  23
  -2   8  -3 231413. 5216.40  25
   2   8   3 224162. 5206.48  33
   2   8   3 217128. 5187.34  32
  -2   8  -4 77694.0 2613.25  29
   2   8   4 80234.7 2781.47  23
   2   8   4 90242.3 2970.90  33
   2   8   4 84182.2 2891.78  28
   2   8   4 79586.2 2768.93  32
  -2   8  -4 85795.8 2809.29  25
  -2   8  -4 80351.1 2633.97  18
  -2   8  -5 90722.4 2743.75  18
  -2   8  -5 92991.3 2785.97  29
   2   8   5 96708.7 2944.14  23
  -2   8  -5 95927.5 2897.66  25
   2   8   5 98010.8 3111.70  28
   2   8   5 97016.2 3073.90  33
   2   8   5 93036.6 2889.66  32
  -2   8  -6 36404.7 1510.28  18
  -2   8  -6 36649.0 1537.93  29
  -2   8  -6 44860.6 1719.27  25
   2   8   6 41932.7 1665.46  23
   2   8   6 38771.2 1756.78  28
   2   8   6 42994.4 1633.37  37
   2   8   6 41208.9 1777.77  33
   2   8   6 42857.3 1675.52  32
  -2   8  -7 18769.0 948.545  29
  -2   8  -7 19229.0 957.481  25
   2   8   7 21365.4 968.049  23
   2   8   7 22378.1 1142.26  28
   2   8   7 22134.0 1124.63  33
   2   8   7 21440.7 965.870  32
  -2   8  -7 19279.9 892.015  18
  -2   8  -8 6348.52 433.161  29
   2   8   8 7146.54 509.104  28
  -2   8  -8 5523.15 359.481  25
   2   8   8 7128.91 502.080  33
  -2   9   8 15925.0 775.373  23
  -2   9   8 15391.0 755.303  32
  -2   9   7 44092.8 1513.11  18
  -2   9   7 48130.0 1770.33  23
  -2   9   7 44578.9 1484.22  21
  -2   9   7 47178.6 1496.71  35
  -2   9   7 47182.0 1723.99  32
   2   9  -6 58880.6 1942.56  25
  -2   9   6 52416.7 1957.63  21
  -2   9   6 55747.1 2222.94  23
  -2   9   6 49958.6 1920.31  35
  -2   9   6 56168.5 2187.31  32
   2   9  -6 51294.1 1652.81  20
   2   9  -6 57654.7 1960.28  18
   2   9  -5 126227. 3306.91  18
   2   9  -5 130960. 3331.38  25
  -2   9   5 111845. 3374.05  21
   2   9  -5 110724. 2934.92  20
  -2   9   5 112366. 3410.03  35
  -2   9   5 117132. 3559.68  23
  -2   9   5 116065. 3538.48  32
  -2   9   4 73608.6 2740.03  23
  -2   9   4 75984.4 2820.58  21
   2   9  -4 78912.9 2595.70  18
  -2   9   4 76463.7 2527.55  16
  -2   9   4 73796.6 2767.02  18
   2   9  -4 81523.7 2617.14  25
   2   9  -4 76876.1 2460.65  20
  -2   9   4 76636.4 2909.75  35
  -2   9   4 79165.9 2842.18  32
  -2   9   3 159340. 4379.98  18
  -2   9   3 155311. 4191.40  16
   2   9  -3 173607. 4166.61  18
  -2   9   3 164999. 4570.82  35
  -2   9   3 165047. 4519.28  21
  -2   9   3 163897. 4253.93  23
   2   9  -3 170757. 4105.02  25
   2   9  -3 159403. 3989.99  20
  -2   9   3 168764. 4339.86  32
   2   9  -2 108497. 3079.26  18
  -2   9   2 95873.1 3228.95  18
  -2   9   2 100159. 3309.27  16
   2   9  -2 97483.2 2920.39  28
  -2   9   2 103009. 3393.08  35
  -2   9   2 97676.1 2984.63  23
   2   9  -2 106806. 2989.00  25
   2   9  -2 98746.5 3005.98  20
   2   9  -2 97558.0 3145.05  23
  -2   9   2 102430. 3367.80  21
  -2   9   2 103933. 3118.08  32
   2   9  -1 74430.3 2438.98  18
  -2   9   1 70514.0 2663.28  18
   2   9  -1 79247.9 2595.27   5
  -2   9   1 70960.6 2761.28  16
   2   9  -1 71996.5 2524.94  20
  -2   9   1 72262.8 2363.48  23
   2   9  -1 79974.5 2422.66  25
  -2   9   1 74123.0 2709.03  21
   2   9  -1 71117.6 2654.03  23
  -2   9   1 77351.0 2749.15   5
  -2   9   1 74815.4 2771.16  35
   2   9  -1 71089.1 2444.40  28
   2   9  -1 67723.3 2323.62  33
  -2   9   0 25821.3 1515.25  18
  -2   9   0 27972.1 1660.04  16
  -2   9   0 30324.8 1620.86   5
   2   9   0 27378.2 1590.51  23
   2   9   0 32361.4 1659.80   5
   2   9   0 27530.8 1461.37  28
  -2   9   0 29221.6 1630.52  35
  -2   9   0 29032.8 1565.34  21
   2   9   0 26955.1 1426.30  33
   2   9   0 26008.5 1539.30  32
   2   9   1 48308.1 2155.11  23
   2   9   1 52760.9 2226.28   5
   2   9   1 48377.0 2156.49  32
  -2   9  -1 47319.4 2149.28  16
  -2   9  -1 50945.8 2045.71  25
   2   9   1 49299.9 2041.27  28
   2   9   1 50214.4 2166.28  35
  -2   9  -1 47356.4 2063.42  18
  -2   9  -1 50237.8 1991.91  21
  -2   9  -1 49385.5 2056.87  35
   2   9   1 46507.6 1972.46  33
   2   9   2 407.634 296.966  32
  -2   9  -2 125.975 274.393  18
  -2   9  -2 515.173 268.202  16
   2   9   2 187.363 189.884  28
   2   9   2 643.313 328.687  35
   2   9   2 78.5009 250.955  23
  -2   9  -2 539.393 293.274  25
  -2   9  -2 531.180 218.455  35
   2   9   2 241.628 266.259  33
   2   9   3 2790.54 578.147  32
   2   9   3 2131.33 470.685  28
  -2   9  -3 2244.99 456.772  18
  -2   9  -3 2792.59 484.309  29
   2   9   3 2705.26 530.968  23
   2   9   3 3224.84 511.230  35
  -2   9  -3 2731.37 501.569  25
   2   9   3 2694.33 504.465  33
   2   9   4 780.288 346.636  32
  -2   9  -4 1447.07 378.898  18
  -2   9  -4 1883.98 397.037  29
   2   9   4 653.782 342.892  23
  -2   9  -4 877.671 339.803  25
   2   9   4 1188.13 403.686  28
   2   9   4 1472.79 408.935  33
  -2   9  -5 13830.1 912.308  18
  -2   9  -5 12149.9 866.958  29
   2   9   5 14164.4 1049.99  28
   2   9   5 13008.2 964.286  23
  -2   9  -5 10964.7 852.535  25
   2   9   5 13193.2 1003.73  33
   2   9   5 12793.0 955.504  32
   2   9   6 37481.7 1571.11  28
  -2   9  -6 36108.9 1364.12  29
   2   9   6 36268.6 1528.83  33
   2   9   6 37652.6 1450.67  23
  -2   9  -6 39690.6 1481.33  25
  -2   9  -6 36860.5 1354.86  18
   2   9   6 36840.5 1437.89  32
   2   9   7 52431.1 1595.05  28
  -2   9  -7 53291.4 1448.87  29
   2   9   7 53154.4 1426.64  23
   2   9   7 53069.2 1425.02  32
  -2   9  -7 51294.1 1457.84  25
   2   9   7 54489.9 1618.20  33
  -2  10   7 38152.6 1293.04  32
  -2  10   7 37547.3 1276.60  23
  -2  10   6 23408.3 1100.67  18
   2  10  -6 24596.7 1075.08  18
  -2  10   6 24022.3 1132.25  21
  -2  10   6 24329.2 1240.51  23
   2  10  -6 22678.9 856.145  20
  -2  10   6 23560.1 1105.63  35
  -2  10   6 24307.2 1242.53  32
  -2  10   5 4666.64 604.463  21
  -2  10   5 3750.00 545.490  18
  -2  10   5 3781.71 542.379  23
   2  10  -5 4482.85 521.062  25
   2  10  -5 3616.69 416.051  20
  -2  10   5 4227.23 591.418  35
  -2  10   5 4293.00 609.453  32
   2  10  -5 4304.61 512.663  18
  -2  10   4 1372.04 369.139  32
   2  10  -4 970.663 304.963  18
  -2  10   4-22.1574 286.064  18
  -2  10   4 1150.47 437.113  35
   2  10  -4 248.192 208.477  25
  -2  10   4 314.270 289.735  23
  -2  10   4 1080.42 394.497  21
   2  10  -4 759.129 262.301  20
  -2  10   3 9672.79 938.085  18
   2  10  -3 10945.5 872.736  25
  -2  10   3 8774.72 949.236  35
   2  10  -3 9423.36 798.645  20
   2  10  -3 10523.4 867.194  18
  -2  10   3 10100.3 889.924  23
  -2  10   3 10310.6 1006.24  21
  -2  10   3 8989.17 867.542  32
  -2  10   2 22318.4 1434.94  18
  -2  10   2 21979.4 1274.67  32
  -2  10   2 21855.2 1432.62  16
   2  10  -2 19930.2 1168.01  28
  -2  10   2 22035.8 1456.41  21
   2  10  -2 23547.8 1246.39  25
   2  10  -2 26344.8 1354.70  18
  -2  10   2 23461.9 1301.35  23
  -2  10   2 23109.3 1517.80  35
   2  10  -2 25310.7 1356.21  20
   2  10  -1 35940.5 1578.14  18
  -2  10   1 32707.8 1816.61  16
   2  10  -1 33082.1 1731.67  23
  -2  10   1 36609.0 1839.64  21
  -2  10   1 32490.3 1751.24  18
  -2  10   1 34212.8 1827.06  35
   2  10  -1 36855.6 1709.63  20
   2  10  -1 33243.9 1559.43  28
  -2  10   0 58244.6 2320.89  18
  -2  10   0 58065.6 2424.87  16
   2  10   0 53813.8 2059.85  28
   2  10   0 56361.9 2326.90  23
  -2  10   0 55201.5 2198.46  21
   2  10   0 54108.7 2007.74  33
  -2  10   0 57044.0 2318.00  35
   2  10   0 56588.2 2201.61  20
   2  10   0 53198.8 2214.94  32
  -2  10  -1 132120. 3669.78  18
   2  10   1 128655. 3497.06  28
  -2  10  -1 136469. 3472.20  25
   2  10   1 138299. 3874.60  23
  -2  10  -1 134070. 3611.40  35
   2  10   1 128505. 3446.14  33
   2  10   1 133419. 3793.18  32
  -2  10  -2 37981.3 1762.04  18
  -2  10  -2 41132.3 1787.87  25
   2  10   2 39480.3 1770.58  28
   2  10   2 39928.3 1933.70  23
   2  10   2 38839.2 1741.20  33
   2  10   2 38870.4 1894.04  32
  -2  10  -3 166174. 4007.19  25
   2  10   3 167965. 4238.84  23
  -2  10  -3 157964. 3870.67  18
   2  10   3 161885. 3999.84  28
   2  10   3 158036. 3960.16  33
   2  10   3 162504. 4182.90  32
  -2  10  -4 53183.6 1876.23  18
  -2  10  -4 55883.4 1988.76  25
   2  10   4 53067.2 2016.14  33
   2  10   4 54716.6 2077.08  23
   2  10   4 51566.2 1964.75  28
   2  10   4 51286.0 2014.35  32
   2  10   5 36973.9 1522.21  28
   2  10   5 37861.7 1516.95  23
  -2  10  -5 37346.3 1452.02  25
  -2  10  -5 37908.5 1385.70  18
   2  10   5 37893.2 1551.75  33
   2  10   5 37073.2 1502.89  32
   2  10   6 23512.6 1024.64  28
  -2  10  -6 24272.5 992.164  25
   2  10   6 23329.5 968.071  23
   2  10   6 23265.2 1026.73  33
   2  10   6 22853.1 961.845  32
  -2  10  -6 24448.2 904.063  18
  -2  11   6 44675.4 1327.90  23
  -2  11   6 40832.2 1178.06  35
  -2  11   6 40902.5 1295.90  32
  -2  11   5 34792.9 1321.22  18
  -2  11   5 34149.7 1352.66  23
  -2  11   5 34502.8 1377.64  35
  -2  11   5 32637.6 1346.71  21
  -2  11   5 35557.3 1403.96  32
   2  11  -5 33688.4 1016.15  20
   2  11  -5 36025.9 1220.67  18
   2  11  -4 60808.1 1819.98  18
  -2  11   4 60049.4 2049.07  18
  -2  11   4 60527.5 2153.68  21
  -2  11   4 61783.1 2198.05  35
  -2  11   4 59593.2 1972.42  23
   2  11  -4 59047.5 1687.38  20
  -2  11   4 59787.8 1999.23  32
   2  11  -3 72213.2 2119.64  18
  -2  11   3 72924.2 2438.60  18
  -2  11   3 71256.5 2223.64  23
  -2  11   3 74502.3 2571.48  21
  -2  11   3 77519.5 2620.58  35
   2  11  -3 76249.3 2143.98  20
  -2  11   3 72274.5 2243.12  32
   2  11  -2 45992.3 1648.38  18
  -2  11   2 45286.1 1921.37  18
  -2  11   2 44438.5 1645.96  23
  -2  11   2 44122.6 1946.61  21
  -2  11   2 46276.9 2009.21  35
   2  11  -2 43138.9 1669.65  20
   2  11  -1 44490.1 1761.98  20
   2  11  -1 41750.0 1588.66  28
  -2  11   1 43913.3 1908.41  18
  -2  11   1 44377.6 1957.30  35
  -2  11   0 39928.3 1783.47  18
   2  11   0 40745.0 1601.09  28
   2  11   0 39022.9 1774.58  23
  -2  11   0 40208.6 1814.19  35
   2  11   0 41275.7 1721.01  20
  -2  11  -1 12144.4 943.012  18
   2  11   1 13003.5 885.659  28
   2  11   1 13956.7 1049.24  23
   2  11   1 12753.1 947.977  20
   2  11   1 11230.0 800.070  33
   2  11   2 1103.49 367.711  32
  -2  11  -2 1232.71 335.581  18
   2  11   2 1079.15 363.951  23
  -2  11  -2 1142.63 288.344  25
   2  11   2 931.232 306.823  20
   2  11   2 915.177 285.882  28
   2  11   2 802.324 265.694  33
  -2  11  -3 3456.32 459.609  18
   2  11   3 3135.89 489.523  32
  -2  11  -3 2555.73 389.413  25
   2  11   3 3059.43 482.957  23
   2  11   3 3009.95 433.509  28
   2  11   3 2432.43 379.306  33
   2  11   4 19509.8 1047.55  32
  -2  11  -4 20488.5 991.530  25
   2  11   4 20008.9 984.153  28
   2  11   4 19656.8 1050.36  23
  -2  11  -4 19498.0 946.270  18
   2  11   4 19386.1 972.756  33
   2  11   5 28428.1 1076.12  23
  -2  11  -5 26304.6 999.451  25
   2  11   5 26513.6 997.744  28
   2  11   5 27666.1 1038.01  33
   2  11   5 25469.0 1033.23  32
  -2  11  -5 26097.3 939.299  18
  -2  12   4 2052.92 285.374  18
  -2  12   4 1631.13 222.005  23
  -2  12   4 2414.14 343.453  35
   2  12  -4 2047.30 237.886  18
  -2  12   3 6097.03 553.246  18
  -2  12   3 5963.92 587.319  35
   2  12  -3 6270.40 437.801  20
   2  12  -3 6228.39 439.298  18
  -2  12   2 11288.2 798.350  18
  -2  12   2 10603.8 813.718  35
   2  12  -2 11255.4 671.956  20
  -2  12   1 17354.0 1010.74  18
  -2  12   1 16139.0 996.547  35
   2  12  -1 15741.7 856.899  20
  -2  12   0 39755.5 1560.98  18
   2  12   0 38032.6 1422.13  20
  -2  12  -1 43785.0 1591.58  18
   2  12   1 47452.0 1607.88  20
   2  12   1 46114.8 1686.98  23
   2  12   2 49262.6 1703.27  23
  -2  12  -2 48288.8 1570.29  18
   2  12   2 49170.6 1618.02  20
  -2  12  -3 42373.2 1329.26  18
   2  12   3 44358.2 1480.85  23
   2  12   3 45139.1 1441.16  20
  -2  12  -4 28608.7 911.500  18
   2  12   4 28775.9 1016.40  23
   2  12   4 29302.8 997.132  20
  -2  13   1 26026.0 946.783  18
  -2  13   0 19630.3 818.600  18
   2  13   0 18838.6 717.261  20
  -2  13  -1 10440.5 554.942  18
   2  13   1 10057.9 513.655  20
   3 -12  -4 17785.3 685.044  30
   3 -12  -4 17143.0 654.163  26
   3 -12  -4 17936.3 689.486  22
   3 -12  -4 19057.0 760.383  52
   3 -12  -3 2292.65 280.361  30
   3 -12  -3 2171.75 281.597  22
   3 -12  -3 2107.62 286.173  52
   3 -12  -2 8822.52 611.226  52
   3 -12  -2 9339.42 588.288  30
  -3 -12   2 8862.24 549.842  34
   3 -12  -1 6730.42 507.734  30
   3 -12  -1 6820.90 545.415  52
  -3 -12   1 7112.08 565.228  27
   3 -12   0 15474.5 775.478  30
  -3 -12   0 18024.9 938.229  27
  -3 -12  -1 25274.4 982.504  26
  -3 -12  -1 26607.6 1137.00  27
   3 -12   1 24760.8 944.758  30
  -3 -12  -2 26619.1 1058.56  27
  -3 -12  -2 24811.9 949.431  26
  -3 -12  -3 20115.4 777.569  26
  -3 -12  -3 20348.5 806.975  27
  -3 -12  -3 20141.8 787.116  34
   3 -11  -6 22268.7 776.203  30
   3 -11  -6 21273.1 762.333  52
   3 -11  -5 19041.9 869.084  52
   3 -11  -5 18796.4 848.251  30
   3 -11  -5 18261.8 769.012  39
   3 -11  -5 17968.2 716.446  26
   3 -11  -5 17504.4 757.300  22
   3 -11  -4 49130.2 1594.50  30
   3 -11  -4 50234.8 1636.30  52
   3 -11  -4 47314.5 1526.35  22
   3 -11  -4 46001.7 1459.07  39
   3 -11  -3 55895.9 1717.21  39
   3 -11  -3 54090.9 1804.23  30
   3 -11  -3 54105.9 1837.14  52
   3 -11  -2 93557.5 2579.26  30
   3 -11  -2 94001.4 2438.04  39
   3 -11  -1 29069.1 1240.95  39
   3 -11  -1 27797.0 1306.73  30
  -3 -11   0 58116.7 1929.94  26
  -3 -11  -1 35882.4 1586.04  27
  -3 -11  -1 33934.8 1472.92  26
  -3 -11  -2 12359.4 896.778  27
  -3 -11  -2 12947.0 770.643  22
  -3 -11  -2 14193.3 910.741  26
  -3 -11  -3 5845.68 560.087  27
  -3 -11  -3 5504.60 480.467  22
  -3 -11  -3 6251.67 575.870  26
  -3 -11  -4 12898.7 709.251  27
  -3 -11  -4 12098.1 637.354  22
  -3 -11  -4 13324.7 682.933  34
  -3 -11  -4 13359.7 732.876  26
  -3 -11  -5 5129.86 369.470  26
   3 -10  -7 34894.1 1074.68  30
   3 -10  -7 33020.8 986.695  52
   3 -10  -7 34044.3 1020.58  39
   3 -10  -6 28650.5 1123.66  52
   3 -10  -6 28340.6 1139.24  30
   3 -10  -6 26461.6 964.334  22
   3 -10  -6 28105.9 1102.99  39
   3 -10  -5 38772.1 1507.18  30
   3 -10  -5 36500.8 1428.14  39
   3 -10  -5 36168.2 1355.39  22
   3 -10  -5 38746.6 1498.89  52
   3 -10  -4 8555.85 704.793  22
   3 -10  -4 7770.03 723.387  52
   3 -10  -4 7799.59 720.134  30
   3 -10  -4 7756.80 690.760  39
   3 -10  -3 5646.76 609.790  39
   3 -10  -3 5770.46 653.753  30
   3 -10  -2 563.355 253.519  39
   3 -10  -2 426.382 282.020  30
   3 -10  -1 8932.58 778.470  39
  -3 -10   0 23797.9 1302.81  26
  -3 -10  -1 53811.6 2070.87  26
  -3 -10  -2 53323.9 2101.41  27
  -3 -10  -2 51512.2 2028.92  26
  -3 -10  -2 51364.1 1877.21  22
  -3 -10  -3 70716.2 2359.98  26
  -3 -10  -3 71534.4 2379.01  27
  -3 -10  -3 72331.9 2254.26  22
  -3 -10  -4 75161.8 2037.02  52
  -3 -10  -4 78361.6 2287.80  27
  -3 -10  -4 81312.7 2366.39  26
  -3 -10  -4 78875.2 2237.54  22
  -3 -10  -5 40105.8 1391.94  26
  -3 -10  -5 39348.8 1249.44  52
  -3 -10  -5 38787.3 1183.60  34
  -3 -10  -5 40721.9 1361.35  22
  -3 -10  -5 38912.6 1304.51  27
  -3 -10  -6 36593.4 1077.48  26
  -3 -10  -6 36099.8 1076.56  22
   3  -9  -8 4754.03 371.892  30
   3  -9  -8 4450.89 356.208  39
   3  -9  -7 14004.1 802.142  30
   3  -9  -7 14064.3 749.293  52
   3  -9  -7 13465.3 779.127  39
   3  -9  -6 43716.4 1478.93  22
   3  -9  -6 45654.7 1693.89  30
   3  -9  -6 45164.6 1679.79  39
   3  -9  -6 44522.7 1631.63  52
   3  -9  -5 49734.7 1876.19  52
   3  -9  -5 50196.4 1917.73  30
   3  -9  -5 48233.3 1871.78  39
   3  -9  -5 49621.2 1756.36  22
   3  -9  -4 88211.7 2747.90  30
   3  -9  -4 86876.6 2703.74  39
   3  -9  -3 152598. 3903.81  30
   3  -9  -3 157499. 3914.52  39
   3  -9  -2 63497.9 2275.99  39
  -3  -9   0 164788. 4008.06  26
  -3  -9  -1 32598.8 1495.15  22
  -3  -9  -1 32827.8 1619.18  26
  -3  -9  -2 58990.3 2264.81  26
  -3  -9  -2 58498.9 2113.76  22
  -3  -9  -3 16983.3 1043.13  52
  -3  -9  -3 17285.3 1182.13  27
  -3  -9  -3 14856.8 1097.15  26
  -3  -9  -3 14342.1 1027.07  22
  -3  -9  -4 4474.81 574.462  27
  -3  -9  -4 5368.68 655.990  26
  -3  -9  -4 3879.93 508.442  52
  -3  -9  -4 3144.58 473.736  22
  -3  -9  -5 4967.76 556.410  26
  -3  -9  -5 4722.77 521.116  52
  -3  -9  -5 5257.54 545.650  27
  -3  -9  -5 5699.65 585.450  22
  -3  -9  -5 5099.27 486.133  34
  -3  -9  -6 6490.19 471.809  27
  -3  -9  -6 6943.10 555.501  22
  -3  -9  -6 6995.82 544.370  26
  -3  -9  -6 6782.50 533.003  52
  -3  -9  -7 33113.3 1015.83  22
  -3  -9  -7 31834.7 912.351  26
  -3  -9  -7 31578.0 974.067  52
   3  -8  -9 30838.7 904.293  30
   3  -8  -9 29095.5 895.266  39
   3  -8  -8 52655.1 1592.88  30
   3  -8  -8 50338.5 1391.30  52
   3  -8  -8 53126.6 1610.42  39
   3  -8  -7 77258.5 2275.73  30
   3  -8  -7 74723.5 2249.79  39
   3  -8  -7 70094.0 2058.95  52
   3  -8  -6 56702.2 2048.80  30
   3  -8  -6 53923.8 1935.17  52
   3  -8  -6 56456.8 2059.50  39
   3  -8  -6 51531.5 1783.54  13
   3  -8  -6 54226.5 1785.12  22
   3  -8  -5 12708.4 953.124  52
   3  -8  -5 12732.1 893.215  22
   3  -8  -5 12550.5 892.862  13
   3  -8  -5 11919.8 953.139  39
   3  -8  -5 12460.2 980.848  30
   3  -8  -4 13796.4 1027.91  30
   3  -8  -4 14556.4 1065.29  39
   3  -8  -4 14266.8 962.203  13
  -3  -8   3 818.642 312.446   4
   3  -8  -3 288.574 232.555   3
   3  -8  -3 188.489 172.527  13
   3  -8  -3 259.805 229.541  40
   3  -8  -3 174.002 233.354  39
   3  -8  -2 3834.16 575.678   1
  -3  -8   2 3919.44 526.246  42
  -3  -8   2 4049.80 615.078   4
   3  -8  -2 3356.30 550.452  40
   3  -8  -2 4006.05 509.985  13
   3  -8  -2 5384.67 681.355   3
  -3  -8   1 37785.8 1798.49   4
   3  -8  -1 36325.3 1793.92   1
   3  -8  -1 38376.6 1809.60  40
  -3  -8   1 36736.5 1689.13   2
   3  -8  -1 37957.8 1760.31   3
  -3  -8   0 40468.2 1925.13   3
   3  -8   0 40710.6 1911.69   1
   3  -8   0 37638.6 1772.75  40
  -3  -8   0 36757.2 1731.49   2
  -3  -8   0 37948.2 1796.00   4
   3  -8   0 39617.2 1742.35   3
  -3  -8  -1 67351.0 2476.49   4
  -3  -8  -1 70946.2 2431.47  26
   3  -8   1 68099.2 2412.72  40
   3  -8   1 68358.8 2540.78   1
  -3  -8  -1 70702.0 2284.15  22
  -3  -8  -1 69465.5 2553.42   3
  -3  -8  -1 71694.2 2512.52   2
   3  -8   2 169045. 4316.42   1
   3  -8   2 170365. 4059.49  40
  -3  -8  -2 173359. 4243.89  26
  -3  -8  -2 156861. 4175.12   4
  -3  -8  -2 176037. 4084.64  22
  -3  -8  -2 164542. 4225.34   3
  -3  -8  -2 168272. 4287.90   2
  -3  -8  -3 107101. 3037.30  52
  -3  -8  -3 112670. 3316.48  27
  -3  -8  -3 108275. 3242.85  26
  -3  -8  -3 105904. 3108.65  22
  -3  -8  -4 101671. 2951.27  52
  -3  -8  -4 103566. 3063.86  27
  -3  -8  -4 98674.4 3054.24  26
  -3  -8  -4 93385.2 2942.96  22
  -3  -8  -5 64346.5 2185.30  52
  -3  -8  -5 61882.5 2119.14  27
  -3  -8  -5 65589.3 2239.42  26
  -3  -8  -5 63429.6 2207.84  22
  -3  -8  -5 57800.3 1930.13  34
  -3  -8  -6 49011.0 1705.74  26
  -3  -8  -6 50806.1 1760.19  52
  -3  -8  -6 48478.7 1593.35  27
  -3  -8  -6 48493.1 1734.73  22
  -3  -8  -7 25248.5 966.318  26
  -3  -8  -7 26247.3 1056.94  52
  -3  -8  -7 26603.6 1069.52  22
  -3  -8  -8 34055.1 963.257  22
  -3  -8  -8 35231.6 979.206  52
   3  -7  -9 1345.47 237.399  30
   3  -7  -9 1213.74 237.198  39
   3  -7  -8 993.215 264.447  30
   3  -7  -8 1407.05 255.821  52
   3  -7  -8 1299.53 256.324  13
   3  -7  -8 1124.50 295.017  39
   3  -7  -8 1406.73 274.415  38
   3  -7  -7 30498.1 1445.11  30
   3  -7  -7 28234.8 1311.46  13
   3  -7  -7 31305.1 1475.42  39
   3  -7  -7 28334.1 1298.73  38
   3  -7  -7 27339.9 1268.31  52
   3  -7  -6 73097.8 2475.88  30
   3  -7  -6 73155.3 2358.30  52
   3  -7  -6 71092.9 2289.76  38
   3  -7  -6 73504.9 2348.89  13
   3  -7  -6 74325.7 2504.49  39
   3  -7  -5 55416.4 2142.71  30
   3  -7  -5 57164.2 2101.43  52
   3  -7  -5 56615.7 2066.37  13
   3  -7  -5 54219.3 2139.13  39
   3  -7  -5 56384.0 1962.13  22
   3  -7  -5 58739.7 2064.12  38
   3  -7  -4 144911. 3765.69  50
   3  -7  -4 150776. 3792.09  30
  -3  -7   4 154699. 4086.41   4
   3  -7  -4 144033. 3821.93  45
   3  -7  -4 140894. 3753.16  44
   3  -7  -4 143282. 3746.67  43
   3  -7  -4 141865. 3701.23  40
   3  -7  -4 152819. 3680.67  13
   3  -7  -4 150485. 3815.29  39
   3  -7  -4 159146. 3665.59  38
   3  -7  -4 135349. 3798.13  47
   3  -7  -4 148912. 3903.83   3
  -3  -7   3 101138. 3083.34   4
   3  -7  -3 94651.4 2802.61  50
   3  -7  -3 87692.8 2848.52  47
   3  -7  -3 92910.8 2854.30  45
   3  -7  -3 100324. 2845.00   1
   3  -7  -3 93899.6 2823.52  44
   3  -7  -3 96516.2 2826.44  43
   3  -7  -3 103105. 2998.69  40
   3  -7  -3 101363. 2814.28  13
  -3  -7   3 105309. 2793.53  42
   3  -7  -3 100023. 2898.85  39
   3  -7  -3 103004. 3086.20   3
   3  -7  -2 268812. 5538.23  40
   3  -7  -2 252395. 5126.14  43
  -3  -7   2 268320. 5553.74   4
   3  -7  -2 244843. 5169.75  45
   3  -7  -2 242203. 5094.62  44
  -3  -7   2 256987. 5319.92   2
   3  -7  -2 265279. 5468.31   1
   3  -7  -2 270920. 5250.86  13
   3  -7  -2 235559. 5175.83  47
   3  -7  -2 253668. 5139.47  50
  -3  -7   2 255435. 5202.08  42
   3  -7  -2 268102. 5549.06   3
   3  -7  -1 119035. 3231.27   3
  -3  -7   1 120153. 3204.58   2
   3  -7  -1 113579. 3232.00  40
  -3  -7   1 118005. 3277.17   4
   3  -7  -1 118720. 3325.71   1
  -3  -7   0 170066. 4133.15   4
   3  -7   0 176355. 4271.10   1
  -3  -7   0 175556. 4118.78   2
   3  -7   0 174031. 4145.33  40
   3  -7   0 172654. 4006.04   3
  -3  -7  -1 28906.4 1367.27  48
  -3  -7  -1 30503.3 1341.55  44
  -3  -7  -1 31162.8 1365.75  45
  -3  -7  -1 34469.3 1454.80  22
  -3  -7  -1 29649.3 1345.34  47
  -3  -7  -1 30055.9 1336.33  43
  -3  -7  -1 31324.6 1536.38   4
   3  -7   1 31903.6 1613.09   1
   3  -7   1 31208.0 1492.43  40
  -3  -7  -1 31871.4 1545.30   2
  -3  -7  -1 31505.2 1405.23  46
   3  -7   1 30815.3 1379.59   3
  -3  -7  -2 51517.0 1918.38  44
  -3  -7  -2 53794.1 2053.03  26
  -3  -7  -2 49196.3 1932.84  46
  -3  -7  -2 49681.0 2016.36   4
   3  -7   2 47842.4 2008.54   1
  -3  -7  -2 50242.1 1896.10  43
   3  -7   2 48748.6 1856.57  40
  -3  -7  -2 55037.0 1996.10  22
  -3  -7  -2 49981.7 1977.63   3
  -3  -7  -2 48555.0 1895.10  47
  -3  -7  -2 55348.7 2101.98   2
  -3  -7  -2 49900.3 1894.80  45
  -3  -7  -2 48880.1 1961.47  48
  -3  -7  -3 1870.62 389.743  45
  -3  -7  -3 2082.65 417.875  46
  -3  -7  -3 2987.77 511.712  27
  -3  -7  -3 2030.94 437.807  48
  -3  -7  -3 1961.42 433.381  26
  -3  -7  -3 2041.00 395.654   3
  -3  -7  -3 2410.01 435.409  52
  -3  -7  -3 3721.43 544.880  22
  -3  -7  -3 1997.20 409.449   4
  -3  -7  -3 3278.34 526.606   2
  -3  -7  -3 2398.49 468.453  47
  -3  -7  -3 2449.94 440.311  43
  -3  -7  -3 2200.11 414.278  44
   3  -7   3 2551.22 470.841   1
  -3  -7  -4 12052.9 968.566  52
  -3  -7  -4 11928.7 995.187  27
  -3  -7  -4 12720.6 1009.23  22
  -3  -7  -4 12051.5 1012.22  26
  -3  -7  -5 732.562 307.723  27
  -3  -7  -5 639.055 307.988  52
  -3  -7  -5 627.222 303.640  26
  -3  -7  -5 437.907 268.839  22
  -3  -7  -5 296.502 164.972  34
  -3  -7  -6 22961.4 1250.09  52
  -3  -7  -6 23490.5 1256.58  22
  -3  -7  -6 20903.3 1081.79  27
  -3  -7  -6 23049.3 1207.58  26
  -3  -7  -7 21337.7 988.253  26
  -3  -7  -7 20356.3 1041.65  22
  -3  -7  -7 22748.5 1099.00  52
  -3  -7  -8 38575.8 1216.36  22
  -3  -7  -8 38321.5 1233.11  52
   3  -6 -10 40074.2 1050.12  30
   3  -6 -10 41735.8 1125.33  39
   3  -6  -9 76168.2 2037.72  30
   3  -6  -9 77707.5 2084.77  39
   3  -6  -9 76172.3 1978.51  38
   3  -6  -9 74696.0 1934.20  13
   3  -6  -8 107746. 2854.14  30
   3  -6  -8 105772. 2791.80  38
   3  -6  -8 106274. 2772.70  13
   3  -6  -8 110455. 2937.36  39
   3  -6  -7 76941.1 2307.35  52
   3  -6  -7 76638.0 2497.17  30
   3  -6  -7 74707.3 2406.33  13
   3  -6  -7 78254.2 2548.65  39
   3  -6  -7 77260.5 2449.79  38
   3  -6  -6 117992. 3133.69  52
   3  -6  -6 120331. 3332.13  30
   3  -6  -6 117524. 3230.94  13
   3  -6  -6 121832. 3372.67  39
   3  -6  -6 123771. 3292.26  38
   3  -6  -5 90686.7 2820.65   3
   3  -6  -5 92992.1 2819.77  30
   3  -6  -5 91889.9 2852.55  50
   3  -6  -5 87831.8 2923.67  47
   3  -6  -5 93141.4 2660.86  40
   3  -6  -5 91364.2 2872.23  44
   3  -6  -5 91224.5 2842.39  43
   3  -6  -5 97634.4 2829.34  13
   3  -6  -5 93837.1 2861.30  39
   3  -6  -5 92633.4 2931.00  45
  -3  -6   5 93799.7 3039.56   4
   3  -6  -5 97857.2 2808.54  38
   3  -6  -4 35120.3 1639.92   3
   3  -6  -4 35219.8 1580.26  30
   3  -6  -4 33365.8 1573.95  50
  -3  -6   4 33811.1 1662.78   4
   3  -6  -4 32106.8 1616.99  47
   3  -6  -4 34962.2 1601.12  43
   3  -6  -4 34916.7 1536.16  13
   3  -6  -4 37647.5 1578.95  38
   3  -6  -4 32943.0 1605.25  45
   3  -6  -4 33727.9 1598.97  44
   3  -6  -4 33414.0 1535.92  40
   3  -6  -4 36618.5 1623.79  39
  -3  -6   3 8422.38 731.791   2
   3  -6  -3 10056.7 767.312   1
  -3  -6   3 10590.2 868.688   4
   3  -6  -3 10710.7 850.439  40
  -3  -6   3 9822.25 753.840  42
   3  -6  -3 9949.08 822.000  45
   3  -6  -3 10689.4 830.795  43
   3  -6  -3 10269.3 798.084  13
   3  -6  -3 10717.6 878.595   3
   3  -6  -3 10187.0 821.487  44
   3  -6  -3 9386.51 790.253  50
   3  -6  -2 28223.1 1316.19  44
   3  -6  -2 28579.8 1308.44  50
   3  -6  -2 29762.7 1399.12   1
   3  -6  -2 28284.9 1304.73  43
   3  -6  -2 28869.2 1406.82  40
   3  -6  -2 29958.8 1378.56  45
  -3  -6   2 29461.1 1405.74   4
  -3  -6   2 28921.8 1351.03   2
   3  -6  -2 30957.0 1452.98   3
   3  -6  -1 20075.3 1015.37  50
   3  -6  -1 22783.6 1227.24   1
   3  -6  -1 20299.5 1018.28  43
  -3  -6   1 21460.5 1167.71   4
   3  -6  -1 20385.2 1036.96  44
  -3  -6   1 20919.3 1137.31   2
   3  -6  -1 21249.7 1084.31  45
   3  -6  -1 22570.2 1211.42  40
   3  -6  -1 22473.2 1185.04   3
  -3  -6   0 45446.8 1569.27  48
  -3  -6   0 46297.0 1521.16  43
  -3  -6   0 45866.8 1515.04  44
  -3  -6   0 45243.2 1540.43  46
  -3  -6   0 43331.4 1496.59  47
   3  -6   0 49744.3 1807.66  40
   3  -6   0 46972.9 1834.64   1
  -3  -6   0 48386.7 1800.82   4
   3  -6   0 46983.9 1697.69   3
  -3  -6   0 43977.3 1718.07   2
  -3  -6   0 44083.4 1497.27  45
   3  -6   1 88221.7 2652.59   1
  -3  -6  -1 88033.3 2377.20  44
  -3  -6  -1 86283.6 2370.77  45
  -3  -6  -1 85440.5 2382.63  47
  -3  -6  -1 87381.4 2427.94  46
  -3  -6  -1 83623.3 2329.68  43
   3  -6   1 83385.4 2448.09  40
  -3  -6  -1 86181.9 2549.68   2
  -3  -6  -1 89049.4 2583.71   4
  -3  -6  -1 83437.4 2422.12  48
   3  -6   1 86230.6 2348.91   3
  -3  -6  -2 214178. 4680.53   2
  -3  -6  -2 215484. 4712.73   4
   3  -6   2 217629. 4795.39   1
  -3  -6  -2 218653. 4696.22  46
  -3  -6  -2 236784. 4836.62  26
  -3  -6  -2 216316. 4584.10  45
   3  -6   2 210841. 4434.46  40
  -3  -6  -2 225448. 4624.82  22
  -3  -6  -2 216762. 4631.69  47
  -3  -6  -2 221320. 4601.36  44
  -3  -6  -2 212132. 4687.82  48
  -3  -6  -2 219400. 4577.91  43
  -3  -6  -3 136666. 3361.24   3
  -3  -6  -3 151405. 3682.79  44
  -3  -6  -3 130620. 3561.03   4
  -3  -6  -3 143902. 3631.70  45
  -3  -6  -3 148897. 3649.54  52
  -3  -6  -3 146422. 3692.93  47
  -3  -6  -3 149734. 3777.39  27
  -3  -6  -3 146084. 3734.78  26
   3  -6   3 135787. 3543.73   1
  -3  -6  -3 149395. 3679.67  22
  -3  -6  -3 141042. 3648.22   2
  -3  -6  -3 151134. 3782.83  46
  -3  -6  -3 147080. 3635.34  43
  -3  -6  -3 142603. 3730.41  48
  -3  -6  -4 185346. 4420.78  47
  -3  -6  -4 187617. 4398.85  45
  -3  -6  -4 186493. 4437.51  26
  -3  -6  -4 185881. 4345.82  52
  -3  -6  -4 180485. 4349.54  27
  -3  -6  -4 182672. 4327.99  43
  -3  -6  -4 179195. 4350.60  22
  -3  -6  -4 174788. 4307.20   4
  -3  -6  -4 178099. 4418.37  46
   3  -6   4 165596. 4035.92   1
  -3  -6  -4 185356. 4358.56  44
  -3  -6  -4 178048. 4341.31   2
   3  -6   4 187085. 4255.77  41
  -3  -6  -5 106294. 3093.77  52
  -3  -6  -5 101013. 3021.01  26
  -3  -6  -5 104155. 3086.18  22
  -3  -6  -5 96536.3 2892.51  27
  -3  -6  -6 97570.0 2804.22  26
  -3  -6  -6 104647. 2991.82  52
  -3  -6  -6 96869.2 2883.95  22
  -3  -6  -6 100394. 2725.61  27
  -3  -6  -7 52110.7 1876.14  52
  -3  -6  -7 50679.7 1707.10  26
  -3  -6  -7 52281.8 1853.91  22
  -3  -6  -8 19662.5 781.109  26
  -3  -6  -8 19969.0 957.332  52
  -3  -6  -8 20644.3 959.677  22
  -3  -6  -9 19234.0 711.831  52
  -3  -6  -9 18600.9 683.532  22
   3  -5 -10 5952.78 437.658  38
   3  -5 -10 6454.84 435.824  30
   3  -5 -10 6738.12 446.273  13
   3  -5 -10 7080.41 485.045  39
   3  -5  -9 4993.11 465.995  29
   3  -5  -9 4105.48 465.390  30
   3  -5  -9 4962.67 505.318  13
   3  -5  -9 4750.87 505.688  39
   3  -5  -9 4917.31 518.711  38
   3  -5  -8 54792.0 1982.51  30
   3  -5  -8 52834.3 1940.83  13
   3  -5  -8 53710.7 1990.84  39
   3  -5  -8 51698.6 1946.86  38
   3  -5  -7 19279.3 1196.27  30
   3  -5  -7 18248.7 1159.46  13
   3  -5  -7 19296.6 1206.98  39
   3  -5  -7 18774.5 1183.76  38
   3  -5  -7 18948.3 1058.88  52
   3  -5  -6 13316.7 967.738   3
   3  -5  -6 12096.7 872.239  10
   3  -5  -6 12630.8 951.416  30
   3  -5  -6 13756.5 999.880  13
   3  -5  -6 14162.7 1032.18  50
   3  -5  -6 12856.2 1001.79  45
   3  -5  -6 13239.6 894.213  52
   3  -5  -6 13673.7 1017.11  44
   3  -5  -6 14707.1 1045.96  43
   3  -5  -6 13126.1 994.559  39
   3  -5  -6 12771.8 968.496  38
   3  -5  -6 13555.0 1058.36  47
  -3  -5   6 13707.1 928.160   7
   3  -5  -5 177816. 4225.33   3
   3  -5  -5 185670. 3974.51  10
   3  -5  -5 185857. 4234.90  30
   3  -5  -5 193624. 4371.61  50
  -3  -5   5 173620. 4172.30   2
   3  -5  -5 186270. 4447.60  47
   3  -5  -5 189198. 4418.13  45
   3  -5  -5 180798. 4026.27  40
   3  -5  -5 189714. 4376.04  44
   3  -5  -5 191673. 4351.61  43
   3  -5  -5 193062. 4290.21  13
   3  -5  -5 193744. 4328.95  39
  -3  -5   5 191552. 3977.41   7
  -3  -5   5 190845. 4517.22   4
   3  -5  -5 187406. 4252.23  38
   3  -5  -4 186448. 4190.63   3
   3  -5  -4 179172. 3659.92  10
   3  -5  -4 186858. 4051.21  30
  -3  -5   4 175124. 4087.03   2
   3  -5  -4 185165. 4134.15  50
  -3  -5   4 182408. 3849.63  42
   3  -5  -4 175180. 3968.62  40
   3  -5  -4 178559. 4179.17  45
   3  -5  -4 183146. 4162.63  44
  -3  -5   4 176810. 4192.35   4
   3  -5  -4 190496. 4178.63  43
   3  -5  -4 191523. 4096.18  13
   3  -5  -4 183967. 4069.02  39
  -3  -5   3 204687. 4489.12   2
   3  -5  -3 221662. 3950.38  10
  -3  -5   3 233123. 4696.45   4
   3  -5  -3 222399. 4519.01  43
   3  -5  -3 221334. 4513.94  50
   3  -5  -3 209525. 4546.58  45
  -3  -5   3 221584. 4399.49  42
   3  -5  -3 218031. 4543.55  40
   3  -5  -3 219027. 4357.33   1
   3  -5  -3 216468. 4520.88  44
   3  -5  -3 229102. 4662.46   3
   3  -5  -2 312771. 5887.41  45
   3  -5  -2 317981. 5866.89   1
   3  -5  -2 324008. 5826.08  43
  -3  -5   2 296675. 5797.30   2
   3  -5  -2 331992. 5972.72  40
  -3  -5   2 337739. 5959.25   4
   3  -5  -2 321962. 5815.11  50
   3  -5  -2 319726. 5851.44  44
   3  -5  -2 332572. 6019.95   3
  -3  -5   1 237987. 4129.22  44
   3  -5  -1 219985. 4355.68  43
  -3  -5   1 217764. 4479.93   2
   3  -5  -1 222743. 4463.80  45
  -3  -5   1 237016. 4138.80  47
  -3  -5   1 218181. 4471.27   4
   3  -5  -1 239502. 4687.97   1
  -3  -5   1 234493. 4145.38  46
   3  -5  -1 218456. 4518.07  40
  -3  -5   1 239456. 4135.96  45
   3  -5  -1 222826. 4368.58  50
  -3  -5   1 234524. 4187.12  48
   3  -5  -1 225878. 4420.80  44
   3  -5  -1 240502. 4619.19   3
   3  -5   0 87237.5 2288.89   3
   3  -5   0 78069.0 2107.56  45
  -3  -5   0 84666.4 2189.57  48
  -3  -5   0 84001.5 2114.73  43
  -3  -5   0 80589.1 2280.39   4
   3  -5   0 88861.4 2456.26   1
  -3  -5   0 80390.8 2290.46   2
   3  -5   0 81306.1 2077.78  43
   3  -5   0 79625.7 2083.20  44
  -3  -5   0 85472.3 2145.02  47
   3  -5   0 88703.1 2358.35  40
  -3  -5   0 84229.4 2120.59  45
  -3  -5   0 83764.0 2143.78  46
  -3  -5   0 87494.5 2147.53  44
   3  -5   0 75633.1 2014.34  50
  -3  -5  -1 119521. 2812.93  44
  -3  -5  -1 115091. 2869.24  48
  -3  -5  -1 118171. 2866.78  46
  -3  -5  -1 118833. 2841.49  47
  -3  -5  -1 121652. 2943.68   4
  -3  -5  -1 121746. 2839.16  45
   3  -5   1 116643. 3017.61   1
  -3  -5  -1 122921. 2965.04   2
   3  -5   1 119738. 2858.92  40
  -3  -5  -1 120108. 2817.59  43
   3  -5   1 120364. 2746.16   3
  -3  -5  -2 101733. 2728.46   4
  -3  -5  -2 107239. 2734.59  44
  -3  -5  -2 105335. 2804.87  46
  -3  -5  -2 106683. 2771.24  47
  -3  -5  -2 107736. 2732.30  43
   3  -5   2 102457. 2560.87  40
  -3  -5  -2 107839. 2755.59  45
   3  -5   2 100621. 2791.13   1
  -3  -5  -2 102453. 2751.18   2
  -3  -5  -2 103066. 2807.38  48
  -3  -5  -3 39566.4 1629.64  45
  -3  -5  -3 37763.6 1646.89  46
  -3  -5  -3 38138.2 1653.60  27
  -3  -5  -3 35979.2 1557.60   4
  -3  -5  -3 36684.0 1557.84  43
  -3  -5  -3 39103.3 1655.22  26
  -3  -5  -3 39095.4 1609.97  44
   3  -5   3 36267.8 1540.22   1
  -3  -5  -3 35745.1 1381.13   3
  -3  -5  -3 36265.4 1554.63   2
  -3  -5  -3 38141.2 1622.37  47
  -3  -5  -4 2569.10 440.453   2
  -3  -5  -4 4386.13 556.370  52
  -3  -5  -4 2778.65 468.853  45
   3  -5   4 2878.53 479.498   8
  -3  -5  -4 3099.84 491.226  27
  -3  -5  -4 3052.98 482.405  44
  -3  -5  -4 2540.42 476.325  26
  -3  -5  -4 2427.87 439.130  46
  -3  -5  -4 2594.24 458.830  47
  -3  -5  -4 2217.75 414.974  43
   3  -5   4 3642.28 493.745  41
  -3  -5  -4 1987.36 387.738   4
  -3  -5  -4 4058.76 558.390  22
   3  -5   4 2210.53 385.844   1
  -3  -5  -5 1195.13 340.343  52
  -3  -5  -5 1439.44 354.303  45
  -3  -5  -5 2062.76 439.002  27
  -3  -5  -5 1834.44 410.996  26
  -3  -5  -5 1076.81 320.485  47
  -3  -5  -5 1389.58 349.847   2
   3  -5   5 1814.67 406.897   8
  -3  -5  -5 1500.22 373.105  44
  -3  -5  -5 1680.54 374.870  43
  -3  -5  -5 1977.19 407.574   4
  -3  -5  -5 2873.81 510.694  22
  -3  -5  -5 2012.50 402.634  46
   3  -5   5 1711.61 370.159  41
  -3  -5  -6 27883.8 1336.99  30
  -3  -5  -6 26155.4 1413.42  22
  -3  -5  -6 28666.9 1493.25  52
  -3  -5  -6 25413.5 1333.89  26
  -3  -5  -6 28940.6 1352.94  39
  -3  -5  -6 26714.6 1310.36  27
  -3  -5  -7 44033.5 1624.05  26
  -3  -5  -7 43838.0 1776.04  52
  -3  -5  -7 44633.8 1646.54  30
  -3  -5  -7 45584.3 1784.90  22
  -3  -5  -7 44979.4 1657.14  39
  -3  -5  -8 28595.3 1143.48  30
  -3  -5  -8 30350.4 1282.11  52
  -3  -5  -8 29619.1 1245.29  22
  -3  -5  -8 28703.5 1147.17  39
  -3  -5  -9 48264.9 1313.80  17
  -3  -5  -9 50131.5 1358.78  22
  -3  -5  -9 51437.4 1401.94  52
   3  -4 -10 42039.4 1279.57  30
   3  -4 -10 41155.3 1231.90  29
   3  -4 -10 41598.3 1348.42  13
  -3  -4  10 39224.2 1162.01  23
   3  -4 -10 41916.2 1338.09  39
   3  -4 -10 41237.1 1377.96  38
   3  -4  -9 91563.0 2480.82  30
   3  -4  -9 91068.4 2567.13  38
   3  -4  -9 88745.4 2405.96  29
   3  -4  -9 88550.9 2504.13  13
   3  -4  -9 87987.9 2495.53  39
   3  -4  -8 103235. 2950.98  30
   3  -4  -8 106483. 3014.33  13
   3  -4  -8 110872. 3073.54  39
   3  -4  -8 104822. 3025.31  38
   3  -4  -7 137119. 3493.22  14
   3  -4  -7 141047. 3690.82  38
   3  -4  -7 143606. 3688.53  39
   3  -4  -7 144589. 3615.44  10
   3  -4  -7 135147. 3577.56  30
   3  -4  -7 143191. 3658.59  50
  -3  -4   7 148025. 3669.11   7
   3  -4  -7 145116. 3803.73  47
   3  -4  -7 146659. 3747.69  45
   3  -4  -7 145671. 3709.49  44
   3  -4  -7 144399. 3671.31  43
   3  -4  -7 139553. 3650.45  13
   3  -4  -6 16829.4 1038.25  10
   3  -4  -6 16527.9 1052.72   3
   3  -4  -6 19524.0 1174.74  50
   3  -4  -6 17583.9 1130.21  38
   3  -4  -6 17759.7 1172.41  47
   3  -4  -6 17410.5 1065.61  14
   3  -4  -6 18339.8 1169.63  45
   3  -4  -6 17467.9 1128.62  44
   3  -4  -6 18489.9 1145.30  43
  -3  -4   6 17333.6 1046.61   7
   3  -4  -6 18710.9 1156.52  13
   3  -4  -6 17676.0 1128.77  39
   3  -4  -6 17036.1 1096.70  30
   3  -4  -5 179756. 4181.77   3
   3  -4  -5 184382. 3974.86  10
   3  -4  -5 191843. 4177.54  30
   3  -4  -5 200111. 4314.51  43
   3  -4  -5 196622. 4392.92  45
  -3  -4   5 193736. 3939.27  42
  -3  -4   5 189931. 4000.29   7
   3  -4  -5 199370. 4287.30  13
   3  -4  -5 195580. 4245.04  39
   3  -4  -5 194320. 4254.34  38
   3  -4  -5 197101. 4288.92  50
   3  -4  -5 197165. 4335.60  44
   3  -4  -5 181569. 3969.40  40
   3  -4  -4 12410.8 868.146   3
   3  -4  -4 12594.2 847.007  50
   3  -4  -4 11859.0 728.522  10
   3  -4  -4 11054.9 827.775  45
   3  -4  -4 13120.3 878.460  44
   3  -4  -4 12142.0 833.919  43
  -3  -4   4 10514.1 725.250  42
   3  -4  -4 12063.7 808.101  40
  -3  -4   4 12289.6 722.744   7
   3  -4  -3 36119.0 1185.95  10
   3  -4  -3 33975.1 1378.86  40
  -3  -4   3 38198.4 1408.87  42
  -3  -4   3 35782.0 1442.40   2
   3  -4  -3 36718.6 1422.58  50
   3  -4  -3 35243.0 1419.54  44
  -3  -4   3 36854.9 1173.58   7
   3  -4  -3 38157.3 1451.34  43
   3  -4  -3 35390.4 1307.21   1
   3  -4  -3 37641.3 1491.21  45
  -3  -4   3 40501.0 1504.40   4
   3  -4  -3 38631.2 1501.18   3
  -3  -4   2 85539.3 1869.50  48
   3  -4  -2 77513.7 1732.03  10
   3  -4  -2 81322.8 2208.22  44
   3  -4  -2 76937.1 2138.20   1
  -3  -4   2 86473.0 1897.36  49
  -3  -4   2 83088.3 1828.03  45
   3  -4  -2 78618.8 2155.72  43
  -3  -4   2 85752.5 1857.37  46
  -3  -4   2 82226.7 1827.39  47
   3  -4  -2 78945.8 2193.31  40
  -3  -4   2 79818.3 2164.33  42
  -3  -4   2 85590.2 1850.87  44
  -3  -4   2 88473.2 1802.27   7
   3  -4  -2 79929.2 2159.48  50
  -3  -4   2 74651.0 2152.86   2
  -3  -4   2 85248.3 2212.72   4
   3  -4  -2 80935.0 2245.24  45
   3  -4  -2 83336.2 2267.80   3
  -3  -4   1 63242.1 1635.94  47
  -3  -4   1 63813.7 1633.82  45
  -3  -4   1 63653.8 1676.33  48
  -3  -4   1 59046.3 1797.40   2
  -3  -4   1 63421.5 1634.62  44
   3  -4  -1 58648.3 1752.31  44
   3  -4  -1 57839.9 1717.96  43
   3  -4  -1 64148.7 1913.50   1
   3  -4  -1 64154.5 1873.59  40
  -3  -4   1 62996.1 1643.60  46
   3  -4  -1 59728.1 1735.54  50
  -3  -4   1 66369.0 1836.23   4
   3  -4  -1 63700.3 1864.54   3
   3  -4   0 95677.6 2261.57  50
  -3  -4   0 92152.2 2290.26  48
  -3  -4   0 95393.9 2267.39  47
  -3  -4   0 101648. 2409.21   4
  -3  -4   0 96377.7 2289.89  46
  -3  -4   0 95877.0 2256.34  45
  -3  -4   0 96728.4 2256.65  43
   3  -4   0 96965.3 2274.34  43
   3  -4   0 99492.7 2420.59  40
  -3  -4   0 97990.1 2264.39  44
  -3  -4   0 98893.4 2406.00   2
   3  -4   0 95748.4 2294.16  44
   3  -4   0 99772.9 2383.93   3
  -3  -4  -1 191688. 3771.17  47
  -3  -4  -1 199172. 3474.30   9
  -3  -4  -1 192226. 3719.92  43
   3  -4   1 179145. 3488.67  50
  -3  -4  -1 190886. 3726.65  44
  -3  -4  -1 195430. 3788.11   4
  -3  -4  -1 181170. 3750.92   2
   3  -4   1 178925. 3498.80  43
   3  -4   1 181172. 3877.06   1
   3  -4   1 183995. 3673.30  40
  -3  -4  -1 188689. 3787.17  46
  -3  -4  -1 186853. 3801.50  48
   3  -4   1 178545. 3542.83  44
  -3  -4  -1 192528. 3743.36  45
   3  -4   1 187172. 3585.13   3
  -3  -4  -2 163374. 3558.29   4
  -3  -4  -2 169377. 3377.85   9
  -3  -4  -2 173427. 3663.92  47
  -3  -4  -2 170059. 3615.36  45
  -3  -4  -2 175563. 3631.52  43
   3  -4   2 162681. 3346.47  40
  -3  -4  -2 173188. 3692.99  46
  -3  -4  -2 172569. 3622.45  44
   3  -4   2 165807. 3669.42   1
  -3  -4  -2 169142. 3595.69   2
  -3  -4  -3 240426. 4960.01   4
  -3  -4  -3 275675. 5222.23  47
  -3  -4  -3 263293. 4909.00   9
  -3  -4  -3 271953. 5145.96  44
   3  -4   3 254578. 5111.95  41
  -3  -4  -3 271070. 5160.61  45
  -3  -4  -3 276721. 5155.04  43
  -3  -4  -3 250114. 4981.15   2
  -3  -4  -3 271605. 5265.11  46
   3  -4   3 241522. 4954.32   1
  -3  -4  -4 163390. 3904.39  26
  -3  -4  -4 170963. 3975.67  52
  -3  -4  -4 168432. 3866.88  44
  -3  -4  -4 155717. 3794.36  27
  -3  -4  -4 171900. 3952.52  47
  -3  -4  -4 173039. 4025.20  46
  -3  -4  -4 173308. 3924.97  45
  -3  -4  -4 170705. 3882.69  43
  -3  -4  -4 152134. 3715.38   4
   3  -4   4 162568. 3820.41  41
   3  -4   4 168512. 3956.46   8
  -3  -4  -4 160734. 3897.22  22
  -3  -4  -4 155963. 3718.98   2
   3  -4   4 157132. 3554.76   1
  -3  -4  -5 225908. 4739.30  30
  -3  -4  -5 223263. 4973.17  52
  -3  -4  -5 239948. 4992.93  43
   3  -4   5 227961. 4951.49   8
  -3  -4  -5 209746. 4762.67  26
  -3  -4  -5 241470. 5086.12  47
  -3  -4  -5 238377. 5145.82  46
   3  -4   5 232183. 4859.55  41
  -3  -4  -5 241849. 5039.24  45
  -3  -4  -5 210420. 4800.02   4
  -3  -4  -5 212443. 4858.00  22
  -3  -4  -5 230010. 4766.79  39
  -3  -4  -5 203975. 4655.24  27
  -3  -4  -5 239557. 5011.51  44
  -3  -4  -5 220188. 4811.83   2
  -3  -4  -6 74809.0 2473.21  10
  -3  -4  -6 73929.5 2346.20  30
  -3  -4  -6 70162.6 2377.08   2
  -3  -4  -6 70637.0 2250.64  27
  -3  -4  -6 66321.7 2262.12  26
   3  -4   6 74512.8 2459.09   8
  -3  -4  -6 75780.4 2601.00  48
  -3  -4  -6 70914.8 2472.17  52
  -3  -4  -6 75668.5 2534.50  47
  -3  -4  -6 78514.6 2535.26  44
  -3  -4  -6 78943.3 2538.21  43
   3  -4   6 75397.3 2400.48  41
  -3  -4  -6 70762.4 2422.70   4
  -3  -4  -6 74701.3 2377.42  39
  -3  -4  -6 77369.1 2531.77  45
  -3  -4  -6 67234.1 2382.41  22
  -3  -4  -6 75891.6 2576.70  46
  -3  -4  -7 83114.3 2466.56  30
  -3  -4  -7 81059.8 2336.67  26
  -3  -4  -7 82750.4 2557.43  22
  -3  -4  -7 81622.6 2466.69  39
  -3  -4  -7 82191.2 2579.62  52
  -3  -4  -8 17359.9 953.283  30
  -3  -4  -8 17529.6 1009.91  52
  -3  -4  -8 17760.4 993.822  22
  -3  -4  -8 16894.9 950.062  39
  -3  -4  -9 25901.1 966.805  30
  -3  -4  -9 26378.2 1020.67  17
   3  -4   9 25351.3 844.571  15
  -3  -4  -9 27521.4 1052.51  52
  -3  -4  -9 27372.8 1026.14  22
  -3  -4  -9 24442.5 951.875  39
   3  -3 -11 22263.2 752.665  13
   3  -3 -10 5294.30 511.779  38
   3  -3 -10 4739.78 418.242  30
  -3  -3  10 4336.13 398.794  23
   3  -3 -10 5280.00 494.517  13
   3  -3 -10 5064.30 462.449  39
   3  -3 -10 5109.46 453.611  29
   3  -3  -9 6948.01 642.918  30
   3  -3  -9 5299.59 568.711  29
   3  -3  -9 5705.53 616.465  13
   3  -3  -9 6378.83 626.003  39
   3  -3  -9 6020.40 634.809  38
   3  -3  -9 6491.95 586.800  12
   3  -3  -8 7601.83 737.405  30
   3  -3  -8 7367.44 682.667  12
   3  -3  -8 7258.57 708.211  14
   3  -3  -8 8173.62 789.382  13
   3  -3  -8 8457.43 776.558  39
   3  -3  -8 8100.56 782.887  38
   3  -3  -7 16223.8 1059.36  10
   3  -3  -7 14761.6 1013.86  30
   3  -3  -7 17180.2 1076.14  50
   3  -3  -7 15420.3 1043.68  14
   3  -3  -7 15796.4 1083.63  47
   3  -3  -7 15901.6 1018.99  12
   3  -3  -7 16232.9 1058.11  44
   3  -3  -7 16265.5 1048.34  43
  -3  -3   7 15814.3 1062.62   7
   3  -3  -7 15900.8 1097.00  13
   3  -3  -7 16621.3 1091.61  39
   3  -3  -7 14219.2 1031.64  38
   3  -3  -7 15234.7 1038.02  45
   3  -3  -7 14575.9 1046.08  20
   3  -3  -6 226238. 4702.92   3
   3  -3  -6 230933. 4719.80  10
   3  -3  -6 219238. 4686.42  30
   3  -3  -6 230315. 4751.18  50
   3  -3  -6 227134. 4850.88  13
  -3  -3   6 230988. 4731.14   7
   3  -3  -6 222819. 4848.59  47
   3  -3  -6 227602. 4821.88  45
   3  -3  -6 228330. 4771.59  44
   3  -3  -6 230374. 4748.37  43
   3  -3  -6 218039. 4719.36  39
   3  -3  -6 228462. 4849.86  38
   3  -3  -6 221294. 4626.57  12
   3  -3  -6 221911. 4725.96  14
   3  -3  -5 133575. 3341.33   3
   3  -3  -5 138382. 3223.89  10
   3  -3  -5 146992. 3381.01  50
   3  -3  -5 145628. 3454.72  45
  -3  -3   5 138480. 3213.03   7
   3  -3  -5 146979. 3413.38  44
   3  -3  -5 145848. 3376.95  43
  -3  -3   5 142076. 3178.89  42
   3  -3  -5 139513. 3167.01  40
   3  -3  -4 170746. 3802.49   3
   3  -3  -4 180579. 3750.18  43
   3  -3  -4 171299. 3496.45  10
   3  -3  -4 179309. 3736.86  50
   3  -3  -4 182080. 3791.27  44
  -3  -3   4 173565. 3492.59   7
  -3  -3   4 171959. 3605.96  42
   3  -3  -4 171751. 3658.77  40
   3  -3  -4 178067. 3825.18  45
   3  -3  -3 432927. 7268.91   3
   3  -3  -3 415374. 6739.51  10
  -3  -3   3 430934. 6477.35  47
   3  -3  -3 436809. 7121.48  50
  -3  -3   3 426334. 6489.09  48
  -3  -3   3 431803. 6483.16  46
  -3  -3   3 444205. 6780.03   7
   3  -3  -3 440810. 7257.26  45
   3  -3  -3 429038. 7157.86  44
  -3  -3   3 430215. 6479.24  45
   3  -3  -3 434504. 7131.51  43
   3  -3  -3 406528. 6864.17   1
  -3  -3   3 415476. 7046.98  42
   3  -3  -3 420287. 7130.47  40
  -3  -3   3 430079. 6524.72  49
   3  -3  -2 296147. 5327.93   3
   3  -3  -2 292684. 4734.06  10
  -3  -3   2 302205. 4835.13  44
  -3  -3   2 283523. 5178.90   2
   3  -3  -2 294715. 5168.18  50
  -3  -3   2 294743. 4874.10  49
  -3  -3   2 305956. 5156.09   4
  -3  -3   2 299914. 4851.80  48
   3  -3  -2 290380. 5237.81  40
  -3  -3   2 287258. 5177.39  42
   3  -3  -2 292249. 5170.11  43
  -3  -3   2 308592. 4782.07   7
  -3  -3   2 299277. 4818.36  45
   3  -3  -2 284128. 5141.30   1
  -3  -3   2 300369. 4817.97  47
  -3  -3   2 301402. 4834.42  46
   3  -3  -2 291972. 5210.96  44
  -3  -3   1 518689. 7742.02  46
  -3  -3   1 508551. 7763.11  48
   3  -3  -1 492660. 7851.70  43
   3  -3  -1 496034. 7281.77  10
   3  -3  -1 494765. 7841.42  50
  -3  -3   1 491045. 7898.34   2
  -3  -3   1 513894. 7716.13  47
  -3  -3   1 505815. 7690.19  45
  -3  -3   1 509012. 7805.55   4
  -3  -3   1 508244. 7698.72  44
   3  -3  -1 490227. 7894.43  44
   3  -3  -1 495594. 7961.73  40
  -3  -3   1 519521. 7349.75   7
   3  -3  -1 512036. 8026.41   3
  -3  -3   1 475358. 7351.47   9
   3  -3  -1 491899. 8004.41   1
   3  -3   0 232323. 4172.49   3
  -3  -3   0 227604. 4078.87  44
  -3  -3   0 229182. 4079.44  43
   3  -3   0 225733. 4104.04  50
  -3  -3   0 229139. 4118.50  46
  -3  -3   0 242830. 4133.28   4
  -3  -3   0 226286. 4165.78   2
   3  -3   0 229727. 4125.92  43
   3  -3   0 229819. 4182.73  40
   3  -3   0 233604. 4338.30   1
  -3  -3   0 233126. 3612.50   7
  -3  -3   0 226217. 4140.39  48
  -3  -3   0 221768. 4060.79  45
   3  -3   0 227597. 4163.79  44
  -3  -3   0 221940. 4074.08  47
  -3  -3   0 218311. 3807.50   9
   3  -3   1 135569. 2924.68  44
   3  -3   1 154318. 2927.86   3
  -3  -3  -1 150208. 3066.85  47
  -3  -3  -1 150111. 3088.97  46
  -3  -3  -1 146789. 2979.18   4
  -3  -3  -1 148377. 3037.51  44
   3  -3   1 141414. 2923.73  43
   3  -3   1 145898. 2949.05  40
   3  -3   1 142360. 3142.39   1
  -3  -3  -1 148860. 3110.19  48
   3  -3   1 141338. 2916.85  50
  -3  -3  -1 147888. 3037.22  45
  -3  -3  -1 150419. 2876.83   9
  -3  -3  -1 150287. 3044.62  43
  -3  -3  -1 143768. 3003.23   2
   3  -3   2 203518. 3462.97   3
   3  -3   2 194588. 3957.52   1
  -3  -3  -2 211153. 3984.75  44
  -3  -3  -2 211303. 3865.40   9
  -3  -3  -2 211747. 4067.64  46
  -3  -3  -2 190253. 3809.68   4
   3  -3   2 184399. 3632.09  50
  -3  -3  -2 210805. 3981.03  43
   3  -3   2 183687. 3632.81  43
  -3  -3  -2 200425. 3871.47   2
  -3  -3  -2 210849. 3991.73  45
  -3  -3  -2 202644. 4054.08  48
  -3  -3  -2 213000. 4030.49  47
   3  -3   2 195026. 3619.77  40
  -3  -3  -3 9104.71 662.275   9
  -3  -3  -3 10084.0 734.784  47
  -3  -3  -3 10214.3 753.412  46
  -3  -3  -3 11016.6 756.744  45
  -3  -3  -3 10504.6 736.596  44
  -3  -3  -3 10545.4 737.888  43
  -3  -3  -3 8602.61 648.648   4
   3  -3   3 9236.33 723.713  41
  -3  -3  -3 10996.0 716.291   2
   3  -3   3 9467.08 673.868   1
  -3  -3  -4 1602.58 314.189   2
  -3  -3  -4 1270.94 308.478  44
  -3  -3  -4 640.601 239.275   9
  -3  -3  -4 1226.40 321.007  46
  -3  -3  -4 1154.38 299.329  45
   3  -3   4 2124.63 380.886   8
  -3  -3  -4 969.985 285.704  47
   3  -3   4 1360.48 269.011   1
  -3  -3  -4 1117.45 300.695  43
   3  -3   4 1802.26 363.433  41
  -3  -3  -4 1874.52 336.440   4
  -3  -3  -5 14037.1 941.962  30
  -3  -3  -5 13436.7 981.035  52
  -3  -3  -5 12788.3 906.252  26
  -3  -3  -5 13673.7 920.656  27
   3  -3   5 12426.1 901.863  41
   3  -3   5 14143.2 980.164   8
  -3  -3  -5 14103.6 979.441  47
  -3  -3  -5 12347.3 938.817  46
  -3  -3  -5 12760.8 920.838  45
  -3  -3  -5 12723.4 916.029  44
  -3  -3  -5 11734.6 882.950  43
  -3  -3  -5 12520.5 901.345   4
  -3  -3  -5 12649.0 935.164  22
  -3  -3  -5 13418.9 927.972  39
  -3  -3  -5 14583.8 929.275   2
  -3  -3  -6 37209.9 1629.14  10
   3  -3   6 36758.6 1641.48   8
  -3  -3  -6 36091.8 1591.89  30
  -3  -3  -6 34585.1 1525.43   2
  -3  -3  -6 33589.8 1624.51  52
  -3  -3  -6 39331.8 1686.24  45
  -3  -3  -6 36724.2 1622.31  44
  -3  -3  -6 35945.7 1688.36  48
  -3  -3  -6 37669.1 1637.31  43
  -3  -3  -6 33478.5 1501.58  26
   3  -3   6 38016.5 1634.54  41
  -3  -3  -6 34146.3 1614.60  22
  -3  -3  -6 36145.1 1619.83  39
  -3  -3  -6 37705.5 1673.26  47
  -3  -3  -6 37457.8 1696.43  46
  -3  -3  -6 35930.2 1508.42  27
  -3  -3  -7 62599.2 1990.58  26
  -3  -3  -7 62134.5 2134.01  30
  -3  -3  -7 58491.3 2157.67  52
  -3  -3  -7 62540.3 2185.64  22
  -3  -3  -7 59406.3 2122.00  39
  -3  -3  -8 27182.3 1266.60  30
  -3  -3  -8 31879.5 1383.15  22
  -3  -3  -8 31734.6 1410.13  52
  -3  -3  -8 26456.8 1272.24  39
  -3  -3  -9 87663.4 2163.34  30
  -3  -3  -9 90503.0 2185.13  22
  -3  -3  -9 84002.4 2158.97  39
  -3  -3  -9 93475.3 2243.72  52
   3  -3   9 87080.3 2025.74  15
  -3  -3 -10 50702.2 1223.27  17
   3  -2 -11 64335.9 1423.24  29
   3  -2 -11 64306.9 1535.40  13
   3  -2 -10 94160.9 2233.15  30
   3  -2 -10 102397. 2568.83  38
   3  -2 -10 94949.6 2386.81  29
   3  -2 -10 98965.0 2509.59  13
  -3  -2  10 98359.9 2323.19  23
   3  -2 -10 96928.9 2334.92  39
  -3  -2   9 91918.6 2364.19  32
   3  -2  -9 92511.4 2533.51  30
   3  -2  -9 89092.0 2672.82  13
   3  -2  -9 89368.7 2559.29  39
   3  -2  -9 93011.4 2734.78  38
   3  -2  -9 89752.3 2554.83  12
   3  -2  -9 89249.6 2602.17  29
   3  -2  -8 110187. 3019.62  30
   3  -2  -8 106259. 3081.80  14
   3  -2  -8 107799. 3127.98  13
   3  -2  -8 107249. 3041.68  39
   3  -2  -8 111391. 3194.04  38
   3  -2  -8 115710. 3097.87  12
   3  -2  -8 112158. 3147.91  20
   3  -2  -7 199035. 4430.39  10
   3  -2  -7 195498. 4355.57  30
   3  -2  -7 197229. 4228.83  50
   3  -2  -7 188973. 4407.46  14
   3  -2  -7 196194. 4296.64  45
   3  -2  -7 194972. 4247.42  44
   3  -2  -7 192098. 4199.82  43
  -3  -2   7 195217. 4439.96   7
   3  -2  -7 190678. 4464.60  20
   3  -2  -7 187887. 4441.52  13
   3  -2  -7 190304. 4355.04  39
   3  -2  -7 192327. 4479.46  38
   3  -2  -7 191969. 4330.41  47
   3  -2  -7 193631. 4339.49  12
   3  -2  -6 78743.1 2379.87  10
   3  -2  -6 81142.6 2392.92  30
   3  -2  -6 82086.0 2372.57   3
   3  -2  -6 78791.0 2324.28  50
   3  -2  -6 80224.7 2398.25  45
   3  -2  -6 78451.9 2447.61  38
   3  -2  -6 79128.2 2346.99  44
   3  -2  -6 79077.8 2323.26  43
  -3  -2   6 78054.3 2373.59   7
   3  -2  -6 78306.0 2444.85  13
   3  -2  -6 79474.4 2380.55  39
   3  -2  -6 80717.9 2396.84  12
   3  -2  -6 75121.2 2461.85  20
   3  -2  -6 75919.8 2383.29  14
  -3  -2   6 81449.0 2233.40  42
   3  -2  -5 100266. 2574.52  10
   3  -2  -5 99777.5 2683.13   3
   3  -2  -5 95871.5 2399.90  40
   3  -2  -5 99134.0 2618.15  45
   3  -2  -5 102019. 2602.46  44
   3  -2  -5 99558.2 2555.48  43
  -3  -2   5 102304. 2576.13   7
  -3  -2   5 100560. 2527.91  42
   3  -2  -5 99228.6 2551.73  50
   3  -2  -4 30022.1 1311.25   3
   3  -2  -4 29482.0 1157.36  10
   3  -2  -4 29953.5 1198.09  50
  -3  -2   4 31118.6 975.819  46
   3  -2  -4 31208.5 1277.08  45
   3  -2  -4 30955.4 1242.70  44
  -3  -2   4 27903.9 1172.57  42
   3  -2  -4 30615.6 1215.27  43
  -3  -2   4 29798.0 1146.24   7
   3  -2  -4 29768.4 1212.38  40
  -3  -2   4 30709.1 971.116  48
  -3  -2   4 30880.9 986.276  49
  -3  -2   4 29471.3 951.895  47
   3  -2  -3 43711.5 1545.12   3
   3  -2  -3 45885.8 1455.86  44
  -3  -2   3 40113.6 1154.76  48
   3  -2  -3 41451.7 1277.43  10
   3  -2  -3 43526.3 1398.12  43
   3  -2  -3 43690.0 1312.15   1
  -3  -2   3 42404.0 1264.89   7
   3  -2  -3 45270.3 1416.10  50
   3  -2  -3 41252.4 1447.35  40
  -3  -2   3 42529.6 1170.66  46
  -3  -2   3 36730.0 1324.19  42
  -3  -2   3 41043.7 1151.98  45
  -3  -2   3 41711.1 1159.98  47
  -3  -2   3 41680.8 1182.21  49
   3  -2  -2 43555.5 1370.10  44
   3  -2  -2 42103.6 1452.38   3
   3  -2  -2 41335.3 1159.76  10
   3  -2  -2 44099.9 1349.64  50
   3  -2  -2 43489.1 1346.06  43
  -3  -2   2 40594.8 1165.55  45
  -3  -2   2 40470.0 1168.90  47
   3  -2  -2 45057.8 1457.44  40
  -3  -2   2 40182.0 1340.84  42
  -3  -2   2 40984.4 1144.74   7
  -3  -2   2 41535.9 1183.35  44
  -3  -2   2 40362.1 1178.85  48
  -3  -2   2 41281.1 1178.08  46
  -3  -2   2 40448.7 1195.20  49
   3  -2  -2 42055.4 1363.59   1
   3  -2  -1 76951.2 1932.81  44
   3  -2  -1 76758.1 1983.36   3
   3  -2  -1 78067.6 1903.35  50
   3  -2  -1 78031.1 1604.90  10
  -3  -2   1 73504.5 1638.17   9
  -3  -2   1 73854.6 1822.43  49
  -3  -2   1 75183.8 1817.32  48
  -3  -2   1 76640.1 1753.56   4
  -3  -2   1 75540.4 1785.68  44
  -3  -2   1 75041.0 1598.16   7
   3  -2  -1 78801.0 1916.21  43
   3  -2  -1 75922.8 1986.45   1
   3  -2  -1 76043.4 1962.73  40
  -3  -2   1 76187.6 1790.50  45
  -3  -2   1 76145.1 1799.65  46
  -3  -2   1 76425.2 1796.08  47
  -3  -2   1 77167.6 1871.41   2
   3  -2   0 68104.5 1748.62   3
  -3  -2   0 64307.6 1656.71  45
   3  -2   0 63955.5 1714.83  40
   3  -2   0 69835.3 1741.20  50
   3  -2   0 69209.3 1742.93  43
  -3  -2   0 66789.1 1584.43   4
  -3  -2   0 64141.5 1654.75   2
  -3  -2   0 64050.7 1681.75  46
  -3  -2   0 63575.8 1534.60   9
  -3  -2   0 67358.5 1451.85   7
  -3  -2   0 63952.8 1700.21  48
  -3  -2   0 65052.5 1665.89  43
   3  -2   0 65951.5 1829.76   1
  -3  -2   0 64361.1 1657.67  44
  -3  -2   0 63374.8 1664.20  47
  -3  -2  -1 226402. 4065.55  44
   3  -2   1 225440. 3893.81   3
   3  -2   1 222386. 4006.27  50
  -3  -2  -1 231313. 3925.76   4
  -3  -2  -1 226056. 4068.01  45
  -3  -2  -1 222116. 3946.60   2
  -3  -2  -1 225227. 4058.40  43
   3  -2   1 221949. 4019.48  43
  -3  -2  -1 225765. 4085.47  47
   3  -2   1 219740. 3934.42  40
  -3  -2  -1 225040. 4104.36  46
   3  -2   1 218568. 4174.57   1
  -3  -2  -1 226136. 3941.04   9
  -3  -2  -1 216441. 4105.47  48
   3  -2   2 227572. 3674.69   3
   3  -2   2 221244. 3852.47  40
   3  -2   2 220121. 4084.13  50
  -3  -2  -2 220732. 4292.26  48
  -3  -2  -2 236044. 4297.56  47
  -3  -2  -2 230703. 4308.33  46
  -3  -2  -2 230406. 4160.08   9
  -3  -2  -2 234575. 4260.27  45
   3  -2   2 236912. 3676.27   6
  -3  -2  -2 211225. 4006.55   4
  -3  -2  -2 234118. 4237.22  43
   3  -2   2 223041. 4103.09  43
   3  -2   2 220825. 4243.54   1
  -3  -2  -2 225581. 4080.88   2
  -3  -2  -2 233068. 4243.24  44
   3  -2   3 217377. 4028.19  50
   3  -2   3 204413. 4064.31   1
  -3  -2  -3 214483. 4210.18   9
  -3  -2  -3 222031. 4319.22  46
  -3  -2  -3 197327. 4017.14   4
  -3  -2  -3 224834. 4296.64  47
  -3  -2  -3 227366. 4277.24  45
  -3  -2  -3 221380. 4229.29  44
  -3  -2  -3 223701. 4237.32  43
   3  -2   3 214964. 4022.97  43
   3  -2   3 222256. 4357.99  41
  -3  -2  -3 206800. 3998.80   2
  -3  -2  -3 211656. 4295.12  48
   3  -2   3 230311. 4402.23   8
  -3  -2  -4 250416. 5029.65  48
   3  -2   4 249327. 4546.00   1
  -3  -2  -4 265093. 5023.44  47
  -3  -2  -4 262928. 4983.09  45
  -3  -2  -4 260126. 4951.65  44
  -3  -2  -4 269482. 4985.85  43
  -3  -2  -4 265837. 5078.34  46
  -3  -2  -4 241241. 4674.06   2
  -3  -2  -4 227318. 4746.28   4
   3  -2   4 259069. 5050.06  41
   3  -2   4 259755. 5065.43   8
  -3  -2  -4 261248. 5014.12   9
  -3  -2  -5 152500. 3425.44   2
  -3  -2  -5 152092. 3683.48  48
  -3  -2  -5 158927. 3686.65  30
  -3  -2  -5 147295. 3718.03  52
  -3  -2  -5 156942. 3702.17   9
  -3  -2  -5 144811. 3501.88   4
  -3  -2  -5 158363. 3659.64  47
  -3  -2  -5 159484. 3716.70  46
  -3  -2  -5 160396. 3637.31  44
  -3  -2  -5 161389. 3652.16  45
  -3  -2  -5 150896. 3554.04  43
   3  -2   5 154791. 3668.70  41
  -3  -2  -5 144300. 3652.05  22
  -3  -2  -5 158416. 3717.99  39
  -3  -2  -5 150657. 3539.09  27
  -3  -2  -5 145349. 3541.62  26
   3  -2   5 155763. 3693.81   8
  -3  -2  -6 85594.4 2541.66  10
  -3  -2  -6 81726.2 2449.51  26
  -3  -2  -6 86626.0 2633.08  30
  -3  -2  -6 82150.9 2616.18  22
  -3  -2  -6 84900.5 2622.37  48
  -3  -2  -6 88774.1 2605.41  47
   3  -2   6 86628.6 2619.30  41
  -3  -2  -6 78431.4 2601.94  52
  -3  -2  -6 86578.1 2542.48  43
  -3  -2  -6 85105.0 2650.38  39
  -3  -2  -6 89573.0 2651.98  46
  -3  -2  -6 88642.8 2569.05  44
  -3  -2  -6 83220.3 2429.71  27
  -3  -2  -6 88308.8 2571.85  45
   3  -2   6 84140.4 2626.38   8
  -3  -2  -7 76070.8 2458.22  30
  -3  -2  -7 73820.7 2473.63  52
  -3  -2  -7 77568.8 2512.60  39
  -3  -2  -7 78946.8 2257.39  26
  -3  -2  -7 75617.8 2465.66  22
   3  -2   7 81151.3 2206.04  37
  -3  -2  -8 52557.8 1877.73  30
  -3  -2  -8 51695.3 1873.87  52
   3  -2   8 50254.0 1574.99  37
  -3  -2  -8 52647.6 1861.19  22
  -3  -2  -8 52659.1 1906.20  39
  -3  -2  -9 12708.3 764.906  30
  -3  -2  -9 13367.8 795.032  39
  -3  -2  -9 12834.7 767.420  17
   3  -2   9 13443.2 739.258  15
  -3  -2  -9 12885.8 747.839  22
  -3  -2  -9 13391.9 774.528  52
   3  -2  10 2685.03 252.494  31
  -3  -2 -10 2872.62 275.605  30
  -3  -2 -10 3090.41 285.616  17
  -3  -2 -10 2987.65 252.006  52
   3  -2  10 3068.27 261.586  15
  -3  -2 -10 2779.34 246.959  22
  -3  -1  11 4505.84 350.696  28
   3  -1 -11 4427.44 343.657  29
   3  -1 -11 4352.16 368.017  13
  -3  -1  11 3541.25 269.684  23
  -3  -1  11 4488.98 330.030  33
   3  -1 -10 3217.57 410.727  29
  -3  -1  10 2830.37 373.946  23
   3  -1 -10 2869.00 357.224  39
   3  -1 -10 3274.59 427.203  38
   3  -1 -10 3447.25 441.943  13
  -3  -1   9 1473.39 314.616  32
   3  -1  -9 1588.87 359.871  20
   3  -1  -9 1276.43 296.026  30
   3  -1  -9 2154.45 420.333  29
   3  -1  -9 1645.99 328.086  39
   3  -1  -9 784.821 303.064  13
   3  -1  -9 1575.60 380.225  38
   3  -1  -9 1550.70 343.817  12
   3  -1  -8 7079.61 744.782  14
   3  -1  -8 8604.35 754.151  30
   3  -1  -8 8476.56 810.150  13
   3  -1  -8 8037.25 731.061  39
   3  -1  -8 8542.82 810.054  38
   3  -1  -8 7983.23 757.325  12
   3  -1  -8 7746.93 768.109  20
  -3  -1   7 51709.1 1997.93   7
   3  -1  -7 50914.1 1903.05  30
   3  -1  -7 53934.0 2013.38  10
   3  -1  -7 49135.1 1729.51  50
   3  -1  -7 52183.5 1966.38  12
   3  -1  -7 51088.0 1991.35  38
   3  -1  -7 50460.1 1818.65  47
   3  -1  -7 49540.4 1966.43  14
   3  -1  -7 53165.2 1822.68  45
   3  -1  -7 52023.7 1783.06  44
   3  -1  -7 51177.5 1755.66  43
   3  -1  -7 49871.0 1982.32  13
   3  -1  -7 52381.6 1938.35  39
   3  -1  -7 48741.9 1982.50  20
   3  -1  -6 100456. 2731.96  10
   3  -1  -6 99576.2 2770.41  38
   3  -1  -6 100812. 2567.86  50
   3  -1  -6 98290.9 2761.32  14
   3  -1  -6 97733.5 2598.90  45
   3  -1  -6 96615.9 2549.84  44
   3  -1  -6 97798.8 2536.87  43
  -3  -1   6 100956. 2755.07   7
   3  -1  -6 100526. 2790.59  13
   3  -1  -6 102018. 2759.04  12
   3  -1  -6 97200.6 2861.46  20
  -3  -1   6 100215. 2583.12  42
  -3  -1   5 192294. 3976.85   7
  -3  -1   5 198019. 3606.44  48
   3  -1  -5 197278. 4034.29  10
   3  -1  -5 201357. 4141.33   3
   3  -1  -5 195816. 3891.68  50
  -3  -1   5 195262. 3592.39  47
  -3  -1   5 198490. 3623.57  49
  -3  -1   5 198706. 3994.85  42
  -3  -1   5 196444. 3592.33  46
   3  -1  -5 196140. 3937.88  44
   3  -1  -5 197070. 3899.43  43
   3  -1  -5 184332. 3720.89  40
   3  -1  -5 194884. 3976.59  45
   3  -1  -4 257754. 4615.10  44
   3  -1  -4 245323. 4558.78  10
   3  -1  -4 252364. 4872.86   3
   3  -1  -4 239730. 3977.54   1
  -3  -1   4 251745. 4280.00  48
  -3  -1   4 255488. 4294.03  47
  -3  -1   4 256350. 4295.23  46
  -3  -1   4 254884. 4315.51  49
  -3  -1   4 251271. 4659.18  42
  -3  -1   4 242818. 4502.78   7
   3  -1  -4 242042. 4550.73  40
   3  -1  -4 255371. 4561.49  43
   3  -1  -4 257418. 4557.31  50
   3  -1  -4 259559. 4673.07  45
  -3  -1   3 396514. 6237.57  49
  -3  -1   3 392443. 6207.29  48
   3  -1  -3 389824. 6357.32  10
   3  -1  -3 397360. 6832.23   3
  -3  -1   3 395958. 6201.21  46
  -3  -1   3 394182. 6189.52  47
  -3  -1   3 389978. 6185.80  45
   3  -1  -3 408974. 6507.82  44
   3  -1  -3 397795. 6225.76   1
   3  -1  -3 418621. 6659.69  40
  -3  -1   3 381833. 6511.00  42
  -3  -1   3 402572. 6326.75   7
   3  -1  -3 407584. 6455.57  43
   3  -1  -3 407055. 6443.66  50
  -3  -1   2 256257. 4379.91  48
   3  -1  -2 262788. 4829.81   3
   3  -1  -2 256522. 4356.57  10
  -3  -1   2 259985. 4370.28  45
   3  -1  -2 279054. 4621.44   1
  -3  -1   2 259169. 4416.45  49
  -3  -1   2 258457. 4362.73  47
  -3  -1   2 251273. 4587.27  42
  -3  -1   2 259925. 4370.95  46
   3  -1  -2 274678. 4620.43  44
   3  -1  -2 274294. 4574.15  43
  -3  -1   2 259547. 4327.41   7
   3  -1  -2 280336. 4807.82  40
   3  -1  -2 271108. 4554.05  50
   3  -1  -1 197794. 3685.58   1
   3  -1  -1 185642. 3603.74   3
  -3  -1   1 187045. 3382.46  44
   3  -1  -1 194330. 3489.93  50
  -3  -1   1 186472. 3438.86  49
  -3  -1   1 181337. 3185.96   7
  -3  -1   1 184077. 3379.81  46
   3  -1  -1 191195. 3481.79  43
  -3  -1   1 184055. 3481.86  42
   3  -1  -1 199653. 3682.46  40
  -3  -1   1 183918. 3364.40  45
  -3  -1   1 190258. 3196.33   4
  -3  -1   1 187683. 3414.48  48
  -3  -1   1 186764. 3381.48  47
   3  -1   0 678132. 10230.3   1
  -3  -1   0 658109. 9918.64  47
   3  -1   0 672099. 9970.64   3
  -3  -1   0 662012. 9768.36   9
   3  -1   0 669873. 9953.08  50
  -3  -1   0 662654. 9767.81   2
  -3  -1   0 671604. 9583.04   4
   3  -1   0 674664. 10019.1  40
   3  -1   0 667582. 9960.28  43
  -3  -1   0 657009. 9938.21  46
  -3  -1   0 684489. 9661.82   7
  -3  -1   0 661534. 9905.76  44
  -3  -1   0 661614. 9903.39  45
  -3  -1   0 658508. 9964.32  48
   3  -1   1 153443. 3123.16   1
  -3  -1  -1 143251. 2846.78   9
  -3  -1  -1 150238. 2952.19  45
  -3  -1  -1 150125. 2989.25  46
  -3  -1  -1 145111. 2680.17   4
  -3  -1  -1 143253. 2737.93   2
  -3  -1  -1 146765. 2939.69  43
   3  -1   1 148437. 2971.85  43
   3  -1   1 149630. 2823.83  40
   3  -1   1 151738. 2989.78  50
   3  -1   1 154067. 2795.03   6
  -3  -1  -1 145407. 2998.80  48
  -3  -1  -1 151796. 2964.65  44
  -3  -1  -1 149502. 2972.63  47
   3  -1   1 147797. 2756.80   3
  -3  -1  -2 74356.3 1888.78  44
  -3  -1  -2 67952.3 1817.98   9
   3  -1   2 73010.0 1890.32  50
  -3  -1  -2 72371.7 1887.60  47
  -3  -1  -2 65174.7 1655.36   4
   3  -1   2 77087.4 1991.29  41
  -3  -1  -2 73084.8 1912.18  46
  -3  -1  -2 70964.0 1856.79  45
  -3  -1  -2 70741.7 1912.51  48
   3  -1   2 71273.0 1908.97   1
  -3  -1  -2 73656.7 1881.90  43
  -3  -1  -2 69151.0 1681.76   2
   3  -1   2 72626.5 1570.83  40
   3  -1   2 71833.2 1543.06   6
  -3  -1  -3 70465.1 1895.81   4
  -3  -1  -3 78820.5 2084.77  47
  -3  -1  -3 76603.2 2068.33   9
  -3  -1  -3 76768.4 2109.23  48
  -3  -1  -3 78164.4 2047.03  43
  -3  -1  -3 81403.5 2085.52  45
  -3  -1  -3 80217.6 2069.65  44
   3  -1   3 82919.4 2206.64  41
   3  -1   3 73435.1 1997.73  50
  -3  -1  -3 73742.3 1826.26   2
   3  -1   3 73472.4 1922.21   1
   3  -1   3 78515.6 2127.98   8
   3  -1   3 75665.2 1949.51  49
  -3  -1  -3 78782.1 2112.91  46
   3  -1   4 9630.79 660.787  50
   3  -1   4 8454.81 685.343  41
  -3  -1  -4 8835.35 691.504  48
   3  -1   4 10730.5 664.620  49
   3  -1   4 8319.84 679.188   8
  -3  -1  -4 8828.75 670.463  47
   3  -1   4 7520.55 516.961   1
  -3  -1  -4 9531.45 684.825  45
  -3  -1  -4 9687.89 689.113  44
  -3  -1  -4 10036.6 721.874  46
  -3  -1  -4 9428.42 680.355  43
  -3  -1  -4 8750.00 645.335   4
  -3  -1  -4 9772.31 720.981   9
  -3  -1  -4 8734.25 586.567   2
  -3  -1  -5 4020.07 435.567   2
  -3  -1  -5 4336.99 530.113   9
  -3  -1  -5 4926.54 567.415  30
  -3  -1  -5 4826.89 578.645  39
  -3  -1  -5 3215.78 431.277  43
   3  -1   5 4698.59 549.801   8
  -3  -1  -5 3733.54 469.029  44
  -3  -1  -5 3966.26 490.349  47
  -3  -1  -5 3649.41 476.482  46
   3  -1   5 4280.72 526.771  41
  -3  -1  -5 4169.83 542.402  22
  -3  -1  -5 4383.94 497.615   4
  -3  -1  -5 4218.11 494.938  45
  -3  -1  -5 5768.45 629.018  52
  -3  -1  -5 3701.31 482.126  48
  -3  -1  -6 30455.5 1371.30  10
  -3  -1  -6 31486.3 1441.56  48
  -3  -1  -6 33232.3 1550.02  30
  -3  -1  -6 29291.0 1497.36  52
  -3  -1  -6 32801.2 1427.75  47
  -3  -1  -6 33246.7 1422.50  27
  -3  -1  -6 32364.5 1400.72  44
  -3  -1  -6 31870.8 1416.06  26
  -3  -1  -6 32347.0 1402.76  43
   3  -1   6 34769.1 1578.05   8
  -3  -1  -6 32342.1 1401.57  45
  -3  -1  -6 32936.7 1453.49  46
  -3  -1  -6 36634.1 1663.58  11
   3  -1   6 35246.1 1565.07  41
  -3  -1  -6 31933.2 1539.92  22
  -3  -1  -6 31699.6 1537.79  39
  -3  -1  -7 30147.4 1486.88  30
  -3  -1  -7 31077.0 1499.78  22
  -3  -1  -7 30205.7 1516.74  39
   3  -1   7 32353.4 1367.71  37
  -3  -1  -7 29332.7 1485.88  52
  -3  -1  -8 65151.4 2152.13  52
  -3  -1  -8 64579.6 2118.82  22
   3  -1   8 67769.3 1973.65  37
  -3  -1  -8 63346.4 2174.86  39
  -3  -1  -8 63851.5 2156.93  30
   3  -1   9 51364.9 1469.94  37
  -3  -1  -9 49176.0 1639.41  30
  -3  -1  -9 50119.3 1637.45  17
  -3  -1  -9 48843.2 1582.78  52
   3  -1   9 51751.1 1608.85  15
  -3  -1  -9 51878.7 1617.86  22
  -3  -1 -10 38396.4 1085.80  17
   3  -1  10 38229.2 1073.10  15
  -3  -1 -10 36110.8 988.221  22
  -3  -1 -10 34902.1 958.820  52
   3   0 -11 47169.2 1263.05  29
   3   0 -11 45447.6 1289.02  13
  -3   0  11 44858.4 1227.31  28
  -3   0  11 43013.1 1123.02  23
  -3   0  11 47770.6 1245.20  33
  -3   0  10 61128.6 1631.48  32
   3   0 -10 63702.4 1948.94  13
   3   0 -10 62025.4 1874.16  29
   3   0 -10 59248.2 1885.48  38
  -3   0  10 60604.8 1809.65  23
  -3   0  10 60344.2 1835.44  33
  -3   0   9 172807. 3691.25  32
   3   0  -9 159715. 3865.53  13
   3   0  -9 159191. 3860.17  38
   3   0  -9 159215. 3812.23  29
   3   0  -9 163583. 3799.89  20
   3   0  -9 154228. 3814.70  12
  -3   0   9 164705. 3825.29  23
  -3   0   8 76115.8 2413.65  32
   3   0  -8 69407.4 2421.85  29
   3   0  -8 75045.8 2520.04  13
   3   0  -8 77992.2 2385.75  39
   3   0  -8 74998.1 2513.97  38
   3   0  -8 73392.1 2510.23  14
   3   0  -8 73821.5 2489.67  12
   3   0  -8 79607.6 2566.28  20
   3   0  -7 167675. 3981.88  10
   3   0  -7 166849. 4077.12  20
   3   0  -7 161597. 3955.94  14
  -3   0   7 164614. 3662.25  42
  -3   0   7 160792. 3960.97   7
   3   0  -7 159789. 3948.15  13
   3   0  -7 155526. 3877.88  38
  -3   0   7 162238. 3844.83  35
   3   0  -7 159483. 3894.97  19
   3   0  -7 164527. 3953.30  12
  -3   0   6 115908. 2681.41  48
   3   0  -6 118760. 3066.90  10
  -3   0   6 118471. 2701.74  46
  -3   0   6 118197. 2706.04  49
   3   0  -6 119461. 2788.90  45
   3   0  -6 117050. 2739.36  44
   3   0  -6 119139. 2725.23  43
  -3   0   6 120100. 2929.74  42
[truncated: 586,874 more chars]
